# Supplementary material for: Ultra-flat and long-lived plasmons in a strongly correlated oxide
Source: Nat Commun. 2022 Aug 9;13:4662. doi: 10.1038/s41467-022-32359-0 (PMC9363501; doi:10.1038/s41467-022-32359-0)
Supplement: Supplementary file 3 — Source Data [file 41467_2022_32359_MOESM3_ESM.xlsx]

## Sheet: Fig. 2b
Fig. 2b	α-Ti2O3
	ellipsometry	Permittivity
	Energy (eV)	Re ε(xy-plane)	Re ε(z)	Im ε(xy-plane)	Im ε(z)
	3.10457	2.9633	2.7309	0	1.99819
	3.09234	2.94693	2.72997	0.02137	2.02676
	3.08012	2.9296	2.73554	0.05249	2.05634
	3.06809	2.91205	2.73648	0.08117	2.07864
	3.05617	2.89782	2.73993	0.10906	2.11202
	3.04424	2.88381	2.73622	0.13652	2.13417
	3.03252	2.86804	2.7388	0.16389	2.15963
	3.0208	2.85124	2.74319	0.19071	2.18801
	3.00917	2.8382	2.74626	0.21235	2.20648
	2.99765	2.82855	2.75596	0.23767	2.22623
	2.98623	2.81171	2.76117	0.26012	2.24529
	2.9749	2.8008	2.76213	0.28247	2.26362
	2.96368	2.79009	2.76702	0.30677	2.28749
	2.95246	2.77777	2.77034	0.32832	2.31092
	2.94143	2.76549	2.77516	0.34846	2.32726
	2.93041	2.75679	2.78019	0.36749	2.33119
	2.91949	2.74314	2.79242	0.3848	2.34403
	2.90867	2.73227	2.79682	0.40307	2.35825
	2.89784	2.72144	2.80394	0.41862	2.36996
	2.88722	2.71223	2.8073	0.43809	2.38432
	2.8766	2.70021	2.81019	0.45491	2.39631
	2.86608	2.69098	2.81497	0.47357	2.40841
	2.85566	2.67957	2.8194	0.48627	2.41007
	2.84524	2.66907	2.83214	0.49947	2.42039
	2.83491	2.65893	2.83408	0.51435	2.42556
	2.82469	2.64936	2.84346	0.52763	2.43347
	2.81457	2.63461	2.84589	0.53882	2.4373
	2.80455	2.62655	2.85101	0.55469	2.4449
	2.79453	2.61532	2.85161	0.56867	2.45322
	2.78461	2.60447	2.85656	0.58191	2.4564
	2.77469	2.59307	2.85908	0.59063	2.45682
	2.76497	2.57995	2.86385	0.59963	2.45625
	2.75525	2.56962	2.87033	0.60913	2.45544
	2.74553	2.55599	2.87192	0.62016	2.45363
	2.73601	2.54377	2.87397	0.63166	2.45552
	2.72649	2.52945	2.87303	0.64255	2.45784
	2.71697	2.5171	2.87259	0.65399	2.46189
	2.70765	2.50612	2.87576	0.66542	2.46234
	2.69833	2.49182	2.87832	0.67432	2.46122
	2.68902	2.47811	2.87811	0.68423	2.4571
	2.6799	2.46511	2.87901	0.69359	2.44939
	2.67068	2.45203	2.87718	0.70349	2.44507
	2.66166	2.43907	2.87881	0.71218	2.44209
	2.65264	2.42519	2.87583	0.7227	2.44254
	2.64372	2.41226	2.87203	0.73288	2.43777
	2.6348	2.39653	2.86856	0.74258	2.43686
	2.62599	2.38417	2.8627	0.75284	2.43125
	2.61717	2.36792	2.85649	0.76063	2.42459
	2.60855	2.35528	2.8556	0.77317	2.42589
	2.59983	2.33923	2.85046	0.77819	2.41438
	2.59122	2.32577	2.84454	0.78667	2.40622
	2.5827	2.31254	2.83999	0.79607	2.39836
	2.57428	2.29732	2.83153	0.80624	2.39316
	2.56586	2.2796	2.82023	0.81573	2.38295
	2.55745	2.26627	2.81099	0.82463	2.37924
	2.54913	2.25365	2.80355	0.83487	2.37349
	2.54091	2.23821	2.79257	0.84624	2.36757
	2.5327	2.22278	2.78374	0.85644	2.36122
	2.52448	2.20705	2.77214	0.86461	2.35519
	2.51636	2.19254	2.7621	0.87243	2.34725
	2.50835	2.17851	2.75308	0.88079	2.3415
	2.50033	2.16181	2.73729	0.89036	2.33312
	2.49241	2.14783	2.72676	0.89845	2.32574
	2.4845	2.1342	2.71747	0.90939	2.32375
	2.47668	2.11727	2.70014	0.91858	2.31501
	2.46886	2.10135	2.68297	0.92952	2.31299
	2.46115	2.0839	2.66497	0.9382	2.30449
	2.45343	2.07192	2.65169	0.95011	2.30326
	2.44582	2.05365	2.63652	0.95745	2.29533
	2.4382	2.03833	2.62225	0.96731	2.29318
	2.43059	2.02319	2.60325	0.97256	2.28145
	2.42307	2.00721	2.58699	0.98134	2.27579
	2.41565	1.99244	2.57187	0.99005	2.27087
	2.40824	1.97596	2.55509	0.99776	2.26536
	2.40082	1.96317	2.53884	1.00911	2.26416
	2.39351	1.94536	2.51727	1.01683	2.25872
	2.38629	1.92996	2.49763	1.02607	2.25224
	2.37898	1.91107	2.47754	1.03698	2.25197
	2.37187	1.89333	2.45429	1.04449	2.2449
	2.36465	1.87868	2.43623	1.05319	2.24423
	2.35754	1.86134	2.4152	1.06235	2.23895
	2.35052	1.84363	2.3928	1.07016	2.23623
	2.34351	1.82714	2.37169	1.07855	2.23217
	2.33649	1.81076	2.35192	1.0877	2.23303
	2.32958	1.79202	2.32674	1.0925	2.22202
	2.32266	1.77615	2.30612	1.10294	2.22378
	2.31585	1.7565	2.28335	1.11049	2.22163
	2.30904	1.73929	2.25977	1.12039	2.2221
	2.30222	1.71986	2.23396	1.12905	2.21929
	2.29551	1.70202	2.20973	1.13889	2.21921
	2.28879	1.68261	2.18314	1.14779	2.21792
	2.28218	1.6645	2.15828	1.15868	2.21763
	2.27557	1.64595	2.1336	1.16837	2.21975
	2.26895	1.62554	2.10682	1.17767	2.21748
	2.26244	1.6071	2.08262	1.18537	2.21724
	2.25593	1.58645	2.05342	1.19347	2.21403
	2.24941	1.56691	2.02614	1.20341	2.2156
	2.243	1.54676	1.99891	1.21382	2.21803
	2.23659	1.52669	1.97109	1.22231	2.21605
	2.23027	1.50559	1.94442	1.23079	2.21884
	2.22396	1.48442	1.91707	1.24036	2.22112
	2.21765	1.46407	1.88702	1.25125	2.22461
	2.21144	1.44339	1.86054	1.26401	2.22883
	2.20522	1.42346	1.8336	1.27411	2.23421
	2.19901	1.40123	1.80363	1.2825	2.23422
	2.1929	1.38086	1.77603	1.29587	2.24153
	2.18679	1.35966	1.74498	1.30419	2.24251
	2.18077	1.33943	1.71765	1.31807	2.25166
	2.17466	1.31928	1.69028	1.32605	2.2544
	2.16865	1.30054	1.6645	1.33548	2.25656
	2.16274	1.28016	1.63758	1.34488	2.2605
	2.15672	1.26012	1.61163	1.35555	2.26453
	2.15091	1.2404	1.58369	1.36468	2.26807
	2.145	1.21956	1.557	1.37373	2.27244
	2.13919	1.20004	1.52881	1.38662	2.28017
	2.13338	1.17896	1.50058	1.39736	2.28278
	2.12756	1.15665	1.47099	1.41258	2.29259
	2.12185	1.13327	1.44155	1.42483	2.29968
	2.11614	1.11007	1.40888	1.43876	2.30695
	2.11043	1.08835	1.37955	1.45283	2.31818
	2.10472	1.06472	1.34698	1.46352	2.32627
	2.09911	1.04039	1.31172	1.48011	2.33968
	2.09349	1.01677	1.27926	1.49418	2.3496
	2.08798	0.99305	1.24635	1.50635	2.35535
	2.08247	0.96869	1.21597	1.52262	2.3681
	2.07696	0.94438	1.1843	1.53733	2.37833
	2.07145	0.91806	1.14729	1.55279	2.39226
	2.06604	0.89543	1.11657	1.56734	2.40294
	2.06063	0.87062	1.08312	1.58296	2.41689
	2.05522	0.84878	1.05353	1.59591	2.42362
	2.0498	0.82577	1.02271	1.61361	2.43911
	2.04449	0.80202	0.99121	1.63042	2.4543
	2.03918	0.77761	0.95793	1.64309	2.46278
	2.03397	0.7538	0.92468	1.66281	2.47919
	2.02866	0.72997	0.8909	1.68021	2.49603
	2.02345	0.70649	0.85682	1.69567	2.5054
	2.01824	0.68073	0.82157	1.71543	2.52261
	2.01313	0.65616	0.78709	1.73221	2.53822
	2.00792	0.63172	0.75276	1.75266	2.55656
	2.00281	0.60683	0.71894	1.76788	2.57042
	1.9978	0.58267	0.6838	1.78711	2.5854
	1.99269	0.55716	0.65173	1.8056	2.60357
	1.98768	0.53112	0.61895	1.8234	2.61926
	1.98267	0.5076	0.58593	1.84033	2.63467
	1.97766	0.48467	0.55278	1.86051	2.65251
	1.97275	0.46035	0.52016	1.87905	2.66827
	1.96774	0.43604	0.48524	1.89939	2.6902
	1.96283	0.41265	0.45274	1.9191	2.70665
	1.95802	0.38827	0.41885	1.93849	2.72702
	1.95311	0.3659	0.38519	1.95841	2.74388
	1.9483	0.3434	0.35227	1.97269	2.75815
	1.94349	0.3183	0.31847	1.99396	2.78023
	1.93868	0.29289	0.28263	2.02024	2.80607
	1.93387	0.26857	0.24947	2.03927	2.82375
	1.92916	0.24678	0.21866	2.05525	2.83754
	1.92445	0.22205	0.18427	2.08026	2.86423
	1.91974	0.19574	0.15037	2.10168	2.88624
	1.91503	0.17138	0.11673	2.12231	2.90708
	1.91042	0.14466	0.08062	2.14768	2.93036
	1.90581	0.11917	0.04256	2.16889	2.95018
	1.9012	0.09315	-0.00916	2.19385	2.97969
	1.89659	0.0774	-0.04962	2.21175	3.00191
	1.89208	0.06216	-0.07215	2.22812	3.01934
	1.88747	0.0373	-0.08735	2.24705	3.0334
	1.88296	0.000568334	-0.12	2.2772	3.0598
	1.87855	-0.02445	-0.15393	2.30331	3.0871
	1.87404	-0.04993	-0.18902	2.32611	3.10971
	1.86963	-0.07053	-0.22046	2.34851	3.13205
	1.86513	-0.09687	-0.25615	2.3763	3.16439
	1.86072	-0.119	-0.28681	2.3941	3.17979
	1.85641	-0.14506	-0.32473	2.42548	3.2166
	1.852	-0.1661	-0.35689	2.44342	3.23403
	1.84769	-0.19035	-0.38892	2.46962	3.26289
	1.84328	-0.21325	-0.42329	2.49295	3.28828
	1.83907	-0.23803	-0.45693	2.5207	3.31802
	1.83476	-0.26206	-0.49138	2.54375	3.34314
	1.83045	-0.2869	-0.52403	2.56849	3.36901
	1.82625	-0.31071	-0.55605	2.5992	3.4002
	1.82204	-0.33478	-0.58971	2.62047	3.42186
	1.81783	-0.36462	-0.6288	2.65515	3.45971
	1.81362	-0.39033	-0.6628	2.68178	3.48994
	1.80941	-0.41095	-0.69303	2.70336	3.51004
	1.8053	-0.43937	-0.73095	2.7369	3.54743
	1.80119	-0.45978	-0.75847	2.75839	3.56891
	1.79709	-0.4876	-0.79709	2.79381	3.61094
	1.79298	-0.51071	-0.8284	2.81935	3.63696
	1.78887	-0.5351	-0.86459	2.84897	3.66846
	1.78486	-0.56076	-0.899	2.88115	3.70539
	1.78085	-0.5822	-0.93263	2.90947	3.73435
	1.77684	-0.60515	-0.96341	2.94102	3.76999
	1.77284	-0.62617	-0.99342	2.96751	3.79952
	1.76883	-0.64869	-1.02553	2.99395	3.82664
	1.76492	-0.67052	-1.05884	3.02911	3.86619
	1.76091	-0.68937	-1.08765	3.05259	3.88899
	1.757	-0.7151	-1.1239	3.08772	3.92832
	1.7531	-0.73777	-1.15438	3.12148	3.96529
	1.74919	-0.76155	-1.18685	3.14943	3.99617
	1.74538	-0.78498	-1.21841	3.18577	4.03548
	1.74147	-0.81055	-1.25509	3.2225	4.08019
	1.73766	-0.83147	-1.28381	3.25019	4.10507
	1.73386	-0.8529	-1.31461	3.27669	4.13772
	1.73005	-0.87951	-1.34762	3.31435	4.17876
	1.72624	-0.89782	-1.37532	3.34127	4.20732
	1.72243	-0.92083	-1.4077	3.3754	4.24404
	1.71873	-0.95358	-1.45102	3.42423	4.29973
	1.71502	-0.97301	-1.47851	3.45419	4.33234
	1.71121	-0.99186	-1.50645	3.48153	4.36068
	1.7076	-1.01273	-1.53429	3.51342	4.39711
	1.7039	-1.03952	-1.57073	3.55982	4.44879
	1.70019	-1.05602	-1.59515	3.58056	4.47213
	1.69658	-1.08488	-1.63515	3.62818	4.52254
	1.69287	-1.10615	-1.66815	3.6688	4.56783
	1.68926	-1.12456	-1.69423	3.70131	4.60379
	1.68566	-1.14318	-1.7239	3.73628	4.64386
	1.68205	-1.15718	-1.74254	3.76181	4.66845
	1.67854	-1.18226	-1.77913	3.80877	4.7255
	1.67494	-1.20423	-1.80885	3.85088	4.76985
	1.67143	-1.21771	-1.83218	3.87608	4.79664
	1.66782	-1.24104	-1.86809	3.92595	4.85171
	1.66431	-1.26077	-1.89807	3.96427	4.89363
	1.66081	-1.2797	-1.92332	3.99665	4.93155
	1.6574	-1.29963	-1.9532	4.03776	4.97852
	1.65389	-1.3097	-1.97259	4.06469	5.00776
	1.65039	-1.33526	-2.00723	4.10692	5.059
	1.64698	-1.35311	-2.03286	4.15063	5.10408
	1.64357	-1.3769	-2.06679	4.1948	5.15173
	1.64016	-1.39414	-2.09423	4.2332	5.19516
	1.63676	-1.41019	-2.12048	4.27501	5.23979
	1.63335	-1.42897	-2.14522	4.31351	5.28232
	1.63004	-1.45411	-2.18094	4.35735	5.33364
	1.62664	-1.46994	-2.20313	4.39358	5.37568
	1.62333	-1.49172	-2.23439	4.44104	5.42449
	1.61992	-1.51224	-2.26501	4.48537	5.47766
	1.61662	-1.51756	-2.28288	4.51587	5.5074
	1.61331	-1.53296	-2.30603	4.55346	5.54914
	1.6101	-1.55449	-2.33457	4.59862	5.59844
	1.6068	-1.56898	-2.3581	4.63859	5.65294
	1.60349	-1.58169	-2.38088	4.68272	5.69954
	1.60028	-1.59617	-2.40211	4.71816	5.73958
	1.59708	-1.61719	-2.4402	4.77663	5.80693
	1.59387	-1.62065	-2.45014	4.80035	5.83235
	1.59066	-1.64093	-2.48428	4.85848	5.89153
	1.58746	-1.6507	-2.50615	4.8932	5.93047
	1.58425	-1.66821	-2.52921	4.93739	5.98505
	1.58104	-1.67595	-2.54444	4.97998	6.02983
	1.57794	-1.69093	-2.57253	5.03725	6.09216
	1.57483	-1.70637	-2.59307	5.07571	6.13587
	1.57162	-1.72155	-2.61498	5.12196	6.18654
	1.56852	-1.72727	-2.62991	5.15545	6.21924
	1.56541	-1.75211	-2.66917	5.22434	6.30202
	1.5623	-1.76247	-2.68751	5.27146	6.35151
	1.5593	-1.77029	-2.70347	5.3051	6.38946
	1.55619	-1.77858	-2.71984	5.34763	6.43429
	1.55319	-1.7881	-2.74025	5.39514	6.49417
	1.55008	-1.80345	-2.76271	5.43826	6.54065
	1.54707	-1.81941	-2.78827	5.49209	6.59922
	1.54407	-1.82727	-2.80518	5.52724	6.64103
	1.54106	-1.84498	-2.83193	5.58928	6.70684
	1.53805	-1.85138	-2.84158	5.62363	6.74201
	1.53505	-1.87403	-2.87644	5.68428	6.81407
	1.53214	-1.88389	-2.89987	5.74753	6.88105
	1.52914	-1.88671	-2.9096	5.76776	6.91293
	1.52623	-1.89733	-2.92868	5.81525	6.96172
	1.52322	-1.89555	-2.93634	5.84899	6.99266
	1.52032	-1.90963	-2.95941	5.91046	7.06801
	1.51741	-1.9292	-2.9902	5.96014	7.12646
	1.51451	-1.93256	-3.0026	6.00087	7.17024
	1.5116	-1.94298	-3.02535	6.06125	7.23328
	1.50879	-1.94477	-3.03902	6.10006	7.27978
	1.50589	-1.94629	-3.05496	6.15154	7.34208
	1.50298	-1.95634	-3.07184	6.19927	7.38856
	1.50018	-1.96287	-3.09028	6.2663	7.46627
	1.49737	-1.96411	-3.10216	6.29782	7.50147
	1.49457	-1.967	-3.11251	6.35207	7.55689
	1.49166	-1.97452	-3.13271	6.40453	7.62762
	1.48885	-1.97139	-3.13964	6.44462	7.66642
	1.48615	-1.96028	-3.13799	6.47815	7.7012
	1.48334	-1.97673	-3.16191	6.53929	7.77653
	1.48054	-1.98757	-3.18959	6.59905	7.84033
	1.47783	-1.98391	-3.20091	6.63922	7.88263
	1.47503	-1.99532	-3.22035	6.70808	7.96457
	1.47232	-1.9767	-3.21147	6.72884	7.98939
	1.46961	-1.99017	-3.23368	6.78203	8.05727
	1.46691	-2.00265	-3.26045	6.85281	8.12977
	1.4642	-2.00147	-3.2743	6.90376	8.19044
	1.4615	-1.99696	-3.27303	6.95689	8.24177
	1.45879	-1.99389	-3.28787	6.99973	8.29445
	1.45609	-2.00806	-3.31438	7.0654	8.36791
	1.45338	-1.9975	-3.31197	7.09393	8.40613
	1.45078	-1.99857	-3.31617	7.13727	8.45791
	1.44807	-2.00274	-3.32902	7.19623	8.51321
	1.44546	-1.99967	-3.34172	7.24381	8.57186
	1.44286	-2.01321	-3.36671	7.31568	8.66061
	1.44025	-2.00385	-3.36091	7.34016	8.67655
	1.43765	-2.00954	-3.38332	7.40849	8.75205
	1.43504	-2.00452	-3.38347	7.44349	8.79516
	1.43244	-2.00876	-3.40151	7.51427	8.87682
	1.42983	-2.01143	-3.41402	7.55835	8.92384
	1.42733	-1.9991	-3.40368	7.58083	8.95581
	1.42472	-1.99752	-3.41102	7.6624	9.05203
	1.42222	-1.99114	-3.40978	7.68438	9.07815
	1.41961	-1.9966	-3.42651	7.7701	9.17924
	1.41711	-1.9938	-3.43232	7.81384	9.21951
	1.4146	-1.97481	-3.42861	7.83912	9.25343
	1.4121	-1.97442	-3.45495	7.93232	9.36867
	1.40959	-1.98273	-3.46631	7.98475	9.42563
	1.40709	-1.96933	-3.46552	8.03589	9.48788
	1.40458	-1.96072	-3.46655	8.07457	9.52609
	1.40208	-1.94762	-3.46677	8.10936	9.56501
	1.39957	-1.94513	-3.46674	8.16465	9.63813
	1.39717	-1.94357	-3.48247	8.22656	9.69896
	1.39466	-1.93662	-3.49325	8.2926	9.77465
	1.39226	-1.91502	-3.48901	8.34073	9.83475
	1.38985	-1.90944	-3.4916	8.38492	9.88619
	1.38745	-1.89598	-3.48028	8.4191	9.92914
	1.38494	-1.89548	-3.49499	8.49043	10.0052
	1.38254	-1.86803	-3.4887	8.55115	10.0782
	1.38013	-1.86546	-3.49606	8.5806	10.1136
	1.37783	-1.84606	-3.49077	8.63231	10.1731
	1.37542	-1.83832	-3.49776	8.68907	10.2428
	1.37302	-1.82609	-3.51051	8.74335	10.2955
	1.37061	-1.80599	-3.49718	8.77893	10.3447
	1.36831	-1.79505	-3.48668	8.82221	10.3804
	1.3659	-1.7716	-3.47897	8.85382	10.4283
	1.3636	-1.77212	-3.49502	8.92841	10.5238
	1.36129	-1.74918	-3.48749	8.96108	10.5555
	1.35899	-1.7482	-3.49894	9.0193	10.6317
	1.35668	-1.73292	-3.50019	9.08503	10.6988
	1.35428	-1.71404	-3.48409	9.12349	10.7417
	1.35207	-1.7178	-3.48516	9.16909	10.7976
	1.34977	-1.69943	-3.48543	9.23687	10.8792
	1.34746	-1.69226	-3.48857	9.28615	10.932
	1.34516	-1.67509	-3.4906	9.33493	11.0038
	1.34285	-1.65926	-3.49409	9.39692	11.0782
	1.34065	-1.65479	-3.4924	9.44475	11.136
	1.33835	-1.63414	-3.49137	9.4833	11.1759
	1.33614	-1.62382	-3.49928	9.57288	11.2824
	1.33394	-1.61768	-3.49723	9.60375	11.302
	1.33163	-1.57243	-3.47067	9.58475	11.2931
	1.32943	-1.57281	-3.47794	9.67571	11.4109
	1.32722	-1.53198	-3.45298	9.70359	11.458
	1.32502	-1.50993	-3.45701	9.74316	11.5109
	1.32281	-1.48184	-3.41521	9.73874	11.5302
	1.32061	-1.5093	-3.49323	9.8584	11.6716
	1.3184	-1.4647	-3.45906	9.88013	11.6767
	1.3163	-1.44942	-3.4586	9.94748	11.7828
	1.3141	-1.4172	-3.42827	9.92265	11.7316
	1.31199	-1.40887	-3.43542	10.0504	11.8719
	1.30979	-1.39588	-3.46303	10.1475	11.9911
	1.30768	-1.35249	-3.42763	10.1666	12.0295
	1.30548	-1.33242	-3.42001	10.2024	12.0671
	1.30337	-1.315	-3.40759	10.2727	12.1431
	1.30127	-1.25857	-3.35004	10.2285	12.1121
	1.29916	-1.25477	-3.37997	10.3482	12.2599
	1.29696	-1.22687	-3.36533	10.4061	12.3276
	1.29486	-1.20419	-3.34925	10.4353	12.3826
	1.29275	-1.16128	-3.32834	10.5047	12.4863
	1.29075	-1.13539	-3.31314	10.5415	12.5325
	1.28864	-1.12856	-3.32781	10.6059	12.6007
	1.28654	-1.09324	-3.30727	10.6375	12.6505
	1.28443	-1.05939	-3.27943	10.6347	12.6446
	1.28243	-1.05556	-3.30887	10.7763	12.8186
	1.28033	-1.04369	-3.31493	10.8253	12.8808
	1.27832	-0.99369	-3.28882	10.8717	12.9464
	1.27622	-0.96164	-3.26044	10.8278	12.8922
	1.27421	-0.94123	-3.25495	10.9074	13.0051
	1.27221	-0.93811	-3.23856	10.9914	13.1127
	1.27021	-0.90075	-3.23192	10.9735	13.0777
	1.2682	-0.8704	-3.20489	10.9959	13.1299
	1.2661	-0.82837	-3.17053	10.9661	13.1016
	1.26409	-0.81833	-3.18603	11.1255	13.2666
	1.26219	-0.8029	-3.23012	11.2129	13.4073
	1.26018	-0.78367	-3.21969	11.2634	13.46
	1.25818	-0.72704	-3.17266	11.2419	13.4546
	1.25618	-0.71089	-3.16465	11.3247	13.5798
	1.25417	-0.69701	-3.14485	11.3225	13.576
	1.25227	-0.66577	-3.12777	11.3687	13.6438
	1.25026	-0.64996	-3.14053	11.513	13.813
	1.24836	-0.63865	-3.17489	11.6347	13.9719
	1.24636	-0.58463	-3.14216	11.6212	13.9602
	1.24445	-0.56114	-3.1327	11.6669	14.0127
	1.22872	-0.24766	-2.92516	11.9112	14.4997
	1.22471	-0.1498	-2.90567	11.9347	14.5518
	1.2206	-0.07552	-2.87185	12.0935	14.7298
	1.2166	-0.0103	-2.81959	12.134	14.8261
	1.21259	0.04884	-2.80161	12.2295	15.0016
	1.20868	0.12488	-2.76555	12.3254	15.1273
	1.20467	0.18605	-2.72998	12.3904	15.2456
	1.20076	0.27486	-2.69841	12.5237	15.435
	1.19685	0.35378	-2.61523	12.4795	15.4085
	1.19295	0.43965	-2.59061	12.5932	15.5881
	1.18914	0.50273	-2.55262	12.6824	15.7442
	1.18533	0.58052	-2.51186	12.7512	15.8644
	1.18152	0.66259	-2.45849	12.7902	15.9466
	1.17772	0.7305	-2.43975	12.8894	16.1096
	1.17401	0.81038	-2.40572	12.9791	16.2627
	1.1703	0.90428	-2.34779	13.0089	16.3419
	1.16659	0.98401	-2.28094	13.0572	16.4527
	1.16289	1.06317	-2.23656	13.1195	16.5758
	1.15918	1.15927	-2.17982	13.2023	16.738
	1.15557	1.23581	-2.13792	13.2626	16.8459
	1.15196	1.33608	-2.06297	13.2854	16.9317
	1.14836	1.43133	-2.02253	13.3504	17.0663
	1.14475	1.51617	-1.94932	13.3812	17.1647
	1.14124	1.59807	-1.89993	13.4672	17.3299
	1.13773	1.69054	-1.8263	13.4824	17.4074
	1.13423	1.77772	-1.77932	13.5859	17.601
	1.13072	1.8844	-1.70523	13.6028	17.6982
	1.12721	1.95705	-1.66112	13.6619	17.8254
	1.12381	2.05882	-1.58005	13.7131	17.964
	1.1204	2.13845	-1.5326	13.7439	18.0777
	1.11699	2.24158	-1.44956	13.7936	18.2132
	1.11358	2.32207	-1.37457	13.8024	18.298
	1.11018	2.42155	-1.30893	13.8456	18.4359
	1.10687	2.50295	-1.23514	13.906	18.5691
	1.10356	2.61092	-1.16817	13.9606	18.7379
	1.10026	2.68304	-1.10425	13.9875	18.8311
	1.09695	2.79119	-1.00629	14.0177	18.9581
	1.09364	2.863	-0.93359	14.0256	19.0449
	1.09044	2.97482	-0.84929	14.0791	19.189
	1.08723	3.05388	-0.76609	14.0773	19.2778
	1.08392	3.15301	-0.68572	14.1149	19.4061
	1.08082	3.23648	-0.6181	14.1582	19.555
	1.07761	3.33299	-0.52542	14.1526	19.6445
	1.0744	3.41422	-0.44584	14.1884	19.7667
	1.0713	3.51177	-0.34556	14.1971	19.8708
	1.06819	3.59733	-0.26904	14.228	19.996
	1.06508	3.69603	-0.18529	14.2504	20.1223
	1.06198	3.77738	-0.08959	14.262	20.2339
	1.05887	3.88249	0.01446	14.2714	20.3458
	1.05587	3.95724	0.08616	14.3002	20.4747
	1.05286	4.04006	0.18349	14.2653	20.5237
	1.04975	4.11978	0.28241	14.2753	20.6455
	1.04685	4.21546	0.36799	14.3068	20.777
	1.04384	4.29314	0.47214	14.3081	20.8727
	1.04083	4.38892	0.59473	14.2803	20.9566
	1.03793	4.45332	0.64643	14.3269	21.099
	1.03492	4.55151	0.78846	14.2843	21.1618
	1.03202	4.6243	0.87659	14.3089	21.2878
	1.02911	4.70864	0.97189	14.3192	21.4112
	1.0262	4.77786	1.08418	14.3007	21.4949
	1.0234	4.87458	1.20049	14.3313	21.6309
	1.02049	4.93747	1.29284	14.3081	21.7189
	1.01769	5.01259	1.39625	14.3242	21.8326
	1.01488	5.08161	1.49878	14.3017	21.917
	1.01208	5.16118	1.61476	14.2929	22.0175
	1.00927	5.22565	1.71999	14.2824	22.0969
	1.00646	5.31465	1.8499	14.2859	22.2243
	1.00366	5.37098	1.94572	14.2674	22.2876
	1.00093	5.4545	2.06231	14.2765	22.4256
	0.9982	5.50811	2.16793	14.2396	22.4747
	0.99547	5.58171	2.28239	14.2418	22.5893
	0.99277	5.64491	2.38876	14.2504	22.7063
	0.99007	5.71842	2.51927	14.2159	22.7651
	0.98739	5.77736	2.6207	14.2145	22.8666
	0.98472	5.85643	2.75002	14.2233	23.0132
	0.98206	5.92068	2.86964	14.2028	23.0785
	0.97943	5.97258	2.99351	14.1591	23.1105
	0.9768	6.03992	3.11293	14.162	23.2395
	0.9742	6.10465	3.23654	14.1468	23.3342
	0.97159	6.15416	3.34203	14.1277	23.3918
	0.96901	6.23117	3.49428	14.1212	23.4979
	0.96644	6.26612	3.58684	14.0889	23.5685
	0.96389	6.34416	3.72262	14.0916	23.663
	0.96134	6.37162	3.8318	14.0461	23.7138
	0.95881	6.44269	3.97637	14.0482	23.8039
	0.95629	6.50072	4.09687	14.0566	23.9443
	0.95378	6.54893	4.22003	13.9931	23.949
	0.95129	6.59934	4.35202	13.9884	24.0482
	0.94881	6.65027	4.50018	13.9655	24.0878
	0.94634	6.69405	4.609	13.9582	24.2001
	0.94389	6.74424	4.7435	13.9374	24.2459
	0.94144	6.79386	4.86916	13.9261	24.3587
	0.93901	6.83515	5.01511	13.8955	24.3878
	0.93659	6.87183	5.12997	13.8739	24.4624
	0.93418	6.93896	5.2768	13.8751	24.5817
	0.93178	6.96915	5.40308	13.859	24.6378
	0.9294	7.00814	5.5506	13.8168	24.6503
	0.92703	7.04431	5.66512	13.7733	24.681
	0.92467	7.09528	5.83516	13.785	24.7689
	0.92232	7.14741	5.98527	13.8022	24.9137
	0.91998	7.17538	6.12481	13.7778	24.9581
	0.91765	7.20844	6.24543	13.7522	25.0224
	0.91534	7.23817	6.37666	13.6724	24.9735
	0.91304	7.30007	6.55378	13.7302	25.1928
	0.91075	7.33565	6.68112	13.6915	25.1817
	0.90846	7.36133	6.82558	13.6488	25.1838
	0.9062	7.39697	6.94551	13.647	25.2579
	0.90393	7.41415	7.09094	13.6006	25.2866
	0.90169	7.44848	7.22407	13.6136	25.3544
	0.89945	7.4707	7.42414	13.537	25.2712
	0.89722	7.50216	7.52451	13.5507	25.4256
	0.89501	7.5298	7.65291	13.5232	25.4272
	0.8928	7.57134	7.83034	13.507	25.4735
	0.89061	7.59522	7.97307	13.5113	25.5621
	0.88842	7.62532	8.08883	13.4882	25.5978
	0.88625	7.65781	8.2339	13.4802	25.6786
	0.88408	7.66689	8.35414	13.4665	25.7082
	0.88193	7.69634	8.50379	13.4572	25.7089
	0.87978	7.72708	8.64484	13.4109	25.723
	0.87765	7.74778	8.8017	13.4106	25.8132
	0.87554	7.77448	8.92699	13.4094	25.8127
	0.87342	7.80181	9.07662	13.4056	25.8483
	0.87132	7.82423	9.21929	13.3631	25.8815
	0.86922	7.82551	9.35473	13.3699	25.8476
	0.86714	7.85547	9.4977	13.3368	25.9349
	0.86506	7.86073	9.63296	13.321	25.8911
	0.863	7.91777	9.80277	13.3412	26.0329
	0.86094	7.92396	9.94936	13.3022	26.0095
	0.85889	7.92842	10.0764	13.2761	25.9888
	0.85686	7.96279	10.2376	13.2891	26.0556
	0.85483	7.98777	10.3754	13.3064	26.0422
	0.85281	8.00175	10.5302	13.2843	26.102
	0.85081	8.02132	10.6665	13.2865	26.0923
	0.8488	8.03495	10.7988	13.2638	26.1312
	0.84681	8.04842	10.9497	13.2769	26.1329
	0.84482	8.07346	11.0921	13.2608	26.1241
	0.84286	8.06818	11.2177	13.2292	26.0903
	0.84088	8.09693	11.3832	13.2543	26.1537
	0.83893	8.09631	11.5037	13.1989	26.0774
	0.83699	8.13726	11.6863	13.2302	26.1635
	0.83505	8.14224	11.81	13.2467	26.1475
	0.83312	8.13376	11.9501	13.1731	26.1291
	0.83119	8.16009	12.0794	13.2135	26.1331
	0.82929	8.17229	12.2212	13.2262	26.1572
	0.82739	8.18565	12.3784	13.2025	26.1344
	0.82548	8.19742	12.5097	13.171	26.0929
	0.8236	8.22548	12.6614	13.206	26.1382
	0.82173	8.23664	12.8	13.2454	26.1825
	0.81985	8.2265	12.9081	13.1552	26.0687
	0.81799	8.2484	13.0706	13.1974	26.114
	0.81613	8.25411	13.1952	13.1667	26.0235
	0.81429	8.29427	13.3675	13.2313	26.1313
	0.81245	8.29713	13.4743	13.1933	26.0624
	0.81062	8.29458	13.6213	13.2307	26.0513
	0.8088	8.30103	13.7496	13.1463	25.9788
	0.80699	8.33646	13.9126	13.2284	26.0323
	0.80517	8.32853	14.0181	13.1837	25.9609
	0.80338	8.33539	14.1462	13.1861	25.9464
	0.80158	8.34052	14.2616	13.1917	25.9219
	0.7998	8.37914	14.4423	13.218	25.9453
	0.79803	8.40877	14.5881	13.2743	25.9851
	0.79625	8.38659	14.6869	13.2069	25.8791
	0.7945	8.40636	14.8302	13.2417	25.873
	0.79275	8.41595	14.946	13.2168	25.7877
	0.791	8.44535	15.1027	13.2568	25.8257
	0.78926	8.41327	15.1227	13.1861	25.6872
	0.78753	8.49541	15.3927	13.3099	25.815
	0.7858	8.48258	15.4675	13.2675	25.7173
	0.78409	8.48665	15.5812	13.3287	25.6673
	0.78237	8.51433	15.7003	13.2847	25.6464
	0.78068	8.5097	15.8319	13.3006	25.6562
	0.77898	8.491	15.8882	13.2801	25.5313
	0.77729	8.53503	16.0504	13.3164	25.5876
	0.77561	8.54219	16.19	13.3264	25.5006
	0.77394	8.57639	16.3326	13.3564	25.5024
	0.77227	8.58358	16.4218	13.3654	25.4652
	0.77061	8.57824	16.5105	13.396	25.4032
	0.76896	8.57257	16.6342	13.3197	25.3361
	0.76731	8.6426	16.8165	13.4313	25.4205
	0.76567	8.65151	16.9357	13.4142	25.3095
	0.76404	8.64787	17.0099	13.3951	25.2154
	0.76241	8.68961	17.1677	13.4618	25.2525
	0.76079	8.71338	17.2924	13.4867	25.2311
	0.75918	8.76272	17.4489	13.5792	25.2667
	0.75757	8.78344	17.5835	13.5814	25.2465
	0.75597	8.78526	17.6524	13.5711	25.1127
	0.75438	8.79095	17.7612	13.5645	25.092
	0.75279	8.81767	17.9013	13.6233	25.1225
	0.75121	8.81713	17.9173	13.5665	24.8922
	0.74964	8.81946	18.0579	13.5582	24.8451
	0.74806	8.92167	18.2653	13.6894	24.9713
	0.7465	8.93758	18.3511	13.7151	24.9304
	0.74495	8.97675	18.4917	13.7667	24.8855
	0.7434	8.94238	18.4752	13.6459	24.6221
	0.74186	8.9795	18.595	13.7409	24.6232
	0.74032	8.99457	18.7423	13.6912	24.4643
	0.73879	8.91887	18.6119	13.5175	24.1883
	0.73726	9.05872	18.948	13.9159	24.6521
	0.73575	9.07007	19.0479	13.7812	24.4969
	0.73092	8.89224	21.3655	12.9869	28.579
	0.72277	8.8666	21.5323	13.0654	26.253
	0.71414	8.66465	21.9867	13.1114	21.9636
	0.706	8.91617	21.9998	13.4558	18.9003
	0.69833	9.26038	22.373	13.6498	20.1799
	0.69067	9.4044	23.0506	13.7753	22.3408
	0.68299	9.48677	22.4226	13.8839	22.7257
	0.67533	9.66864	21.5704	13.9022	22.0731
	0.66814	9.97255	21.7982	13.8671	21.9419
	0.66095	10.3265	22.5298	13.654	21.2294
	0.65423	10.6051	23.295	13.48	20.4392
	0.64753	10.7738	23.6034	13.6292	20.2846
	0.64081	10.934	23.7779	13.7936	19.5621
	0.63411	11.2849	24.2898	13.8606	19.0586
	0.62788	11.4892	24.5599	13.7096	18.9349
	0.62165	11.4413	24.5904	13.5772	18.8224
	0.61541	11.3786	24.6447	13.624	19.258
	0.60918	11.27	25.2095	13.4923	18.8228
	0.60343	11.3292	25.8707	13.528	17.3444
	0.59768	11.7585	25.5279	13.5896	17.2582
	0.59192	12.1509	24.8369	13.3437	18.0476
	0.58617	12.0999	24.9876	13.3041	17.7477
	0.5809	12.1029	25.2358	13.4837	17.0391
	0.57563	12.4409	25.7096	13.5486	16.2615
	0.57036	12.6816	26.3902	13.3402	15.6886
	0.56509	12.6923	26.8554	13.0454	15.3755
	0.55982	12.6503	27.3253	12.9513	14.959
	0.55502	12.6468	27.8321	12.9629	15.1907
	0.55023	12.6238	28.0038	12.9295	15.7336
	0.54544	12.3931	27.2362	12.9552	15.6364
	0.54065	12.3293	26.8515	12.9403	14.9981
	0.53585	12.5205	27.2711	12.8151	14.4331
	0.53106	12.5853	27.2728	12.701	14.3108
	0.52674	12.6446	26.8936	12.6175	14.1188
	0.52243	12.7262	26.7581	12.567	13.8253
	0.51811	12.8461	27.1981	12.6134	13.6232
	0.5138	13.1923	27.3379	12.8124	13.2621
	0.50949	13.5716	27.0805	13.1366	12.9937
	0.50518	13.6168	27.4212	13.1845	12.9668
	0.50134	13.496	27.8612	12.9678	12.6673
	0.49703	13.5332	27.8198	12.8712	12.184
	0.49319	13.6895	27.414	12.9555	11.8262
	0.48936	13.6716	26.9978	13.045	11.3945
	0.48553	13.5779	26.8521	12.9542	10.8151
	0.48169	13.73	26.7368	12.8146	10.4395
	0.47833	13.9806	26.5451	12.7769	10.5916
	0.4745	14.0744	26.4542	12.7586	11.0618
	0.47067	14.0094	26.7701	12.769	10.9999
	0.46731	14.0205	27.2133	12.8743	10.3786
	0.46396	13.9989	27.4853	13.0649	10.0475
	0.4606	14.0342	27.5032	13.0772	10.0139
	0.45725	14.3083	27.2413	12.9971	9.81764
	0.45389	14.512	27.0166	13.0819	9.53189
	0.45053	14.4064	27.2835	13.0646	9.52196
	0.44718	14.2302	27.652	12.9949	9.88697
	0.44383	14.2513	27.6107	13.0766	9.57315
	0.44095	14.5143	27.2604	13.204	8.93156
	0.4376	14.9071	27.0144	13.2425	8.68492
	0.43472	15.0313	27.2603	13.1967	8.77078
	0.43185	14.9447	27.6206	13.1834	8.82725
	0.42849	14.8767	27.1621	13.1462	8.35192
	0.42561	14.9518	26.5448	13.1839	7.89657
	0.42274	15.1749	26.0631	13.4056	7.30044
	0.41986	15.498	25.6277	13.5794	6.64904
	0.41699	15.6799	25.9587	13.4647	6.8655
	0.41459	15.7539	26.4657	13.4647	7.23974
	0.41171	15.7824	26.5948	13.6552	7.48567
	0.40884	15.7932	26.5447	13.7492	7.80325
	0.40644	15.782	26.7149	13.6624	7.77976
	0.40357	15.8879	27.0636	13.4873	7.50566
	0.40117	16.1489	26.9163	13.4812	7.41149
	0.3983	16.3857	26.4144	13.6113	7.2473
	0.3959	16.4565	26.287	13.6497	7.12654
	0.3935	16.4943	26.4215	13.6398	7.05588
	0.3911	16.5927	26.4886	13.6258	6.81969
	0.38871	16.8116	26.4385	13.6086	6.55783
	0.38631	17.0371	26.5472	13.642	6.38345
	0.38392	17.1516	26.5094	13.7132	6.34619
	0.38152	17.1867	26.1805	13.6378	6.42346
	0.37912	17.2182	26.0727	13.4541	6.46665
	0.37672	17.2904	26.3126	13.424	6.41563
	0.37433	17.3976	26.5582	13.5339	6.14298
	0.37241	17.5535	26.3223	13.6239	5.89072
	0.37002	17.825	25.7214	13.5643	5.88389
	0.36761	18.0856	25.7729	13.3962	6.03453
	0.3657	18.206	25.867	13.3798	5.91617
	0.36379	18.2572	25.7083	13.4135	5.7897
	0.36139	18.3192	25.6969	13.278	5.79315
	0.35947	18.4326	25.8159	13.1254	5.68213
	0.35707	18.5612	25.6962	13.1034	5.35428
	0.35516	18.7422	25.4339	13.1263	5.15447
	0.35324	18.979	25.3894	13.1061	5.10015
	0.35132	19.1299	25.6803	13.0311	5.07694
	0.34941	19.1933	25.8565	12.9362	5.17239
	0.34749	19.3099	25.736	12.7834	5.32153
	0.34557	19.4086	25.6269	12.5984	5.33524
	0.34365	19.4982	25.5188	12.4372	5.16922
	0.34174	19.6249	25.4417	12.3378	4.97534
	0.33982	19.6714	25.5598	12.3186	4.96295
	0.3379	19.7406	25.5565	12.3068	5.10392
	0.33599	19.971	25.2848	12.2868	5.13301
	0.33407	20.1718	25.1059	12.1603	4.87415
	0.33263	20.2616	25.1153	11.9974	4.63125
	0.33071	20.3121	25.271	11.8041	4.47222
	0.32879	20.34	25.4618	11.6871	4.51468
	0.32736	20.4032	25.372	11.6301	4.56248
	0.32544	20.5413	25.0359	11.5655	4.59756
	0.324	20.628	24.9589	11.4861	4.60797
	0.32209	20.6898	24.9757	11.3366	4.56202
	0.32065	20.722	24.972	11.2087	4.49747
	0.31873	20.7238	24.9776	11.0463	4.40523
	0.31729	20.7603	24.8689	10.9433	4.33832
	0.31538	20.8815	24.7476	10.8177	4.27496
	0.31393	20.9317	24.7019	10.7227	4.22936
	0.3125	20.9608	24.6959	10.591	4.18954
	0.31106	20.9868	24.6894	10.4481	4.19438
	0.30914	21.0481	24.6491	10.3266	4.17904
	0.30771	21.1543	24.6257	10.315	4.15862
	0.30627	21.2479	24.5173	10.3133	4.18674
	0.30484	21.2736	24.3775	10.2143	4.16053
	0.30339	21.2424	24.1951	9.9881	3.99877
	0.30196	21.2403	24.0896	9.79548	3.92241
	0.30052	21.2941	24.2207	9.69364	3.90301
	0.29908	21.3632	24.402	9.58383	3.8227
	0.29764	21.3551	24.4747	9.45856	3.91609
	0.29621	21.2895	24.5467	9.33512	4.05459
	0.29476	21.2815	24.5387	9.17267	4.00907
	0.29333	21.275	24.3289	8.98868	3.96044
	0.29189	21.2356	24.0539	8.84663	3.98381
	0.29046	21.2918	23.9423	8.73885	3.97539
	0.28901	21.3167	23.9632	8.69242	3.88589
	0.28806	21.311	23.918	8.67909	3.79171
	0.28662	21.3423	23.826	8.59101	3.6658
	0.28518	21.3256	23.8037	8.44913	3.59336
	0.28374	21.3062	23.9583	8.36456	3.56413
	0.28278	21.3215	24.0689	8.36473	3.52171
	0.28135	21.3071	24.0575	8.30366	3.42715
	0.2799	21.2646	23.918	8.12185	3.46132
	0.27895	21.2649	23.8524	8.0205	3.43756
	0.27751	21.3095	23.9281	7.94882	3.33483
	0.27656	21.3205	23.9731	7.91642	3.41541
	0.27511	21.3102	23.8446	7.82622	3.59508
	0.27415	21.3059	23.8164	7.7634	3.59765
	0.27272	21.2632	23.8132	7.65335	3.46089
	0.27176	21.2064	23.6791	7.55428	3.34773
	0.27032	21.1774	23.566	7.40647	3.22976
	0.26936	21.1853	23.6631	7.31149	3.21702
	0.26793	21.165	23.7235	7.20699	3.18848
	0.26697	21.1624	23.5849	7.19689	3.13363
	0.26552	21.1219	23.3794	7.17897	3.10108
	0.26457	21.015	23.3729	7.09738	3.12608
	0.26361	20.8728	23.442	6.98427	3.13435
	0.26218	20.8345	23.5961	6.88233	3.15334
	0.26122	20.9496	23.6307	6.86439	3.21136
	0.26025	21.0036	23.5472	6.82375	3.29804
	0.2593	20.943	23.4211	6.77969	3.35588
	0.25786	20.8418	23.3076	6.72911	3.24592
	0.2569	20.7775	23.2627	6.6423	3.10872
	0.25594	20.7185	23.2355	6.53763	3.07292
	0.25498	20.6749	23.3012	6.46272	3.10255
	0.25402	20.6167	23.3923	6.42614	3.06722
	0.25259	20.5772	23.2833	6.37445	3.03572
	0.25163	20.5484	23.1685	6.32496	3.07793
	0.25067	20.5139	23.0724	6.28348	3.05146
	0.24971	20.531	23.0391	6.20511	2.98073
	0.24875	20.5519	23.1777	6.06338	2.92434
	0.2478	20.544	23.3237	5.96552	2.85646
	0.24684	20.51	23.263	5.95747	2.79722
	0.24587	20.4092	23.0933	5.94057	2.79891
	0.24492	20.3048	22.9653	5.85518	2.82993
	0.24396	20.2488	22.8788	5.74777	2.85729
	0.243	20.1889	22.9157	5.68863	2.85821
	0.24205	20.1797	23.0545	5.70845	2.75625
	0.24108	20.2455	23.0829	5.76744	2.67498
	0.24012	20.193	22.9191	5.7504	2.7458
	0.23917	20.0003	22.6825	5.6456	2.78379
	0.23821	19.8755	22.5992	5.55429	2.80957
	0.23725	19.8463	22.7291	5.50855	2.87704
	0.23629	19.8458	22.8502	5.50736	2.8974
	0.23533	19.8889	22.9349	5.5108	2.90139
	0.23485	19.9091	22.9377	5.47443	2.89351
	0.2339	19.8717	22.8414	5.34974	2.81914
	0.23294	19.827	22.7957	5.28842	2.72833
	0.23198	19.8303	22.7168	5.29542	2.63515
	0.23102	19.792	22.5329	5.33459	2.5762
	0.23054	19.785	22.4789	5.33517	2.56704
	0.22958	19.8175	22.4261	5.26393	2.46063
	0.22862	19.8395	22.4935	5.21541	2.41728
	0.22767	19.706	22.5967	5.2138	2.50601
	0.22719	19.5927	22.6063	5.18465	2.526
	0.22622	19.4097	22.5365	5.08121	2.5486
	0.22527	19.3542	22.4908	5.00455	2.66939
	0.22431	19.3652	22.563	4.90091	2.79479
	0.22383	19.3571	22.6183	4.86988	2.82246
	0.22287	19.3262	22.623	4.89422	2.74884
	0.22192	19.3383	22.5949	4.9101	2.56054
	0.22143	19.342	22.6004	4.91147	2.52599
	0.22047	19.2939	22.4821	4.95685	2.58812
	0.21999	19.2282	22.3179	4.9729	2.59176
	0.21904	19.0453	22.1458	4.92323	2.56077
	0.21808	18.9579	22.2848	4.80574	2.57829
	0.2176	18.993	22.3352	4.75906	2.57255
	0.21664	19.0304	22.2555	4.78588	2.55393
	0.21616	18.9971	22.1401	4.83876	2.53106
	0.2152	18.9396	22.0185	4.90523	2.50711
	0.21425	18.8353	22.1141	4.8682	2.49606
	0.21377	18.7914	22.1384	4.8223	2.47556
	0.21281	18.7616	22.0671	4.69782	2.42322
	0.21233	18.7541	22.0071	4.65129	2.44879
	0.21137	18.6912	21.9855	4.60849	2.48786
	0.21089	18.6075	21.9999	4.57216	2.4482
	0.20993	18.4288	21.8947	4.5479	2.40343
	0.20945	18.3799	21.8496	4.59688	2.38839
	0.2085	18.3667	21.8991	4.63201	2.40109
	0.20802	18.3658	21.8906	4.60926	2.44226
	0.20754	18.3654	21.8671	4.61276	2.46045
	0.20657	18.4113	21.9887	4.70829	2.50005
	0.20609	18.4182	22.0552	4.75195	2.56075
	0.20514	18.394	21.851	4.72358	2.56178
	0.20466	18.4068	21.7347	4.66998	2.52647
	0.2037	18.3498	21.7347	4.6244	2.55006
	0.20322	18.2459	21.741	4.63075	2.54312
	0.20275	18.1263	21.6935	4.61948	2.49789
	0.20178	17.9467	21.6278	4.51183	2.35364
	0.2013	17.9343	21.6589	4.47164	2.30833
	0.20082	17.9834	21.6745	4.48307	2.29468
	0.19987	18.058	21.5998	4.56113	2.23947
	0.19939	18.0056	21.4828	4.54762	2.21962
	0.19891	17.9251	21.3649	4.49141	2.22909
	0.19795	17.7711	21.6668	4.3833	2.36169
	0.19747	17.7541	21.9162	4.39774	2.42056
	0.19699	17.7683	21.962	4.4428	2.45291
	0.19603	17.6984	21.7789	4.51021	2.35488
	0.19555	17.6711	21.7934	4.51593	2.20524
	0.19507	17.7042	21.7837	4.4764	2.11674
	0.19459	17.7729	21.6716	4.42034	2.17375
	0.19364	17.7235	21.5368	4.40923	2.41475
	0.19316	17.5776	21.5872	4.44164	2.41503
	0.19268	17.4394	21.6659	4.46206	2.36531
	0.19219	17.3965	21.6983	4.47799	2.28954
	0.19124	17.5508	21.4389	4.4831	2.24745
	0.19076	17.524	21.2119	4.46466	2.26031
	0.19028	17.4423	21.0105	4.47967	2.20657
	0.1898	17.3517	20.9304	4.50594	2.13911
	0.18884	17.234	21.0076	4.45313	2.06244
	0.18837	17.2489	20.9836	4.46815	1.9738
	0.18789	17.3115	20.9946	4.51277	1.93187
	0.1874	17.3605	21.0964	4.53871	2.01724
	0.18692	17.3342	21.1676	4.55306	2.18925
	0.18644	17.2414	21.1042	4.57042	2.37307
	0.18549	17.1754	20.985	4.55984	2.43399
	0.18501	17.2049	20.9812	4.52873	2.36069
	0.18453	17.151	20.9559	4.49756	2.32328
	0.18405	17.0227	20.9418	4.45826	2.32229
	0.18357	16.9294	21.0594	4.40034	2.33221
	0.18309	16.9187	21.2369	4.37628	2.31547
	0.18261	16.9539	21.2677	4.41725	2.21497
	0.18213	16.966	21.1837	4.48594	2.0367
	0.18117	16.7542	21.0451	4.55072	2.15574
	0.18069	16.6599	20.9667	4.46327	2.39193
	0.18022	16.6176	20.8697	4.3791	2.37558
	0.17974	16.5944	20.7839	4.38688	2.17999
	0.17926	16.5947	20.7472	4.41621	2.02951
	0.17878	16.5987	20.7563	4.42089	2.01321
	0.1783	16.5689	20.7834	4.43777	2.03506
	0.17781	16.5097	20.8461	4.478	2.01803
	0.17734	16.3991	20.979	4.52384	2.07588
	0.17686	16.2505	21.0934	4.56085	2.22262
	0.17638	16.2277	21.0475	4.56431	2.25333
	0.1759	16.356	20.8779	4.52943	2.14043
	0.17542	16.4434	20.7229	4.52971	2.08344
	0.17494	16.4653	20.6128	4.58992	2.12276
	0.17447	16.4605	20.5652	4.63051	2.11662
	0.17399	16.341	20.5971	4.61186	2.03427
	0.17351	16.1626	20.5785	4.55354	1.98496
	0.17302	16.111	20.4789	4.48691	2.02529
	0.17254	16.1529	20.4897	4.48444	2.07805
	0.17206	16.1267	20.6118	4.60245	1.96991
	0.17159	16.0533	20.6666	4.74276	1.7449
	0.17111	16.0454	20.6326	4.7523	1.69977
	0.17063	16.0632	20.5443	4.68403	1.87791
	0.17015	15.9843	20.4247	4.67023	2.05618
	0.16967	15.8509	20.427	4.68388	2.11576
	0.16919	15.8019	20.6108	4.69417	2.03766
	0.16872	15.8042	20.7164	4.69913	1.88475
	0.16824	15.7702	20.6031	4.65949	1.79617
	0.16775	15.7405	20.4946	4.61552	1.80868
	0.16727	15.7565	20.4999	4.61819	1.90378
	0.16679	15.7575	20.4593	4.63552	2.09925
	0.16631	15.6811	20.3439	4.67031	2.3383
	0.16584	15.5945	20.3186	4.78418	2.51837
	0.16536	15.5722	20.335	4.93536	2.60353
	0.16488	15.5918	20.2051	4.9854	2.57363
	0.1644	15.6081	20.105	4.93199	2.43248
	0.16392	15.6122	20.2102	4.91797	2.22911
	0.16344	15.6351	20.3248	4.97506	2.01375
	0.16296	15.6581	20.3527	4.97972	1.85154
	0.16248	15.6257	20.3	4.86503	1.82598
	0.162	15.5201	20.1218	4.75696	1.87939
	0.16152	15.4283	19.9321	4.79354	1.90682
	0.16104	15.4815	19.8128	4.9042	1.91214
	0.16056	15.5498	19.8351	4.91762	1.91171
	0.16009	15.4698	20.0486	4.81067	2.00654
	0.15961	15.3434	20.1778	4.75059	2.19783
	0.15913	15.2653	20.1359	4.81713	2.26341
	0.15865	15.2595	20.1228	4.88009	2.21263
	0.15816	15.2768	20.0288	4.91412	2.16869
	0.15768	15.2308	19.8609	4.99847	2.18415
	0.15721	15.1549	19.8227	5.03412	2.35627
	0.15673	15.0719	19.7676	4.98756	2.53179
	0.15625	14.9899	19.6664	4.98911	2.45633
	0.15577	15.043	19.7372	4.99086	2.17781
	0.15529	15.1739	19.8444	4.98635	1.92176
	0.15481	15.1286	19.896	5.07225	1.84852
	0.15434	14.9029	19.9596	5.16764	1.97288
	0.15386	14.7766	19.7748	5.18153	2.09559
	0.15337	14.8623	19.3535	5.14043	1.98144
	0.15289	14.9799	19.151	5.09568	1.77667
	0.15241	15.0055	19.2986	5.12497	1.74271
	0.15193	14.9616	19.6051	5.18989	1.85301
	0.15146	14.8657	19.8039	5.21582	1.94966
	0.15098	14.7854	19.8099	5.25584	1.95864
	0.1505	14.7535	19.6348	5.35715	1.86709
	0.15002	14.6476	19.4652	5.42006	1.80573
	0.14954	14.4809	19.4993	5.32755	1.7714
	0.14906	14.3717	19.4342	5.249	1.67954
	0.14858	14.374	19.2538	5.31358	1.65157
	0.1481	14.5076	19.2786	5.40043	1.65673
	0.14762	14.5887	19.2996	5.47407	1.63038
	0.14714	14.4742	19.3145	5.54346	1.70503
	0.14666	14.3377	19.4209	5.58733	1.95982
	0.14618	14.2753	19.1736	5.65272	2.1775
	0.14571	14.2055	18.7395	5.71472	2.0723
	0.14523	14.163	18.7492	5.67451	1.90233
	0.14475	14.1731	19.0493	5.58554	2.04971
	0.14427	14.1465	19.1523	5.5752	2.26194
	0.14378	14.1348	19.177	5.62587	2.21436
	0.14331	14.2615	19.3498	5.67617	2.08054
	0.14283	14.427	19.4945	5.70358	1.99052
	0.14235	14.4186	19.321	5.74777	2.00585
	0.14187	14.2421	18.9489	5.88437	2.05947
	0.14139	14.0474	18.9034	5.97903	2.23869
	0.14091	13.8609	19.1042	5.95229	2.41001
	0.14044	13.7757	19.1033	5.97363	2.16394
	0.13996	13.8533	18.9835	6.00483	2.05636
	0.13948	13.852	19.0029	5.91634	2.40368
	0.139	13.7419	19.1419	5.90029	2.5697
	0.13851	13.6679	19.104	6.1084	2.39175
	0.13803	13.6358	19.1346	6.30738	2.17113
	0.13756	13.6912	19.4088	6.34212	2.02952
	0.13708	13.7369	19.0636	6.37072	1.96209
	0.1366	13.6386	18.3728	6.31901	1.98524
	0.13612	13.4429	18.2081	6.26907	1.94129
	0.13564	13.2512	18.4102	6.36113	1.67351
	0.13516	13.3491	18.6285	6.34022	1.5485
	0.13469	13.6615	18.5539	6.23427	1.97233
	0.13421	13.6852	18.3851	6.30962	2.54979
	0.13372	13.5749	18.4295	6.46872	2.61807
	0.13324	13.6247	18.4004	6.50618	2.38314
	0.13276	13.5657	18.1929	6.50731	2.13888
	0.13228	13.4548	18.2881	6.5711	1.96024
	0.13181	13.4988	18.448	6.55197	1.99582
	0.13133	13.5463	18.3641	6.52421	2.07575
	0.13085	13.6298	18.624	6.59302	2.13979
	0.13037	13.8311	18.9002	6.64777	2.29036
	0.12989	13.7414	18.7887	6.72332	2.58253
	0.12941	13.3055	18.4459	6.85186	2.37127
	0.12893	13.1166	18.1103	6.88553	1.80836
	0.12845	13.2188	17.9976	6.72152	1.75697
	0.12797	13.0906	18.0903	6.48921	1.78622
	0.12749	12.8119	18.1872	6.42558	1.56784
	0.12701	12.8532	17.978	6.61854	1.52448
	0.12653	12.9495	17.8778	6.93756	1.65979
	0.12606	12.7725	18.3559	6.99089	1.98837
	0.12558	12.7449	18.689	6.88118	2.025
	0.1251	12.9416	18.4163	6.96374	1.81065
	0.12462	12.9424	17.9233	6.97526	2.01932
	0.12413	12.6754	17.4642	6.85115	2.21465
	0.12365	12.5131	17.2588	7.02454	2.02834
	0.12318	12.6371	17.2081	7.31355	1.94869
	0.1227	12.5828	17.0998	7.50621	2.35804
	0.12222	12.3071	17.2204	7.61167	2.48595
	0.12174	12.4105	17.4682	7.41144	2.08932
	0.12126	12.6217	17.5006	7.36226	1.87371
	0.12078	12.7187	17.5098	7.52348	2.10731
	0.12031	12.7591	17.5952	7.40238	2.29511
	0.11983	12.4206	17.5235	7.32508	2.18388
	0.11934	12.0211	17.2107	7.48203	2.0086
	0.11886	12.0403	17.0911	7.776	1.93947
	0.11838	12.2506	17.1006	7.88834	2.18806
	0.1179	12.3827	16.7545	7.72163	2.31893
	0.11743	12.3798	16.604	7.68319	2.15776
	0.11695	12.1604	16.5648	7.60422	1.88748
	0.11647	12.1945	16.5918	7.54571	1.76027
	0.11599	12.3742	16.8577	7.83335	2.038
	0.11551	12.1296	16.9323	8.03594	2.11496
	0.11503	11.9137	16.6297	8.0954	1.93486
	0.11455	11.9821	16.1113	8.31164	1.88406
	0.11407	12.0978	15.99	8.4639	1.85347
	0.11359	12.0741	15.9671	8.46513	2.14386
	0.11311	11.9075	15.5899	8.43287	2.55955
	0.11263	11.8116	15.5856	8.44065	2.63881
	0.11215	11.8623	16.0555	8.52631	2.5394
	0.11168	11.8057	16.1121	8.52965	2.47683
	0.1112	11.6972	15.7148	8.43102	2.58615
	0.11072	11.7962	15.664	8.47345	2.52289
	0.11024	11.9509	16.0067	8.72335	2.57897
	0.10976	11.8347	16.1473	8.82314	2.65471
	0.10928	11.3993	15.5061	8.63527	2.36369
	0.1088	11.1084	15.0092	8.49527	2.21873
	0.10832	11.3309	15.3933	8.48242	2.3812
	0.10784	11.5272	15.6062	8.40487	2.5171
	0.10736	11.3484	15.437	8.51779	2.50966
	0.10688	11.1429	15.3691	8.78961	2.57735
	0.10641	11.1413	15.5509	8.86339	2.76691
	0.10593	11.1554	15.4564	9.0062	2.7221
	0.10545	11.0288	14.6655	9.18257	2.54553
	0.10497	11.1214	14.3666	9.20074	2.73189
	0.10448	11.2479	14.6616	9.20762	2.91203
	0.104	11.2225	15.2529	9.33973	2.91634
	0.10353	11.1454	15.3467	9.45117	2.85658
	0.10305	10.8525	14.1801	9.58009	2.61571
	0.10257	10.7539	13.6443	9.83677	2.68887
	0.10209	10.804	13.9762	9.82265	3.12452
	0.10161	10.6095	14.4339	9.67976	3.89049
	0.10113	10.5583	14.8019	9.87545	4.50848
	0.10066	10.762	14.6469	9.90983	3.82129
	0.10017	10.7757	14.3423	9.5988	2.97969
	0.09969	10.5115	14.4318	9.67803	3.06043
	0.09921	10.6104	14.691	10.1307	3.5079
	0.09873	10.8515	14.8656	10.4252	3.77063
	0.09826	10.7143	14.4162	10.6537	3.37089
	0.09778	10.5769	13.6675	10.6797	2.74183
	0.0973	10.3384	13.2574	10.6201	2.69854
	0.09682	10.1519	13.293	10.5537	3.10685
	0.09634	10.3237	13.5125	10.2882	3.19618
	0.09586	10.5139	13.3739	10.3026	3.11014
	0.09538	10.3415	12.8768	10.4846	3.18298
	0.0949	10.0136	12.5875	10.4495	3.29827
	0.09442	9.89686	12.7772	10.4858	3.64118
	0.09394	9.81744	12.7842	10.5854	3.76633
	0.09346	9.75355	12.8345	10.6612	3.72939
	0.09298	9.90001	13.0835	10.7758	3.77511
	0.0925	10.0118	12.8665	10.9288	3.79309
	0.09202	9.83301	12.221	11.1557	3.55386
	0.09154	9.50789	11.9447	11.213	3.23789
	0.09107	9.34694	11.7682	10.9964	3.22974
	0.09059	9.55243	11.5687	11.0327	3.57007
	0.09011	9.6055	11.8411	11.1762	3.75228
	0.08963	9.42163	11.9223	11.1734	3.47042
	0.08915	9.3157	11.3664	11.4328	3.22537
	0.08867	9.18271	11.1688	11.6537	3.32427
	0.08819	9.13856	11.5046	11.3888	3.65107
	0.08771	8.95045	11.1605	10.9022	3.80805
	0.08723	8.74263	10.4804	10.9203	3.80217
	0.08675	8.90264	10.5994	11.5881	3.99908
	0.08627	8.69304	10.5956	12.0091	3.87863
	0.08579	8.03962	10.0699	11.8646	3.61801
	0.08531	7.85365	9.47922	11.8202	3.5904
	0.08484	8.21503	9.6413	12.0586	3.6758
	0.08436	8.32505	9.96358	12.0971	3.92294
	0.08388	8.01228	9.45069	11.7976	4.12232
	0.0834	7.74046	9.03407	11.638	4.03643
	0.08292	7.50012	9.11104	11.6888	3.8298
	0.08244	7.42531	9.3056	11.5796	4.00406
	0.08196	7.76471	9.39595	11.5222	4.44159
	0.08148	7.81141	9.14214	11.8803	4.46836
	0.081	7.4273	8.32673	12.2034	4.16581
	0.08052	7.29989	7.41763	12.2407	4.35233
	0.08004	7.22862	7.0469	12.3154	4.47976
	0.07956	7.27796	7.3091	12.8016	4.24036
	0.07908	7.30492	7.39243	13.2435	4.16381
	0.0786	6.96838	7.23705	13.1675	4.30581
	0.07813	6.77357	7.00314	12.8595	4.54436
	0.07765	6.68969	6.6647	12.6314	4.73807
	0.07717	6.41321	6.22526	12.7635	4.36243
	0.07669	6.09677	5.73703	13.1119	4.05018
	0.07621	5.70628	5.26088	13.2964	4.12386
	0.07573	5.88173	4.90754	12.6354	4.33371
	0.07525	6.39771	4.67477	12.1923	4.66235
	0.07477	5.95802	4.09435	12.5538	4.9062
	0.07429	5.33172	3.58743	12.8292	4.91587
	0.07381	4.94681	3.08581	12.6406	4.79161
	0.07333	4.49872	2.44013	12.5702	4.70566
	0.07285	3.84659	1.78566	12.8363	4.45738
	0.07237	2.79458	1.41445	12.3639	4.30663
	0.07189	2.11698	1.0153	11.7413	4.57574
	0.07141	1.70931	0.19864	11.7027	5.0551
	0.07094	1.04206	-0.7803	11.4982	5.33092
	0.07046	0.26235	-1.54186	11.6651	5.1688
	0.06998	-0.35698	-2.09133	12.3124	5.09835
	0.0695	-1.02912	-2.82433	12.4497	5.59685
	0.06902	-1.67558	-4.00541	12.4147	5.89411
	0.06854	-2.56853	-5.33519	12.682	5.88472
	0.06806	-4.11401	-6.48084	12.6312	6.21763
	0.06758	-5.63	-7.62454	12.6685	6.25092
	0.0671	-6.67743	-8.84856	13.3491	6.24771
	0.06662	-7.82496	-10.2647	14.1641	6.86316
	0.06614	-9.12654	-11.8596	14.7067	7.42328
	0.06566	-10.2899	-13.8358	14.9992	7.90165
	0.06518	-11.6975	-16.09	15.9432	7.70881
	0.0647	-14.4282	-17.6897	18.3189	8.06944
	0.06423	-16.7958	-19.4597	22.766	8.31047
	0.06375	-14.2502	-20.7154	25.9234	8.22805
	0.06327	-11.2841	-23.0797	23.0504	8.80286
	0.06279	-12.4605	-27.3407	20.115	9.60123
	0.06231	-14.2964	-32.6942	19.1197	9.41978
	0.06183	-17.3985	-36.5957	19.1922	11.0756
	0.06135	-22.0872	-39.8768	20.2258	13.2749
	0.06087	-26.6787	-45.9862	22.0363	13.5221
	0.06039	-31.2904	-53.1844	21.9853	14.8575
	0.05991	-36.5515	-61.9336	22.3385	17.1964
	0.05943	-39.7651	-77.5194	25.307	19.5109
	0.05895	-46.0917	-102.27	27.295	28.7722
	0.05847	-61.8375	-125.018	27.8729	51.6126
	0.05799	-80.7441	-136.225	34.7814	90.2723
	0.05751	-103.306	-153.96	54.2294	176.237
	0.05704	-135.076	-125.15	94.12	301.439
	0.05656	-150.558	-13.1555	211.343	339.854
	0.05608	27.2123	92.7209	359.264	268.427
	0.0556	195.443	164.637	200.921	168.799
	0.05512	143.183	144.945	70.6639	80.1997
	0.05464	95.093	127.465	42.9898	56.7822
	0.05416	76.7004	130.506	39.9154	75.0608
	0.05368	66.8688	113.562	34.6347	73.3674
	0.0532	54.6944	99.9538	34.3826	46.8478
	0.05272	45.6449	107.77	34.4357	33.8116
	0.05224	40.735	91.175	29.7528	41.0604
	0.05176	37.9552	62.2067	24.6219	42.1258
	0.05128	33.3857	66.3173	19.5903	33.0895
	0.05081	27.1522	80.7734	20.2447	16.7972
	0.05033	19.0461	67.3234	27.6104	7.02774
	0.04985	9.64751	57.0827	28.7124	12.7815

## Sheet: Fig. 2c
Fig. 2c
	with LFE						without LFE
	Energy (eV)	Reεx	Imεx	Reεz	Imεz		Energy (eV)	Reεx	Imεx	Reεz	Imεz
	1e-05	-307.347	1.668e+06	-247.574	1.35e+06		1e-05	-307.16	1.668e+06	-244.458	1.35e+06
	0.10042	-40.5977	36.7052	-31.0824	27.433		0.10042	-40.4156	36.7406	-27.9454	27.5338
	0.20167	4.77797	11.6813	7.33277	5.43433		0.20167	4.94622	11.7507	10.5334	5.64994
	0.30378	13.2058	10.6491	16.5372	3.82008		0.30378	13.3515	10.7469	19.8481	4.18321
	0.40674	14.9675	11.4189	20.5742	4.71662		0.40674	15.0853	11.5388	24.0415	5.29205
	0.51057	14.7889	12.3521	22.9655	6.84754		0.51057	14.8738	12.4893	26.6089	7.74716
	0.61529	13.8211	13.1557	24.1119	10.0125		0.61529	13.8656	13.3041	27.8787	11.3734
	0.7209	12.536	13.7474	23.862	13.6881		0.7209	12.5305	13.8952	27.6319	15.6113
	0.82742	11.1509	14.1944	22.37	17.3726		0.82742	11.0906	14.3214	25.9945	19.9271
	0.93485	9.6809	14.6044	19.6308	20.9121		0.93485	9.56758	14.6867	22.8838	24.1364
	1.04321	7.96322	14.9868	15.3115	23.6675		1.04321	7.80624	14.9886	17.8927	27.4292
	1.15251	5.82634	15.0622	10.0101	24.444		1.15251	5.67524	14.9345	11.7709	28.3941
	1.26277	3.49986	14.3331	5.27416	23.0852		1.26277	3.4704	14.0821	6.34483	26.8919
	1.37399	1.77174	12.7483	2.06502	20.6545		1.37399	1.93892	12.5099	2.70581	24.2009
	1.48618	1.03673	11.1239	0.18122	18.3232		1.48618	1.31692	11.033	0.56407	21.6729
	1.59937	0.7589	10.0578	-1.16532	16.4874		1.59937	1.02351	10.1225	-0.99247	19.7089
	1.71357	0.34489	9.39936	-2.50968	14.8732		1.71357	0.52026	9.55941	-2.51698	17.9857
	1.82878	-0.33898	8.70132	-3.92906	13.0121		1.82878	-0.27404	8.88316	-4.04589	16.0483
	1.94502	-1.0202	7.69033	-5.00163	10.5705		1.94502	-1.04244	7.83049	-5.16728	13.6694
	2.06231	-1.38824	6.48924	-5.14125	7.86444		2.06231	-1.44825	6.55999	-5.46343	11.2417
	2.18065	-1.45964	5.36853	-4.38265	5.60284		2.18065	-1.51553	5.37411	-5.18075	9.34875
	2.30007	-1.40817	4.34146	-3.26092	4.06765		2.30007	-1.42852	4.30191	-4.91052	7.98957
	2.42058	-1.19308	3.31306	-2.16099	3.09038		2.42058	-1.16764	3.26432	-4.84994	6.70482
	2.54219	-0.71511	2.39088	-1.18011	2.43706		2.54219	-0.66168	2.35678	-4.67176	5.20698
	2.66492	-0.06368	1.7277	-0.27744	1.98369		2.66492	-8.845e-05	1.70911	-4.04578	3.72958
	2.78879	0.60578	1.33308	0.58935	1.70686		2.78879	0.67262	1.32454	-3.07822	2.6277
	2.9138	1.20745	1.13687	1.42551	1.62429		2.9138	1.27627	1.1347	-2.06396	1.96199
	3.03999	1.71572	1.07275	2.20392	1.76148		3.03999	1.78698	1.07562	-1.16486	1.60499
	3.16735	2.12488	1.09765	2.86123	2.1615		3.16735	2.19886	1.10636	-0.4191	1.43828
	3.29591	2.42379	1.17298	3.20911	2.85202		3.29591	2.49841	1.18907	0.17013	1.37804
	3.42569	2.61817	1.24259	2.94727	3.53869		3.42569	2.68965	1.26461	0.62218	1.35153
	3.5567	2.74864	1.26383	2.38652	3.65801		3.5567	2.81593	1.2871	0.98315	1.30937
	3.68897	2.86746	1.22737	2.08454	3.45286		3.68897	2.93372	1.24809	1.30623	1.2355
	3.8225	3.01402	1.15142	1.90297	3.26213		3.8225	3.08422	1.16938	1.63817	1.14084
	3.95732	3.21212	1.06474	1.68948	2.96033		3.95732	3.28955	1.08288	2.00549	1.06062
	4.09345	3.46365	1.00368	1.64393	2.43623		4.09345	3.54942	1.02491	2.4	1.02728
	4.2309	3.75617	0.98943	1.94406	1.91086		4.2309	3.85138	1.01612	2.81329	1.0479
	4.3697	4.0762	1.0402	2.46926	1.62098		4.3697	4.18243	1.07546	3.24964	1.14404
	4.50986	4.40138	1.16435	3.02606	1.59154		4.50986	4.52054	1.2128	3.68492	1.34961
	4.6514	4.72088	1.36047	3.52014	1.75558		4.6514	4.85492	1.42996	4.07849	1.67632
	4.79436	5.02558	1.64665	3.91653	2.06882		4.79436	5.17324	1.75132	4.38016	2.13455
	4.93873	5.27044	2.03836	4.16197	2.48654		4.93873	5.41832	2.19667	4.49584	2.67625
	5.08456	5.40777	2.51212	4.26464	2.9285		5.08456	5.52649	2.7353	4.44533	3.18798
	5.23186	5.39207	3.0237	4.21665	3.38827		5.23186	5.44075	3.30111	4.23119	3.65731
	5.38064	5.22801	3.47861	4.01898	3.75808		5.38064	5.17975	3.77041	3.90161	3.956
	5.53095	4.99032	3.84184	3.775	4.03271		5.53095	4.8453	4.10266	3.59757	4.13562
	5.68279	4.71816	4.14545	3.48281	4.26048		5.68279	4.49614	4.33418	3.28575	4.28538
	5.83619	4.37127	4.39939	3.07184	4.40025		5.83619	4.11483	4.48724	2.87184	4.34688
	5.99118	3.9569	4.50441	2.63122	4.27807		5.99118	3.7189	4.49735	2.46927	4.15116
	6.14778	3.61666	4.43471	2.40265	3.96656		6.14778	3.42561	4.36591	2.30453	3.8041
	6.30602	3.43336	4.31392	2.3973	3.67067		6.30602	3.289	4.21413	2.35599	3.51019
	6.46592	3.33764	4.24391	2.53431	3.45878		6.46592	3.22777	4.12083	2.52335	3.31353
	6.62751	3.26761	4.19514	2.75481	3.35546		6.62751	3.2001	4.04276	2.76773	3.20979
	6.79081	3.23519	4.1422	3.05522	3.34034		6.79081	3.2313	3.97673	3.10763	3.20498
	6.95585	3.29287	4.08102	3.46159	3.51864		6.95585	3.35224	3.93382	3.53889	3.40938
	7.12267	3.4987	4.11291	3.81186	4.00841		7.12267	3.60671	4.00551	3.90709	3.91767
	7.29128	3.75072	4.38747	3.87216	4.70962		7.29128	3.88737	4.33637	3.99312	4.6436
	7.46173	3.84958	4.86383	3.63608	5.35214		7.46173	3.98131	4.87453	3.77554	5.32825
	7.63403	3.79358	5.39288	3.33958	5.92355		7.63403	3.89469	5.44277	3.4796	5.95101
	7.80822	3.62146	6.03879	2.82334	6.65001		7.80822	3.68794	6.10207	2.93334	6.7333
	7.98433	3.1071	6.80249	1.80916	7.19103		7.98433	3.15743	6.85687	1.84969	7.29378
	8.16239	2.16557	7.33199	0.61098	7.13566		8.16239	2.22977	7.39445	0.60694	7.19544
	8.34244	1.09209	7.3966	-0.25639	6.60789		8.34244	1.15247	7.51209	-0.2507	6.62627
	8.52451	0.20427	7.11033	-0.73859	6.05936		8.52451	0.18932	7.27074	-0.69929	6.06591
	8.70863	-0.47858	6.73281	-1.06652	5.61509		8.70863	-0.58071	6.85249	-1.00009	5.64779
	8.89484	-1.06745	6.29002	-1.3754	5.24604		8.89484	-1.19061	6.3409	-1.31923	5.3112
	9.08316	-1.52523	5.78161	-1.70815	4.83332		9.08316	-1.65114	5.78864	-1.66937	4.90467
	9.27365	-1.90632	5.28502	-1.98262	4.31882		9.27365	-2.0266	5.2307	-1.94949	4.39344
	9.46634	-2.27157	4.68865	-2.10586	3.73298		9.46634	-2.32949	4.58567	-2.07748	3.81557
	9.66126	-2.42852	3.93312	-2.04818	3.18773		9.66126	-2.42074	3.85206	-2.02924	3.27903
	9.85845	-2.25387	3.2617	-1.87174	2.7637		9.85845	-2.23316	3.22612	-1.86135	2.8591
	10.058	-1.949	2.89385	-1.65983	2.48341		10.058	-1.94969	2.88223	-1.65644	2.58734
	10.2598	-1.77568	2.74702	-1.48284	2.32445		10.2598	-1.80269	2.72798	-1.49064	2.43855
	10.4641	-1.78031	2.59979	-1.40375	2.23544		10.4641	-1.81456	2.54944	-1.42789	2.36132
	10.6708	-1.82276	2.32935	-1.4289	2.1014		10.6708	-1.82913	2.25695	-1.47761	2.23695
	10.88	-1.78087	1.99811	-1.44561	1.85162		10.88	-1.76528	1.93605	-1.52769	1.99181
	11.0917	-1.62956	1.6863	-1.33521	1.56635		11.0917	-1.61294	1.62928	-1.46454	1.6959
	11.306	-1.43141	1.48241	-1.14568	1.37914		11.306	-1.40758	1.41771	-1.3145	1.46214
	11.5229	-1.26726	1.336	-0.97201	1.26462		11.5229	-1.22417	1.27003	-1.13933	1.29046
	11.7425	-1.10984	1.20491	-0.80393	1.19015		11.7425	-1.05022	1.14884	-0.94608	1.18626
	11.9648	-0.94125	1.108	-0.65928	1.1768		11.9648	-0.86947	1.06567	-0.78425	1.16597
	12.1898	-0.78535	1.0639	-0.57496	1.18714		12.1898	-0.70591	1.04026	-0.69753	1.17241
	12.4177	-0.66762	1.0529	-0.5225	1.18369		12.4177	-0.59062	1.05052	-0.64793	1.15704
	12.6485	-0.5917	1.04971	-0.49132	1.18423		12.6485	-0.52608	1.06264	-0.61631	1.14123
	12.8822	-0.53501	1.03383	-0.49106	1.16781		12.8822	-0.48307	1.05431	-0.6144	1.10761
	13.1189	-0.48515	1.02796	-0.49257	1.12237		13.1189	-0.44642	1.05016	-0.61228	1.04146
	13.3587	-0.46905	1.02829	-0.48002	1.07251		13.3587	-0.44157	1.0476	-0.59423	0.96625
	13.6015	-0.47008	1.00443	-0.46866	1.03107		13.6015	-0.45024	1.01761	-0.56469	0.89083
	13.8475	-0.47934	0.98062	-0.47051	0.99253		13.8475	-0.464	0.98704	-0.52965	0.82517
	14.0968	-0.51891	0.93741	-0.49184	0.94287		14.0968	-0.50585	0.93548	-0.50254	0.76279
	14.3493	-0.5623	0.84436	-0.51685	0.85634		14.3493	-0.54602	0.83417	-0.47257	0.69034
	14.6052	-0.57153	0.71588	-0.51008	0.75395		14.6052	-0.54934	0.70214	-0.43227	0.62303
	14.8645	-0.53725	0.58119	-0.48674	0.65702		14.8645	-0.5105	0.56678	-0.39294	0.56332
	15.1273	-0.4675	0.4616	-0.4524	0.56122		15.1273	-0.43674	0.44763	-0.35978	0.50354
	15.3937	-0.37297	0.36977	-0.39948	0.46975		15.3937	-0.33929	0.35812	-0.32215	0.43455
	15.6637	-0.27374	0.31764	-0.33828	0.39793		15.6637	-0.24028	0.30829	-0.27428	0.36947
	15.9375	-0.19702	0.29361	-0.28128	0.3353		15.9375	-0.16462	0.28332	-0.22251	0.30912
	16.215	-0.14521	0.27001	-0.22446	0.27654		16.215	-0.1111	0.25729	-0.16811	0.25416
	16.4963	-0.1048	0.23645	-0.16864	0.22065		16.4963	-0.06651	0.22297	-0.11385	0.2011
	16.7817	-0.06285	0.18991	-0.10628	0.16111		16.7817	-0.02082	0.17869	-0.05127	0.14625
	17.0711	-0.00851	0.13895	-0.03092	0.11166		17.0711	0.03555	0.13066	0.02188	0.10293
	17.3646	0.05884	0.09472	0.04718	0.07807		17.3646	0.1036	0.08977	0.09577	0.07342
	17.6623	0.13248	0.06541	0.12121	0.05744		17.6623	0.17628	0.06298	0.16591	0.05473
	17.9643	0.2018	0.05045	0.18888	0.04528		17.9643	0.24449	0.04911	0.23059	0.0435
	18.2707	0.26381	0.04172	0.25021	0.03848		18.2707	0.3058	0.04097	0.28967	0.03718
	18.5816	0.32139	0.03644	0.30615	0.03458		18.5816	0.36281	0.03603	0.34389	0.03358
	18.8971	0.37592	0.03393	0.35847	0.03231		18.8971	0.41686	0.03364	0.39483	0.03153
	19.2172	0.42922	0.03359	0.40902	0.03141		19.2172	0.46972	0.03329	0.44426	0.03077
	19.5422	0.48454	0.03638	0.46003	0.03237		19.5422	0.52448	0.03591	0.49433	0.03186
	19.8721	0.54722	0.04806	0.515	0.03764		19.8721	0.58625	0.04703	0.54856	0.03737
	20.207	0.61608	0.08954	0.57737	0.05712		20.207	0.65392	0.08728	0.61033	0.05785
	20.5471	0.63964	0.17609	0.63102	0.10862		20.5471	0.67543	0.17022	0.66133	0.11197
	20.8924	0.60245	0.23205	0.64188	0.17919		20.8924	0.63941	0.22063	0.66552	0.18384
	21.2431	0.55094	0.2487	0.61688	0.22471		21.2431	0.59142	0.23122	0.62824	0.22901
	21.5992	0.4947	0.22929	0.58736	0.25884		21.5992	0.54158	0.20338	0.56551	0.23965
	21.9611	0.46211	0.15762	0.49042	0.28416		21.9611	0.52838	0.13126	0.50429	0.18317
	22.3286	0.48814	0.08796	0.41458	0.14738		22.3286	0.56374	0.0735	0.51866	0.08424
	22.7021	0.5369	0.04737	0.48723	0.0587		22.7021	0.61439	0.0423	0.58544	0.04295
	23.0817	0.58275	0.03412	0.54847	0.03563		23.0817	0.66161	0.03537	0.63825	0.03583
	23.4674	0.61671	0.0276	0.59252	0.02817		23.4674	0.69624	0.03791	0.67895	0.04077
	23.8595	0.64737	0.02278	0.62752	0.02658		23.8595	0.71972	0.04191	0.70634	0.05571
	24.2581	0.67452	0.02233	0.65361	0.02982		24.2581	0.73527	0.03884	0.70719	0.06751
	24.6634	0.69429	0.02003	0.66878	0.02539		24.6634	0.75637	0.02575	0.7103	0.04352
	25.0756	0.7176	0.01434	0.69277	0.01587		25.0756	0.78586	0.01799	0.73916	0.02343
	25.4947	0.74143	0.01229	0.71807	0.01233		25.4947	0.81476	0.01599	0.77126	0.01677
	25.9211	0.76371	0.01191	0.74111	0.01131		25.9211	0.84184	0.01672	0.79968	0.0159
	26.3548	0.78479	0.01282	0.76228	0.01146		26.3548	0.86746	0.01963	0.82491	0.01761
	26.7962	0.8042	0.01515	0.78179	0.01222		26.7962	0.89059	0.02472	0.84723	0.02013
	27.2452	0.82092	0.01824	0.79998	0.01327		27.2452	0.90981	0.02994	0.86764	0.02217
	27.7023	0.83533	0.01966	0.81689	0.01467		27.7023	0.92752	0.03212	0.88753	0.02371
	28.1676	0.84958	0.02001	0.83189	0.01607		28.1676	0.94508	0.03338	0.90586	0.02561
	28.6414	0.86294	0.01969	0.84548	0.01549		28.6414	0.96249	0.0316	0.92302	0.0244
	29.1238	0.87617	0.01718	0.85994	0.01282		29.1238	0.98293	0.02664	0.94296	0.01998
	29.6151	0.89149	0.01301	0.87656	0.0097		29.6151	1.0084	0.02073	0.9676	0.01531
	30.1155	0.90952	0.00949	0.89467	0.00785		30.1155	1.03915	0.01624	0.99588	0.01287
	30.6253	0.92866	0.00795	0.91305	0.00722		30.6253	1.07382	0.0148	1.0264	0.01247
	31.1448	0.94787	0.00744	0.93152	0.00711		31.1448	1.11169	0.01531	1.0594	0.01323
	31.6743	0.96742	0.00742	0.95046	0.00723		31.6743	1.15415	0.01705	1.09618	0.01473
	32.214	0.98772	0.00765	0.9703	0.00751		32.214	1.2036	0.01989	1.13872	0.01703
	32.7642	1.00933	0.00809	0.99156	0.00799		32.7642	1.26372	0.02429	1.18991	0.02056
	33.3253	1.03293	0.0088	1.01493	0.00875		33.3253	1.34061	0.0314	1.25458	0.02622
	33.8976	1.0596	0.00997	1.04156	0.01002		33.8976	1.44578	0.04406	1.34174	0.03619
	34.4814	1.09129	0.01221	1.07368	0.01248		34.4814	1.60532	0.07177	1.47155	0.05736
	35.077	1.13185	0.01892	1.11619	0.02051		35.077	1.88568	0.16894	1.69782	0.13003
	35.6849	1.17898	0.03924	1.16275	0.04636		35.6849	2.29575	0.58599	2.03101	0.44715
	36.3053	1.21967	0.08012	1.19992	0.08944		36.3053	2.18309	1.60619	2.01252	1.24581
	36.9388	1.25375	0.12022	1.23685	0.13225		36.9388	1.15188	2.17929	1.15643	1.8248
	37.5857	1.28568	0.19012	1.26975	0.22964		37.5857	0.2639	1.63165	0.4016	1.25882
	38.2465	1.22557	0.28066	1.09913	0.30387		38.2465	0.26212	1.02181	0.633	0.75169
	38.9215	1.20646	0.20232	1.16568	0.171		38.9215	0.23887	1.09953	0.58417	1.19837
	39.6113	1.27531	0.17502	1.2502	0.17481		39.6113	-0.08534	0.80854	0.0601	0.93162
	40.3164	1.40937	0.15383	1.36217	0.17997		40.3164	-0.07056	0.33918	-0.03488	0.46943
	41.0372	1.68014	0.17033	1.61575	0.18813		41.0372	0.16576	0.11196	0.14566	0.13725
	41.7744	2.31624	0.53041	2.28205	0.60437		41.7744	0.34795	0.06564	0.35929	0.06142
	42.5284	2.3549	2.84012	1.50772	3.10063		42.5284	0.44845	0.0542	0.47122	0.05147
	43.2998	-0.68249	1.80601	-0.5315	1.27119		43.2998	0.51558	0.04566	0.53444	0.04709
	44.0894	-0.30097	0.63757	-0.15859	0.43475		44.0894	0.56208	0.04063	0.57808	0.03375
	44.8976	-0.00633	0.25919	0.1421	0.14743		44.8976	0.59776	0.02725	0.61932	0.01876
	45.7252	0.23577	0.08629	0.35737	0.05088		45.7252	0.63514	0.01375	0.65819	0.0103
	46.5729	0.40927	0.03408	0.49099	0.02475		46.5729	0.67059	0.00799	0.69083	0.00696
	47.4414	0.51724	0.01965	0.57509	0.01568		47.4414	0.69967	0.00599	0.71744	0.00551
	48.3315	0.589	0.01342	0.63346	0.01108		48.3315	0.72375	0.00492	0.73974	0.00458
	49.244	0.64126	0.00984	0.67705	0.00829		49.244	0.7444	0.00417	0.75896	0.00388
	50.1798	0.6815	0.00755	0.7112	0.00645		50.1798	0.76246	0.00358	0.77581	0.00334
	51.1398	0.71371	0.00598	0.73888	0.00517		51.1398	0.77849	0.00311	0.79078	0.00291
	52.1249	0.74023	0.00486	0.76191	0.00424		52.1249	0.79285	0.00273	0.8042	0.00255
	53.1361	0.76256	0.00402	0.78147	0.00354		53.1361	0.80583	0.00241	0.81634	0.00226
	54.1745	0.7817	0.00338	0.79836	0.003		54.1745	0.81764	0.00214	0.8274	0.00201
	55.2411	0.79835	0.00288	0.81314	0.00257		55.2411	0.82845	0.00192	0.83754	0.0018
	56.3373	0.81302	0.00249	0.82624	0.00223		56.3373	0.83841	0.00172	0.84688	0.00162
	57.4641	0.8261	0.00217	0.83798	0.00195		57.4641	0.84763	0.00156	0.85554	0.00146
	58.6229	0.83795	0.00197	0.84864	0.00176		58.6229	0.85625	0.00144	0.86367	0.00137
	59.8151	0.8485	0.00216	0.85823	0.00186		59.8151	0.86421	0.00151	0.87114	0.00153
	61.0422	0.85781	0.00218	0.86674	0.0019		61.0422	0.87157	0.00153	0.8779	0.00157
	62.3056	0.86631	0.00198	0.87456	0.00159		62.3056	0.87834	0.00167	0.88431	0.0014
	63.6072	0.87418	0.00183	0.8821	0.00143		63.6072	0.88454	0.00157	0.89056	0.00129
	64.9484	0.88169	0.00144	0.88923	0.00164		64.9484	0.89076	0.00128	0.89665	0.00158
	66.3314	0.88856	0.00189	0.89489	0.00266		66.3314	0.89643	0.00183	0.90128	0.00275
	67.7579	0.8942	0.00188	0.89967	0.00186		67.7579	0.901	0.00184	0.90514	0.00189
	69.2302	0.89995	0.000909126	0.90525	0.000858102		69.2302	0.90588	0.000814126	0.91004	0.000789102
	70.7504	0.90586	0.000718118	0.91081	0.000673095		70.7504	0.91109	0.000631118	0.91505	0.000604095

## Sheet: Fig. 2d
Fig. 2d
	with LFE						without LFE
	Energy (eV)	Reεx	Imεx	Reεz	Imεz		Energy (eV)	Reεx	Imεx	Reεz	Imεz
	1e-05	26.2532	0	22.426	0		1e-05	26.4396	0	25.5424	0
	0.10042	25.6802	3.70356	22.5598	0.72296		0.10042	25.8624	3.73895	25.6968	0.82381
	0.20167	24.0964	6.89175	22.9682	1.55786		0.20167	24.2647	6.96106	26.1688	1.77347
	0.30378	22.0052	9.20079	23.659	2.64786		0.30378	22.151	9.29855	26.97	3.01099
	0.40674	19.9336	10.8084	24.5936	4.22252		0.40674	20.0515	10.9284	28.0608	4.79795
	0.51057	17.9577	12.0418	25.5303	6.59638		0.51057	18.0427	12.179	29.1737	7.49599
	0.61529	16.0096	12.9778	25.8832	9.86857		0.61529	16.0541	13.1263	29.6499	11.2294
	0.7209	14.1331	13.6366	25.1546	13.5984		0.7209	14.1275	13.7845	28.9245	15.5217
	0.82742	12.3646	14.121	23.3524	17.3132		0.82742	12.3043	14.248	26.9769	19.8677
	0.93485	10.6325	14.5535	20.401	20.871		0.93485	10.5192	14.6358	23.6539	24.0952
	1.04321	8.7278	14.9502	15.9303	23.6378		1.04321	8.57082	14.952	18.5115	27.3995
	1.15251	6.45304	15.035	10.5173	24.422		1.15251	6.30194	14.9073	12.2782	28.3721
	1.26277	4.02206	14.3124	5.69681	23.0685		1.26277	3.99261	14.0614	6.76747	26.8751
	1.37399	2.21294	12.7323	2.4221	20.6415		1.37399	2.38011	12.4939	3.06289	24.188
	1.48618	1.4139	11.1112	0.48648	18.3129		1.48618	1.69409	11.0203	0.86933	21.6627
	1.59937	1.08461	10.0476	-0.9017	16.4791		1.59937	1.34923	10.1123	-0.72884	19.7007
	1.71357	0.62867	9.39108	-2.28	14.8665		1.71357	0.80405	9.55113	-2.28729	17.979
	1.82878	-0.0898	8.69451	-3.72739	13.0065		1.82878	-0.02485	8.87635	-3.84422	16.0428
	1.94502	-0.79989	7.68467	-4.82333	10.5659		1.94502	-0.82213	7.82482	-4.98897	13.6648
	2.06231	-1.19227	6.48449	-4.98264	7.86059		2.06231	-1.25228	6.55524	-5.30482	11.2378
	2.18065	-1.28434	5.36451	-4.24078	5.59959		2.18065	-1.34023	5.37009	-5.03887	9.34549
	2.30007	-1.2506	4.33803	-3.13339	4.06488		2.30007	-1.27094	4.29848	-4.78299	7.9868
	2.42058	-1.0508	3.31012	-2.04584	3.088		2.42058	-1.02537	3.26138	-4.73479	6.70244
	2.54219	-0.58611	2.38835	-1.07571	2.435		2.54219	-0.53269	2.35424	-4.56736	5.20493
	2.66492	0.05372	1.7255	-0.18243	1.98191		2.66492	0.11731	1.70691	-3.95077	3.7278
	2.78879	0.71298	1.33116	0.67611	1.7053		2.78879	0.77982	1.32262	-2.99146	2.62614
	2.9138	1.30565	1.13518	1.50499	1.62292		2.9138	1.37447	1.13301	-1.98448	1.96063
	3.03999	1.80594	1.07126	2.27694	1.76028		3.03999	1.87721	1.07414	-1.09184	1.60379
	3.16735	2.20799	1.09633	2.92849	2.16044		3.16735	2.28197	1.10505	-0.35183	1.43722
	3.29591	2.50054	1.17182	3.27123	2.85108		3.29591	2.57517	1.1879	0.23226	1.37709
	3.42569	2.68922	1.24156	3.00478	3.53785		3.42569	2.7607	1.26357	0.67968	1.3507
	3.5567	2.81456	1.2629	2.43987	3.65726		3.5567	2.88184	1.28618	1.03649	1.30862
	3.68897	2.92874	1.22654	2.13413	3.45218		3.68897	2.995	1.24726	1.35582	1.23483
	3.8225	3.07109	1.15067	1.94916	3.26153		3.8225	3.14129	1.16864	1.68436	1.14024
	3.95732	3.26536	1.06407	1.73258	2.95978		3.95732	3.3428	1.0822	2.04858	1.06008
	4.09345	3.51341	1.00307	1.68421	2.43573		4.09345	3.59919	1.0243	2.44028	1.02679
	4.2309	3.80275	0.98888	1.98176	1.91041		4.2309	3.89796	1.01557	2.851	1.04746
	4.3697	4.11987	1.0397	2.50461	1.62058		4.3697	4.2261	1.07496	3.28499	1.14364
	4.50986	4.44239	1.1639	3.05924	1.59117		4.50986	4.56154	1.21235	3.7181	1.34925
	4.6514	4.75942	1.36006	3.55134	1.75524		4.6514	4.89346	1.42954	4.10969	1.67598
	4.79436	5.06186	1.64627	3.94589	2.06851		4.79436	5.20952	1.75094	4.40952	2.13424
	4.93873	5.30463	2.03802	4.18965	2.48626		4.93873	5.45251	2.19632	4.52351	2.67597
	5.08456	5.44002	2.5118	4.29075	2.92824		5.08456	5.55875	2.73499	4.47144	3.18772
	5.23186	5.42253	3.02341	4.24131	3.38804		5.23186	5.47122	3.30082	4.25585	3.65707
	5.38064	5.25682	3.47834	4.04229	3.75787		5.38064	5.20855	3.77015	3.92492	3.95578
	5.53095	5.01758	3.8416	3.79706	4.03251		5.53095	4.87256	4.10242	3.61964	4.13542
	5.68279	4.74398	4.14522	3.50371	4.2603		5.68279	4.52196	4.33396	3.30665	4.2852
	5.83619	4.39575	4.39918	3.09166	4.40008		5.83619	4.13931	4.48703	2.89165	4.34671
	5.99118	3.98013	4.50421	2.65002	4.27792		5.99118	3.74214	4.49716	2.48807	4.151
	6.14778	3.63873	4.43453	2.42051	3.96641		6.14778	3.44768	4.36573	2.32239	3.80396
	6.30602	3.45434	4.31376	2.41428	3.67054		6.30602	3.30997	4.21396	2.37297	3.51005
	6.46592	3.35759	4.24376	2.55046	3.45865		6.46592	3.24771	4.12068	2.5395	3.3134
	6.62751	3.2866	4.195	2.77018	3.35534		6.62751	3.21908	4.04262	2.7831	3.20968
	6.79081	3.25327	4.14207	3.06986	3.34024		6.79081	3.24938	3.9766	3.12226	3.20487
	6.95585	3.31011	4.0809	3.47555	3.51854		6.95585	3.36948	3.9337	3.55284	3.40928
	7.12267	3.51514	4.11279	3.82516	4.00832		7.12267	3.62315	4.0054	3.9204	3.91758
	7.29128	3.76641	4.38736	3.88486	4.70953		7.29128	3.90305	4.33627	4.00581	4.64351
	7.46173	3.86456	4.86373	3.6482	5.35206		7.46173	3.99629	4.87443	3.78766	5.32817
	7.63403	3.80789	5.39279	3.35116	5.92347		7.63403	3.909	5.44268	3.49118	5.95094
	7.80822	3.63514	6.0387	2.83441	6.64994		7.80822	3.70162	6.10198	2.94441	6.73323
	7.98433	3.12018	6.80241	1.81975	7.19096		7.98433	3.17051	6.85679	1.86028	7.29371
	8.16239	2.17809	7.33192	0.62111	7.1356		8.16239	2.24229	7.39437	0.61707	7.19538
	8.34244	1.10408	7.39653	-0.24669	6.60783		8.34244	1.16446	7.51201	-0.241	6.62621
	8.52451	0.21575	7.11026	-0.7293	6.05931		8.52451	0.2008	7.27068	-0.69	6.06586
	8.70863	-0.46759	6.73275	-1.05763	5.61504		8.70863	-0.56971	6.85243	-0.99119	5.64774
	8.89484	-1.05691	6.28996	-1.36687	5.24599		8.89484	-1.18007	6.34084	-1.3107	5.31116
	9.08316	-1.51513	5.78155	-1.69997	4.83328		9.08316	-1.64103	5.78859	-1.66119	4.90462
	9.27365	-1.89662	5.28497	-1.97477	4.31878		9.27365	-2.01691	5.23065	-1.94164	4.3934
	9.46634	-2.26227	4.6886	-2.09833	3.73295		9.46634	-2.32019	4.58562	-2.06995	3.81553
	9.66126	-2.41959	3.93307	-2.04095	3.1877		9.66126	-2.4118	3.85201	-2.02201	3.279
	9.85845	-2.24529	3.26166	-1.8648	2.76366		9.85845	-2.22458	3.22608	-1.8544	2.85906
	10.058	-1.94076	2.89381	-1.65316	2.48338		10.058	-1.94145	2.88219	-1.64977	2.5873
	10.2598	-1.76776	2.74698	-1.47643	2.32442		10.2598	-1.79477	2.72795	-1.48422	2.43852
	10.4641	-1.7727	2.59976	-1.39759	2.23541		10.4641	-1.80694	2.5494	-1.42173	2.36129
	10.6708	-1.81543	2.32931	-1.42298	2.10137		10.6708	-1.8218	2.25691	-1.47168	2.23692
	10.88	-1.77383	1.99808	-1.43991	1.85159		10.88	-1.75823	1.93602	-1.52199	1.99178
	11.0917	-1.62278	1.68627	-1.32972	1.56633		11.0917	-1.60616	1.62925	-1.45905	1.69588
	11.306	-1.42489	1.48238	-1.1404	1.37911		11.306	-1.40105	1.41768	-1.30922	1.46211
	11.5229	-1.26098	1.33598	-0.96693	1.2646		11.5229	-1.21789	1.27	-1.13425	1.29044
	11.7425	-1.10379	1.20488	-0.79904	1.19013		11.7425	-1.04417	1.14882	-0.94118	1.18624
	11.9648	-0.93542	1.10798	-0.65456	1.17679		11.9648	-0.86365	1.06565	-0.77953	1.16595
	12.1898	-0.77973	1.06387	-0.57042	1.18712		12.1898	-0.70029	1.04023	-0.69299	1.17239
	12.4177	-0.66222	1.05288	-0.51812	1.18367		12.4177	-0.58521	1.0505	-0.64355	1.15702
	12.6485	-0.58649	1.04969	-0.4871	1.18421		12.6485	-0.52086	1.06262	-0.61209	1.14121
	12.8822	-0.52999	1.03381	-0.48699	1.1678		12.8822	-0.47805	1.05429	-0.61033	1.10759
	13.1189	-0.48031	1.02794	-0.48865	1.12236		13.1189	-0.44158	1.05015	-0.60836	1.04145
	13.3587	-0.46438	1.02827	-0.47624	1.0725		13.3587	-0.4369	1.04758	-0.59045	0.96624
	13.6015	-0.46557	1.00441	-0.46501	1.03106		13.6015	-0.44573	1.01759	-0.56104	0.89082
	13.8475	-0.475	0.98061	-0.46699	0.99252		13.8475	-0.45965	0.98702	-0.52613	0.82516
	14.0968	-0.51471	0.93739	-0.48844	0.94286		14.0968	-0.50165	0.93547	-0.49914	0.76278
	14.3493	-0.55825	0.84435	-0.51357	0.85633		14.3493	-0.54197	0.83415	-0.46929	0.69032
	14.6052	-0.56762	0.71587	-0.50691	0.75394		14.6052	-0.54543	0.70213	-0.4291	0.62302
	14.8645	-0.53348	0.58118	-0.48369	0.65701		14.8645	-0.50673	0.56676	-0.38989	0.56331
	15.1273	-0.46386	0.46159	-0.44945	0.56121		15.1273	-0.4331	0.44762	-0.35684	0.50353
	15.3937	-0.36945	0.36976	-0.39663	0.46974		15.3937	-0.33577	0.35811	-0.3193	0.43454
	15.6637	-0.27034	0.31763	-0.33553	0.39792		15.6637	-0.23688	0.30828	-0.27153	0.36946
	15.9375	-0.19374	0.2936	-0.27862	0.33529		15.9375	-0.16133	0.28331	-0.21986	0.30911
	16.215	-0.14204	0.27	-0.22189	0.27653		16.215	-0.10793	0.25728	-0.16555	0.25415
	16.4963	-0.10174	0.23644	-0.16616	0.22065		16.4963	-0.06345	0.22296	-0.11137	0.20109
	16.7817	-0.05989	0.1899	-0.10388	0.16111		16.7817	-0.01785	0.17868	-0.04888	0.14624
	17.0711	-0.00565	0.13894	-0.02861	0.11166		17.0711	0.03841	0.13065	0.0242	0.10293
	17.3646	0.06161	0.09471	0.04942	0.07807		17.3646	0.10637	0.08977	0.09801	0.07342
	17.6623	0.13515	0.06541	0.12338	0.05743		17.6623	0.17896	0.06297	0.16807	0.05472
	17.9643	0.20438	0.05044	0.19097	0.04527		17.9643	0.24708	0.0491	0.23268	0.04349
	18.2707	0.26631	0.04171	0.25223	0.03847		18.2707	0.3083	0.04096	0.2917	0.03718
	18.5816	0.32381	0.03643	0.30811	0.03457		18.5816	0.36523	0.03603	0.34585	0.03358
	18.8971	0.37825	0.03392	0.36036	0.03231		18.8971	0.41919	0.03363	0.39673	0.03152
	19.2172	0.43147	0.03359	0.41085	0.03141		19.2172	0.47198	0.03328	0.44609	0.03077
	19.5422	0.48673	0.03638	0.4618	0.03237		19.5422	0.52666	0.0359	0.4961	0.03186
	19.8721	0.54933	0.04805	0.51671	0.03764		19.8721	0.58836	0.04703	0.55027	0.03736
	20.207	0.61813	0.08953	0.57902	0.05712		20.207	0.65596	0.08728	0.61199	0.05784
	20.5471	0.64162	0.17608	0.63262	0.10862		20.5471	0.67741	0.17021	0.66293	0.11197
	20.8924	0.60436	0.23205	0.64343	0.17919		20.8924	0.64132	0.22063	0.66707	0.18383
	21.2431	0.55279	0.24869	0.61838	0.2247		21.2431	0.59326	0.23121	0.62973	0.229
	21.5992	0.49649	0.22928	0.5888	0.25884		21.5992	0.54336	0.20338	0.56696	0.23965
	21.9611	0.46384	0.15761	0.49182	0.28416		21.9611	0.53011	0.13126	0.50569	0.18316
	22.3286	0.48981	0.08796	0.41594	0.14738		22.3286	0.56542	0.0735	0.52001	0.08424
	22.7021	0.53852	0.04737	0.48854	0.05869		22.7021	0.61601	0.04229	0.58675	0.04295
	23.0817	0.58431	0.03411	0.54974	0.03563		23.0817	0.66318	0.03536	0.63952	0.03582
	23.4674	0.61823	0.02759	0.59375	0.02817		23.4674	0.69775	0.03791	0.68017	0.04076
	23.8595	0.64884	0.02278	0.6287	0.02658		23.8595	0.72118	0.04191	0.70752	0.05571
	24.2581	0.67594	0.02233	0.65475	0.02982		24.2581	0.73669	0.03884	0.70834	0.06751
	24.6634	0.69566	0.02002	0.66989	0.02539		24.6634	0.75775	0.02574	0.71141	0.04352
	25.0756	0.71893	0.01434	0.69385	0.01587		25.0756	0.78718	0.01799	0.74023	0.02343
	25.4947	0.74271	0.01229	0.71911	0.01233		25.4947	0.81604	0.01598	0.7723	0.01677
	25.9211	0.76495	0.01191	0.74212	0.01131		25.9211	0.84308	0.01672	0.80069	0.0159
	26.3548	0.78599	0.01282	0.76325	0.01146		26.3548	0.86866	0.01963	0.82588	0.01761
	26.7962	0.80536	0.01515	0.78273	0.01221		26.7962	0.89175	0.02471	0.84817	0.02013
	27.2452	0.82204	0.01824	0.80089	0.01327		27.2452	0.91093	0.02994	0.86855	0.02217
	27.7023	0.83642	0.01966	0.81777	0.01467		27.7023	0.92861	0.03212	0.88841	0.02371
	28.1676	0.85063	0.02001	0.83274	0.01607		28.1676	0.94613	0.03338	0.90672	0.02561
	28.6414	0.86396	0.01969	0.8463	0.01549		28.6414	0.9635	0.0316	0.92385	0.0244
	29.1238	0.87715	0.01718	0.86073	0.01282		29.1238	0.98391	0.02664	0.94375	0.01998
	29.6151	0.89244	0.01301	0.87733	0.00969		29.6151	1.00936	0.02073	0.96837	0.01531
	30.1155	0.91044	0.00949	0.89541	0.00785		30.1155	1.04007	0.01624	0.99663	0.01287
	30.6253	0.92955	0.00794	0.91377	0.00722		30.6253	1.07471	0.0148	1.02712	0.01247
	31.1448	0.94873	0.00744	0.93222	0.00711		31.1448	1.11255	0.01531	1.06009	0.01323
	31.6743	0.96825	0.00742	0.95113	0.00723		31.6743	1.15498	0.01705	1.09685	0.01472
	32.214	0.98852	0.00765	0.97095	0.00751		32.214	1.2044	0.01989	1.13937	0.01703
	32.7642	1.0101	0.00809	0.99219	0.00799		32.7642	1.2645	0.02428	1.19054	0.02056
	33.3253	1.03369	0.0088	1.01554	0.00875		33.3253	1.34136	0.0314	1.25519	0.02622
	33.8976	1.06032	0.00997	1.04215	0.01002		33.8976	1.44651	0.04406	1.34233	0.03619
	34.4814	1.09199	0.01221	1.07425	0.01248		34.4814	1.60602	0.07177	1.47212	0.05736
	35.077	1.13253	0.01892	1.11674	0.02051		35.077	1.88636	0.16894	1.69837	0.13003
	35.6849	1.17964	0.03924	1.16328	0.04636		35.6849	2.29641	0.58599	2.03154	0.44715
	36.3053	1.2203	0.08012	1.20043	0.08944		36.3053	2.18372	1.60619	2.01303	1.24581
	36.9388	1.25436	0.12022	1.23734	0.13225		36.9388	1.15249	2.17929	1.15693	1.8248
	37.5857	1.28627	0.19012	1.27023	0.22964		37.5857	0.26449	1.63165	0.40208	1.25882
	38.2465	1.22614	0.28066	1.0996	0.30387		38.2465	0.26269	1.02181	0.63346	0.75169
	38.9215	1.20701	0.20232	1.16613	0.171		38.9215	0.23942	1.09953	0.58462	1.19837
	39.6113	1.27584	0.17502	1.25063	0.17481		39.6113	-0.08481	0.80854	0.06053	0.93162
	40.3164	1.40989	0.15383	1.36258	0.17997		40.3164	-0.07004	0.33918	-0.03447	0.46943
	41.0372	1.68064	0.17033	1.61615	0.18813		41.0372	0.16625	0.11196	0.14606	0.13725
	41.7744	2.31672	0.53041	2.28244	0.60437		41.7744	0.34843	0.06564	0.35968	0.06142
	42.5284	2.35536	2.84012	1.5081	3.10063		42.5284	0.44891	0.0542	0.47159	0.05147
	43.2998	-0.68205	1.80601	-0.53114	1.27119		43.2998	0.51603	0.04566	0.5348	0.04709
	44.0894	-0.30054	0.63757	-0.15824	0.43475		44.0894	0.56251	0.04063	0.57843	0.03375
	44.8976	-0.00592	0.25919	0.14243	0.14743		44.8976	0.59818	0.02725	0.61965	0.01876
	45.7252	0.23617	0.08629	0.35769	0.05088		45.7252	0.63553	0.01375	0.65852	0.0103
	46.5729	0.40966	0.03408	0.4913	0.02475		46.5729	0.67097	0.00799	0.69114	0.00696
	47.4414	0.51762	0.01965	0.57539	0.01568		47.4414	0.70004	0.00599	0.71774	0.00551
	48.3315	0.58936	0.01342	0.63375	0.01108		48.3315	0.72411	0.00492	0.74003	0.00458
	49.244	0.6416	0.00984	0.67733	0.00829		49.244	0.74474	0.00417	0.75924	0.00388
	50.1798	0.68184	0.00755	0.71147	0.00645		50.1798	0.7628	0.00358	0.77608	0.00334
	51.1398	0.71403	0.00598	0.73914	0.00517		51.1398	0.77881	0.00311	0.79104	0.00291
	52.1249	0.74054	0.00486	0.76216	0.00424		52.1249	0.79316	0.00273	0.80445	0.00255
	53.1361	0.76286	0.00402	0.78171	0.00354		53.1361	0.80612	0.00241	0.81658	0.00226
	54.1745	0.78198	0.00338	0.79859	0.003		54.1745	0.81792	0.00214	0.82763	0.00201
	55.2411	0.79862	0.00288	0.81336	0.00257		55.2411	0.82873	0.00192	0.83776	0.0018
	56.3373	0.81328	0.00249	0.82646	0.00223		56.3373	0.83867	0.00172	0.84709	0.00162
	57.4641	0.82635	0.00217	0.83818	0.00195		57.4641	0.84788	0.00156	0.85575	0.00146
	58.6229	0.83819	0.00197	0.84884	0.00176		58.6229	0.85649	0.00144	0.86387	0.00137
	59.8151	0.84874	0.00216	0.85842	0.00186		59.8151	0.86444	0.00151	0.87133	0.00153
	61.0422	0.85804	0.00218	0.86692	0.0019		61.0422	0.87179	0.00153	0.87808	0.00157
	62.3056	0.86653	0.00198	0.87473	0.00159		62.3056	0.87855	0.00167	0.88448	0.0014
	63.6072	0.87438	0.00183	0.88226	0.00143		63.6072	0.88475	0.00157	0.89073	0.00129
	64.9484	0.88189	0.00144	0.88939	0.00164		64.9484	0.89096	0.00128	0.89681	0.00158
	66.3314	0.88875	0.00189	0.89504	0.00266		66.3314	0.89662	0.00183	0.90144	0.00275
	67.7579	0.89438	0.00188	0.89982	0.00186		67.7579	0.90118	0.00184	0.90528	0.00189
	69.2302	0.90012	0.000909	0.90539	0.000858		69.2302	0.90606	0.000814	0.91018	0.000789
	70.7504	0.90603	0.000718	0.91094	0.000673		70.7504	0.91126	0.000631	0.91519	0.000604

## Sheet: Fig. 3a
Fig .3a
	q(1/Å)	0.0777	0.1554	0.2331	0.3108	0.3885	0.4662	0.5439	0.6216	0.6993	0.777	0.8547	0.9324	1.0101	1.0878	1.1655	1.2432	1.3209	1.3986	1.4763	1.554	1.6317	1.7094	1.7871	1.8648	1.9425	2.0202	2.0979	2.1756	2.2533	2.331
	EELS(x)
	Energy (eV)
	0	0	0	0	0	0	0	0	0	0	0	0	0	0	0	0	0	0	0	0	0	0	0	0	0	0	0	0	0	0	0
	0.02	0.000279	0.000182	0.000129	0.000101	8.4e-05	7.4e-05	6.6e-05	6e-05	5.6e-05	5.1e-05	4.8e-05	4.5e-05	4.1e-05	3.8e-05	3.4e-05	3.1e-05	2.8e-05	2.7e-05	2.5e-05	2.4e-05	2.3e-05	2.2e-05	2e-05	1.9e-05	1.9e-05	1.9e-05	2e-05	2e-05	2.1e-05	2.3e-05
	0.04001	0.000569	0.000367	0.00026	0.000203	0.000169	0.000148	0.000133	0.000121	0.000111	0.000103	9.7e-05	8.9e-05	8.3e-05	7.5e-05	6.9e-05	6.3e-05	5.7e-05	5.5e-05	5.1e-05	4.8e-05	4.6e-05	4.4e-05	4e-05	3.9e-05	3.9e-05	3.9e-05	3.9e-05	4e-05	4.2e-05	4.7e-05
	0.06003	0.000881	0.00056	0.000394	0.000306	0.000254	0.000223	0.0002	0.000182	0.000168	0.000155	0.000146	0.000135	0.000124	0.000113	0.000104	9.4e-05	8.6e-05	8.2e-05	7.7e-05	7.2e-05	6.9e-05	6.6e-05	6e-05	5.9e-05	5.8e-05	5.9e-05	5.9e-05	6.1e-05	6.4e-05	7.1e-05
	0.08005	0.00123	0.000764	0.000532	0.000411	0.000341	0.000299	0.000268	0.000244	0.000225	0.000207	0.000195	0.00018	0.000166	0.000152	0.000139	0.000126	0.000115	0.00011	0.000103	9.7e-05	9.2e-05	8.9e-05	8e-05	7.9e-05	7.8e-05	7.9e-05	8e-05	8.2e-05	8.6e-05	9.5e-05
	0.10008	0.00164	0.000987	0.000677	0.000519	0.00043	0.000376	0.000337	0.000307	0.000283	0.000261	0.000246	0.000227	0.000209	0.000191	0.000174	0.000159	0.000145	0.000139	0.000129	0.000122	0.000116	0.000112	0.000101	0.0001	9.9e-05	9.9e-05	0.000101	0.000104	0.000109	0.000122
	0.12012	0.00216	0.00124	0.000831	0.000632	0.000521	0.000455	0.000408	0.000372	0.000342	0.000315	0.000297	0.000274	0.000253	0.000231	0.000211	0.000192	0.000175	0.000168	0.000156	0.000147	0.00014	0.000135	0.000122	0.000121	0.00012	0.00012	0.000122	0.000126	0.000133	0.00015
	0.14016	0.00282	0.00153	0.000998	0.000749	0.000615	0.000537	0.000481	0.000438	0.000403	0.000372	0.00035	0.000322	0.000297	0.000271	0.000248	0.000225	0.000205	0.000197	0.000184	0.000174	0.000166	0.00016	0.000145	0.000143	0.000142	0.000142	0.000144	0.000149	0.000158	0.000181
	0.16021	0.00371	0.00187	0.00118	0.000874	0.000713	0.000621	0.000557	0.000508	0.000467	0.00043	0.000405	0.000372	0.000343	0.000313	0.000286	0.00026	0.000237	0.000228	0.000213	0.000201	0.000192	0.000186	0.000168	0.000166	0.000165	0.000166	0.000168	0.000174	0.000186	0.000216
	0.18027	0.0049	0.0023	0.00139	0.00101	0.000817	0.00071	0.000636	0.00058	0.000533	0.000491	0.000461	0.000424	0.00039	0.000356	0.000325	0.000296	0.00027	0.00026	0.000243	0.00023	0.00022	0.000213	0.000194	0.000191	0.00019	0.00019	0.000193	0.0002	0.000216	0.000257
	0.20033	0.00635	0.00285	0.00164	0.00116	0.000926	0.000803	0.00072	0.000657	0.000604	0.000555	0.000521	0.000478	0.00044	0.000401	0.000367	0.000333	0.000304	0.000293	0.000275	0.000261	0.000251	0.000243	0.000221	0.000218	0.000216	0.000216	0.000219	0.000229	0.000251	0.000304
	0.2204	0.00795	0.00353	0.00193	0.00132	0.00104	0.000903	0.00081	0.000741	0.000681	0.000625	0.000585	0.000535	0.000492	0.000449	0.00041	0.000373	0.00034	0.000328	0.000309	0.000295	0.000283	0.000276	0.000251	0.000248	0.000246	0.000244	0.000248	0.000261	0.000289	0.000359
	0.24048	0.00954	0.00438	0.00229	0.00151	0.00117	0.00101	0.000909	0.000833	0.000765	0.0007	0.000654	0.000596	0.000547	0.000499	0.000456	0.000414	0.000378	0.000367	0.000347	0.000332	0.00032	0.000312	0.000285	0.000282	0.000279	0.000276	0.00028	0.000297	0.000334	0.000422
	0.26056	0.01097	0.00543	0.00272	0.00173	0.00132	0.00113	0.00102	0.000936	0.000858	0.000784	0.00073	0.000663	0.000607	0.000553	0.000505	0.000459	0.000419	0.000409	0.000388	0.000372	0.00036	0.000353	0.000324	0.000321	0.000317	0.000312	0.000315	0.000337	0.000386	0.000493
	0.28065	0.01222	0.00672	0.00321	0.00199	0.00148	0.00127	0.00115	0.00105	0.000965	0.000879	0.000814	0.000736	0.000672	0.000612	0.000558	0.000507	0.000465	0.000455	0.000434	0.000417	0.000405	0.000398	0.000368	0.000367	0.000361	0.000354	0.000357	0.000383	0.000446	0.000572
	0.30075	0.01335	0.00825	0.00378	0.0023	0.00168	0.00143	0.00129	0.00119	0.00109	0.000987	0.00091	0.000817	0.000744	0.000676	0.000616	0.00056	0.000515	0.000507	0.000484	0.000466	0.000455	0.000451	0.00042	0.000419	0.000413	0.000404	0.000405	0.000437	0.000517	0.000657
	0.32085	0.01438	0.00985	0.00444	0.00265	0.00191	0.00161	0.00146	0.00135	0.00123	0.00111	0.00102	0.000909	0.000824	0.000748	0.000681	0.00062	0.000571	0.000564	0.000539	0.000521	0.000512	0.000511	0.00048	0.000479	0.000474	0.000465	0.000464	0.000499	0.000599	0.000746
	0.34096	0.01525	0.01134	0.00523	0.00305	0.00218	0.00183	0.00165	0.00152	0.00139	0.00126	0.00114	0.00101	0.000913	0.000827	0.000754	0.000687	0.000634	0.000626	0.000599	0.000583	0.000579	0.000582	0.000549	0.000547	0.000543	0.000536	0.000535	0.000574	0.000691	0.00084
	0.36108	0.01599	0.01268	0.00618	0.0035	0.00249	0.00208	0.00186	0.00171	0.00156	0.00142	0.00129	0.00113	0.00101	0.000916	0.000836	0.000763	0.000702	0.000694	0.000667	0.000655	0.000658	0.000663	0.000627	0.000623	0.000619	0.000618	0.000622	0.000666	0.000794	0.000945
	0.3812	0.01668	0.01389	0.00738	0.00402	0.00285	0.00235	0.00209	0.00192	0.00175	0.0016	0.00146	0.00127	0.00113	0.00102	0.000929	0.000848	0.000778	0.00077	0.000746	0.000742	0.000748	0.000751	0.000712	0.000706	0.000703	0.00071	0.000726	0.000783	0.00091	0.00106
	0.40133	0.01733	0.01492	0.00885	0.00462	0.00325	0.00266	0.00235	0.00215	0.00195	0.00179	0.00166	0.00144	0.00126	0.00113	0.00103	0.000943	0.000862	0.000857	0.00084	0.000842	0.000848	0.000848	0.000803	0.000795	0.000794	0.000811	0.000846	0.000928	0.00104	0.00119
	0.42147	0.01791	0.01575	0.01048	0.00533	0.0037	0.00299	0.00262	0.00238	0.00217	0.00199	0.00187	0.00163	0.00142	0.00126	0.00115	0.00105	0.000955	0.000956	0.000951	0.000955	0.000956	0.00095	0.0009	0.000889	0.00089	0.000919	0.000982	0.0011	0.00119	0.00132
	0.44161	0.01842	0.0165	0.0121	0.00621	0.00419	0.00336	0.00291	0.00264	0.00239	0.00221	0.00209	0.00186	0.00161	0.00142	0.00129	0.00117	0.00106	0.00107	0.00108	0.00108	0.00107	0.00106	0.001	0.000989	0.000992	0.00103	0.00113	0.00129	0.00135	0.00146
	0.46176	0.01893	0.01729	0.0136	0.00731	0.00475	0.00375	0.00323	0.00291	0.00263	0.00243	0.00232	0.0021	0.00183	0.0016	0.00144	0.0013	0.00119	0.0012	0.00121	0.0012	0.00119	0.00117	0.00111	0.00109	0.0011	0.00116	0.0013	0.00149	0.00154	0.00162
	0.48192	0.01947	0.01806	0.01499	0.00867	0.00539	0.00417	0.00356	0.0032	0.00288	0.00266	0.00256	0.00235	0.00209	0.00182	0.00161	0.00145	0.00132	0.00134	0.00134	0.00133	0.00131	0.00129	0.00122	0.0012	0.00121	0.00129	0.00149	0.0017	0.00174	0.0018
	0.50208	0.02002	0.01873	0.01624	0.01025	0.00615	0.00464	0.00391	0.0035	0.00314	0.0029	0.00281	0.00261	0.00236	0.00206	0.00181	0.00161	0.00148	0.00149	0.00148	0.00147	0.00144	0.0014	0.00133	0.00131	0.00133	0.00144	0.00169	0.00189	0.00195	0.00199
	0.52225	0.02059	0.01936	0.01728	0.0119	0.00707	0.00516	0.00429	0.00381	0.00341	0.00315	0.00307	0.00289	0.00265	0.00232	0.00203	0.0018	0.00164	0.00165	0.00161	0.0016	0.00157	0.00152	0.00144	0.00142	0.00146	0.0016	0.00188	0.00207	0.00214	0.0022
	0.54243	0.02123	0.01999	0.0181	0.0135	0.00816	0.00576	0.00468	0.00412	0.00368	0.00341	0.00335	0.00317	0.00296	0.00261	0.00227	0.002	0.00182	0.00182	0.00176	0.00173	0.00169	0.00164	0.00156	0.00154	0.0016	0.00179	0.00207	0.00224	0.00233	0.00242
	0.56261	0.02194	0.02057	0.01876	0.01491	0.00934	0.00644	0.0051	0.00444	0.00396	0.00368	0.00363	0.00347	0.00327	0.00291	0.00252	0.00222	0.00201	0.00199	0.0019	0.00185	0.00182	0.00176	0.00167	0.00166	0.00175	0.00198	0.00224	0.00241	0.00252	0.00265
	0.5828	0.02271	0.02107	0.01929	0.01606	0.01053	0.0072	0.00556	0.00478	0.00425	0.00395	0.00392	0.00377	0.00359	0.00322	0.0028	0.00245	0.00221	0.00217	0.00205	0.00198	0.00194	0.00189	0.00179	0.00179	0.00191	0.00217	0.0024	0.00257	0.0027	0.00288
	0.603	0.02352	0.0216	0.01974	0.01696	0.01166	0.00803	0.00606	0.00513	0.00454	0.00423	0.00422	0.00408	0.00391	0.00354	0.00309	0.0027	0.00241	0.00236	0.00221	0.00212	0.00207	0.00201	0.00192	0.00194	0.00209	0.00235	0.00257	0.00273	0.00288	0.00311
	0.6232	0.02435	0.02226	0.02014	0.01768	0.01275	0.00891	0.0066	0.00549	0.00483	0.00452	0.00453	0.0044	0.00425	0.00388	0.0034	0.00296	0.00263	0.00255	0.00237	0.00225	0.00219	0.00214	0.00206	0.0021	0.00229	0.00255	0.00276	0.00292	0.00307	0.00336
	0.64341	0.02514	0.023	0.02055	0.01826	0.0138	0.00979	0.00719	0.00587	0.00514	0.00481	0.00485	0.00473	0.00458	0.00423	0.00373	0.00324	0.00287	0.00275	0.00254	0.00239	0.00232	0.00227	0.0022	0.00227	0.0025	0.00277	0.00297	0.00314	0.0033	0.00362
	0.66363	0.02586	0.02368	0.02105	0.01874	0.01482	0.01066	0.00784	0.00629	0.00547	0.00512	0.00518	0.00507	0.00492	0.00458	0.00407	0.00354	0.00311	0.00296	0.00272	0.00254	0.00245	0.00241	0.00236	0.00247	0.00273	0.00302	0.00323	0.00341	0.00357	0.00392
	0.68385	0.02652	0.02433	0.02169	0.01926	0.01582	0.0115	0.00854	0.00675	0.0058	0.00544	0.00551	0.00541	0.00526	0.00493	0.00443	0.00386	0.00337	0.00319	0.00291	0.0027	0.00259	0.00255	0.00253	0.0027	0.00301	0.00332	0.00355	0.00372	0.00388	0.00423
	0.70408	0.02716	0.02507	0.02244	0.01989	0.01677	0.01237	0.0093	0.00726	0.00616	0.00576	0.00587	0.00577	0.00562	0.0053	0.00481	0.0042	0.00364	0.00343	0.00311	0.00287	0.00274	0.00272	0.00273	0.00297	0.00333	0.00367	0.00389	0.00404	0.00422	0.00457
	0.72432	0.02789	0.02592	0.02323	0.02054	0.01768	0.0133	0.0101	0.00784	0.00656	0.00611	0.00624	0.00614	0.006	0.00568	0.00521	0.00457	0.00394	0.00369	0.00333	0.00305	0.00291	0.0029	0.00297	0.00328	0.00372	0.00406	0.00425	0.00438	0.00457	0.00491
	0.74456	0.02875	0.02683	0.024	0.02121	0.01852	0.0143	0.01094	0.00848	0.00701	0.00648	0.00662	0.00653	0.00639	0.00608	0.00564	0.00496	0.00426	0.00397	0.00356	0.00325	0.00309	0.00311	0.00325	0.00366	0.00415	0.00447	0.00461	0.00472	0.00492	0.00524
	0.76482	0.02971	0.02781	0.02481	0.02191	0.01931	0.01536	0.01181	0.00921	0.00752	0.00689	0.00703	0.00694	0.00681	0.00651	0.00609	0.00539	0.00461	0.00427	0.00382	0.00348	0.0033	0.00337	0.00359	0.00409	0.00462	0.00487	0.00497	0.00509	0.00529	0.00556
	0.78507	0.03065	0.02888	0.02572	0.02264	0.02006	0.01649	0.01271	0.01	0.00811	0.00734	0.00748	0.00739	0.00726	0.00697	0.00657	0.00585	0.00499	0.0046	0.0041	0.00373	0.00355	0.00367	0.00398	0.00456	0.00509	0.00528	0.00534	0.00548	0.00564	0.00588
	0.80534	0.03154	0.02994	0.02672	0.02337	0.02077	0.0176	0.01363	0.01085	0.00876	0.00786	0.00797	0.00788	0.00776	0.00748	0.00709	0.00636	0.00542	0.00497	0.00441	0.00402	0.00385	0.00404	0.00443	0.00506	0.00556	0.00568	0.00573	0.00586	0.00598	0.00619
	0.82561	0.03237	0.03087	0.02776	0.02409	0.02143	0.01864	0.01459	0.01176	0.0095	0.00845	0.00852	0.00842	0.0083	0.00802	0.00764	0.0069	0.0059	0.00537	0.00476	0.00436	0.0042	0.00446	0.00491	0.00557	0.00601	0.00608	0.00613	0.00624	0.00632	0.00651
	0.84589	0.0331	0.03164	0.02878	0.02486	0.02208	0.01956	0.0156	0.01269	0.01033	0.00912	0.00915	0.00901	0.00888	0.00861	0.00823	0.00748	0.00644	0.00583	0.00514	0.00474	0.00461	0.00495	0.00541	0.00609	0.00644	0.00647	0.00653	0.00663	0.00668	0.00686
	0.86617	0.03373	0.03232	0.02977	0.02568	0.02272	0.02038	0.01663	0.01365	0.01124	0.00988	0.00986	0.00966	0.00951	0.00924	0.00883	0.00808	0.00703	0.00636	0.00558	0.00517	0.00506	0.00548	0.00595	0.00659	0.00685	0.00686	0.00694	0.00704	0.00705	0.00721
	0.88646	0.0343	0.03291	0.03067	0.02656	0.02336	0.02113	0.0177	0.01463	0.01223	0.01074	0.01065	0.01037	0.01019	0.0099	0.00944	0.00869	0.00765	0.00695	0.00608	0.00564	0.00557	0.00606	0.0065	0.00707	0.00727	0.00727	0.00736	0.00746	0.00744	0.00756
	0.90676	0.0348	0.03344	0.03144	0.0275	0.02399	0.02183	0.01878	0.01564	0.01329	0.01169	0.01151	0.01113	0.01093	0.01059	0.01004	0.00927	0.00829	0.00762	0.00664	0.00617	0.00613	0.00666	0.00705	0.00753	0.00768	0.00769	0.00778	0.00788	0.00783	0.00792
	0.92707	0.03523	0.0339	0.03209	0.02846	0.02464	0.02247	0.0198	0.01667	0.01442	0.01271	0.01241	0.01196	0.01173	0.01129	0.01064	0.00984	0.00892	0.00835	0.00728	0.00676	0.00673	0.0073	0.0076	0.00798	0.0081	0.00812	0.00822	0.0083	0.00821	0.00831
	0.94738	0.03562	0.03432	0.03266	0.0294	0.02533	0.02306	0.02073	0.01771	0.0156	0.0138	0.01337	0.01287	0.01259	0.01198	0.01123	0.01041	0.00954	0.00911	0.00801	0.0074	0.00738	0.00795	0.00813	0.00844	0.00855	0.00856	0.00867	0.00873	0.0086	0.00872
	0.9677	0.03598	0.03472	0.03317	0.03028	0.02609	0.02367	0.02157	0.0188	0.01681	0.01498	0.0144	0.01387	0.01349	0.0127	0.01184	0.01099	0.01016	0.00989	0.00883	0.00812	0.00808	0.00861	0.00865	0.00892	0.00903	0.00903	0.00914	0.00917	0.00899	0.00913
	0.98802	0.03632	0.0351	0.03363	0.03108	0.02692	0.02429	0.02238	0.01995	0.01801	0.01621	0.01554	0.01493	0.01441	0.01343	0.01249	0.01159	0.0108	0.01067	0.00972	0.00891	0.00882	0.00928	0.00918	0.00941	0.00952	0.00953	0.00962	0.00961	0.0094	0.00955
	1.00835	0.03664	0.03545	0.03407	0.03178	0.02781	0.02493	0.02318	0.02116	0.01923	0.01749	0.01679	0.01602	0.01533	0.01421	0.01316	0.01223	0.01145	0.01145	0.01063	0.00979	0.00961	0.00997	0.00975	0.00993	0.01003	0.01004	0.01011	0.01003	0.00981	0.00998
	1.02869	0.03696	0.03579	0.0345	0.03243	0.02874	0.02562	0.02402	0.02243	0.02051	0.01884	0.01815	0.01713	0.01626	0.01502	0.01387	0.0129	0.01215	0.01222	0.01154	0.01075	0.01045	0.01072	0.01037	0.0105	0.01057	0.01057	0.01061	0.01046	0.01022	0.01045
	1.04904	0.03733	0.03619	0.03496	0.03307	0.0297	0.02644	0.02495	0.02375	0.02189	0.02029	0.01963	0.01826	0.01721	0.01586	0.01464	0.01362	0.01287	0.01301	0.01241	0.0118	0.01135	0.01151	0.01103	0.01111	0.01114	0.01111	0.01111	0.01092	0.01066	0.01092
	1.06939	0.03778	0.03665	0.03548	0.03375	0.03072	0.02745	0.02603	0.02516	0.02347	0.02184	0.0212	0.01942	0.01817	0.01674	0.01548	0.01442	0.01362	0.0138	0.01328	0.01291	0.0123	0.01235	0.01172	0.01175	0.01174	0.01167	0.01163	0.01139	0.01113	0.01139
	1.08975	0.03831	0.0372	0.03608	0.0345	0.03181	0.02865	0.02727	0.02667	0.02521	0.02348	0.02283	0.02066	0.01917	0.01764	0.01637	0.01529	0.01442	0.01461	0.01416	0.01403	0.01329	0.0132	0.01243	0.01238	0.01234	0.01224	0.01214	0.01187	0.01161	0.01187
	1.11012	0.03893	0.03783	0.03677	0.03531	0.03295	0.02997	0.02857	0.02818	0.02694	0.02509	0.02447	0.02202	0.02023	0.01858	0.0173	0.0162	0.01525	0.01545	0.01508	0.01511	0.01431	0.01404	0.01311	0.01299	0.01292	0.01281	0.01265	0.01235	0.0121	0.01238
	1.13049	0.03962	0.03855	0.03758	0.03619	0.03412	0.03136	0.02987	0.02954	0.02847	0.02659	0.02603	0.02347	0.02138	0.01957	0.01826	0.01715	0.01613	0.01633	0.01601	0.01608	0.01535	0.01486	0.01374	0.01355	0.01346	0.01333	0.01312	0.01284	0.0126	0.01291
	1.15087	0.0404	0.03943	0.03856	0.03718	0.03533	0.03282	0.03112	0.0307	0.02975	0.02796	0.02747	0.02492	0.02262	0.02063	0.01925	0.01811	0.01706	0.01724	0.0169	0.01692	0.01637	0.01569	0.01431	0.01405	0.01394	0.01379	0.01354	0.0133	0.0131	0.01345
	1.17126	0.04129	0.04047	0.03969	0.03828	0.03658	0.03432	0.03233	0.03174	0.03088	0.02927	0.02886	0.0263	0.0239	0.02174	0.02023	0.01904	0.01798	0.01816	0.01772	0.01766	0.01728	0.01652	0.01485	0.01449	0.01436	0.01419	0.01392	0.01372	0.01359	0.01401
	1.19165	0.04235	0.04166	0.04094	0.0395	0.03789	0.03585	0.03354	0.03273	0.03196	0.03057	0.03029	0.02768	0.02514	0.02283	0.02118	0.0199	0.01883	0.01904	0.0185	0.01834	0.01796	0.01731	0.01536	0.0149	0.01474	0.01453	0.01425	0.01409	0.01405	0.01457
	1.21205	0.04365	0.04302	0.04232	0.0409	0.03932	0.03742	0.03482	0.03377	0.0331	0.03191	0.03181	0.02911	0.02633	0.02385	0.02207	0.02068	0.0196	0.01987	0.01927	0.01897	0.01844	0.01803	0.01587	0.01531	0.01508	0.01481	0.01453	0.01442	0.01445	0.01511
	1.23246	0.04535	0.04461	0.04391	0.04253	0.0409	0.03904	0.03623	0.03496	0.03438	0.03334	0.03344	0.03062	0.02752	0.02482	0.02294	0.02146	0.02032	0.02068	0.02005	0.0196	0.01881	0.01862	0.01638	0.01573	0.0154	0.01502	0.01474	0.01469	0.01477	0.01556
	1.25287	0.04767	0.04656	0.0458	0.04444	0.04268	0.04076	0.03785	0.03641	0.0359	0.03493	0.03515	0.03216	0.02874	0.02579	0.02384	0.02227	0.02105	0.02149	0.02086	0.02027	0.01916	0.01903	0.01688	0.01614	0.01568	0.01517	0.0149	0.0149	0.01502	0.01588
	1.27329	0.05081	0.04903	0.04801	0.04659	0.04466	0.04265	0.03978	0.03811	0.03761	0.03663	0.03686	0.03367	0.03	0.0268	0.02476	0.02313	0.02184	0.02235	0.02171	0.02096	0.01951	0.01925	0.0173	0.01651	0.01591	0.0153	0.01504	0.01505	0.01519	0.016
	1.29372	0.05477	0.0522	0.05065	0.04897	0.04685	0.04482	0.04206	0.04001	0.03941	0.03839	0.03854	0.03511	0.0313	0.02786	0.0257	0.02402	0.02268	0.02323	0.02256	0.02168	0.01989	0.01935	0.01756	0.01678	0.01607	0.01544	0.01518	0.01518	0.01527	0.01598
	1.31415	0.05925	0.05609	0.05386	0.05172	0.0494	0.04738	0.04471	0.04205	0.04122	0.04013	0.04012	0.03645	0.03256	0.02894	0.02663	0.02488	0.0235	0.02407	0.02338	0.02238	0.02029	0.01942	0.01763	0.01695	0.01619	0.01559	0.01533	0.0153	0.0153	0.01593
	1.33459	0.0639	0.06051	0.05777	0.05511	0.05256	0.05044	0.04765	0.04426	0.04296	0.04174	0.04151	0.03766	0.03371	0.02995	0.02751	0.02567	0.02424	0.0248	0.02409	0.02304	0.02071	0.01952	0.01756	0.01704	0.01629	0.01573	0.0155	0.01542	0.01535	0.01594
	1.35504	0.06851	0.06519	0.06234	0.05931	0.05651	0.05403	0.05074	0.04663	0.04453	0.04302	0.04258	0.03868	0.03474	0.03086	0.02833	0.02638	0.02487	0.02541	0.02468	0.02361	0.02113	0.01969	0.01748	0.01708	0.01641	0.01588	0.01567	0.01557	0.01545	0.01602
	1.3755	0.07303	0.06995	0.06731	0.06425	0.06115	0.05803	0.05386	0.04904	0.04585	0.04384	0.04321	0.03941	0.0356	0.03166	0.02908	0.02703	0.02544	0.02596	0.02517	0.02409	0.02155	0.01995	0.01751	0.01712	0.01657	0.01608	0.01586	0.01576	0.01561	0.01618
	1.39596	0.07743	0.0746	0.07229	0.06949	0.06604	0.06213	0.05685	0.05125	0.04687	0.04412	0.04334	0.03979	0.03624	0.03237	0.02976	0.02765	0.02602	0.0265	0.02561	0.02451	0.022	0.02032	0.01771	0.01722	0.01678	0.01635	0.0161	0.016	0.01585	0.01642
	1.41643	0.08138	0.07883	0.07682	0.07427	0.07051	0.06582	0.05942	0.05292	0.04758	0.04397	0.0431	0.03989	0.03669	0.03304	0.0304	0.02829	0.02667	0.02708	0.02606	0.0249	0.02248	0.0208	0.01808	0.01746	0.01706	0.0167	0.01644	0.01631	0.01616	0.01675
	1.4369	0.08437	0.0822	0.08037	0.07784	0.07387	0.06861	0.0613	0.05394	0.04806	0.0436	0.04275	0.03993	0.03709	0.03372	0.03105	0.02896	0.02742	0.02774	0.02656	0.02528	0.02298	0.02138	0.0186	0.01785	0.01744	0.01713	0.01686	0.01669	0.01656	0.01716
	1.45739	0.08633	0.0845	0.0827	0.08001	0.07582	0.07025	0.06244	0.0545	0.04845	0.04327	0.04251	0.04013	0.03763	0.03452	0.03181	0.02971	0.02827	0.0285	0.02713	0.02565	0.02346	0.02201	0.01921	0.01839	0.01794	0.01764	0.01736	0.01716	0.01703	0.01763
	1.47788	0.08749	0.08584	0.08399	0.08104	0.07655	0.07091	0.06304	0.05488	0.04883	0.04319	0.04244	0.04051	0.03838	0.03548	0.03272	0.03061	0.02925	0.02935	0.02774	0.02605	0.02393	0.02267	0.01988	0.01906	0.01859	0.01823	0.01793	0.01772	0.01753	0.01814
	1.49837	0.08802	0.08643	0.0845	0.08128	0.07651	0.07089	0.06341	0.0553	0.04926	0.04339	0.04246	0.04099	0.0393	0.0366	0.03382	0.03169	0.03033	0.03027	0.02837	0.02647	0.02437	0.02335	0.0206	0.01984	0.01935	0.01891	0.01857	0.01834	0.01808	0.01865
	1.51887	0.08805	0.08643	0.08432	0.08093	0.07602	0.07052	0.06372	0.05584	0.04975	0.04381	0.04252	0.04152	0.04034	0.03785	0.03512	0.03295	0.03149	0.03122	0.02903	0.0269	0.0248	0.024	0.02135	0.02073	0.02021	0.0197	0.01927	0.01899	0.01865	0.01916
	1.53938	0.08766	0.08597	0.08357	0.08009	0.07524	0.07003	0.06398	0.05654	0.05034	0.04438	0.04264	0.04212	0.04144	0.03924	0.03664	0.03438	0.03268	0.03217	0.0297	0.02734	0.02524	0.02459	0.02212	0.02167	0.02115	0.02059	0.02004	0.01966	0.01926	0.01972
	1.5599	0.08693	0.0853	0.08254	0.07896	0.0743	0.06959	0.06415	0.05728	0.05104	0.04508	0.04293	0.0428	0.04259	0.04074	0.03835	0.03595	0.03386	0.03312	0.03038	0.02778	0.02569	0.0251	0.02282	0.02257	0.02214	0.02156	0.0209	0.02039	0.01989	0.02037
	1.58043	0.08602	0.08457	0.08155	0.07779	0.0734	0.06923	0.0642	0.05789	0.05182	0.04591	0.04344	0.04351	0.04376	0.04228	0.04016	0.03764	0.03507	0.03404	0.03107	0.02821	0.02615	0.02549	0.0233	0.02331	0.02308	0.0226	0.02186	0.02119	0.0206	0.02114
	1.60096	0.08501	0.0838	0.08081	0.07685	0.07271	0.06896	0.06417	0.05832	0.05265	0.04687	0.04418	0.04423	0.04482	0.04375	0.04197	0.03938	0.03631	0.03493	0.03171	0.02865	0.02662	0.02574	0.02349	0.02375	0.02387	0.02364	0.02291	0.02206	0.02141	0.02198
	1.62149	0.08398	0.08311	0.08042	0.07642	0.07234	0.0688	0.06414	0.05864	0.0535	0.04794	0.0451	0.04491	0.04571	0.04505	0.0436	0.04099	0.03754	0.03574	0.03226	0.02909	0.02706	0.02585	0.02341	0.02385	0.02438	0.02455	0.02398	0.023	0.02232	0.02288
	1.64204	0.08303	0.08261	0.08037	0.07662	0.07242	0.06882	0.06417	0.0589	0.05435	0.04905	0.04618	0.04555	0.04641	0.04606	0.04483	0.04223	0.03863	0.03645	0.03272	0.02952	0.02747	0.0259	0.02318	0.02368	0.02452	0.02519	0.02492	0.02399	0.02325	0.02378
	1.66259	0.08217	0.08223	0.08058	0.07733	0.07304	0.06906	0.06426	0.05912	0.05519	0.05019	0.04735	0.04617	0.04693	0.04675	0.04554	0.04296	0.03942	0.03704	0.03311	0.02994	0.02786	0.02596	0.02294	0.02337	0.02432	0.02545	0.02559	0.02495	0.02414	0.02462
	1.68315	0.08142	0.08189	0.08094	0.07835	0.0741	0.06959	0.06441	0.05936	0.05602	0.05135	0.04856	0.04683	0.04729	0.04709	0.04582	0.04329	0.03988	0.03748	0.03346	0.03041	0.02825	0.02611	0.02279	0.02309	0.02395	0.02531	0.02589	0.02573	0.02493	0.02534
	1.70371	0.08088	0.08149	0.08131	0.07941	0.07527	0.07035	0.06476	0.05966	0.05687	0.05253	0.04976	0.04761	0.04749	0.04715	0.04583	0.04336	0.04008	0.03771	0.03377	0.03093	0.02868	0.02641	0.0228	0.02294	0.02358	0.0249	0.02579	0.02613	0.02557	0.0259
	1.72428	0.0807	0.08106	0.0815	0.08023	0.07626	0.07124	0.06538	0.06012	0.05775	0.05376	0.05092	0.04849	0.04755	0.047	0.04572	0.04333	0.0401	0.03776	0.03404	0.03144	0.02919	0.02686	0.02297	0.02295	0.02336	0.02442	0.02542	0.02609	0.02596	0.02631
	1.74486	0.08104	0.08078	0.08134	0.08063	0.07704	0.07225	0.06627	0.06086	0.05869	0.05503	0.05199	0.04936	0.04754	0.04673	0.04556	0.04324	0.03996	0.03766	0.03432	0.03188	0.02976	0.02741	0.02328	0.02308	0.02328	0.02403	0.02493	0.02577	0.02602	0.02657
	1.76545	0.08191	0.08086	0.08093	0.08067	0.07782	0.07343	0.06744	0.06192	0.05976	0.05629	0.05296	0.05013	0.04755	0.04639	0.04535	0.04308	0.03967	0.03744	0.03458	0.03221	0.03028	0.02799	0.02367	0.02325	0.0233	0.0238	0.02447	0.02538	0.02583	0.02662
	1.78604	0.08317	0.08147	0.08059	0.08063	0.07873	0.07482	0.06885	0.06323	0.06099	0.05748	0.05383	0.0507	0.04761	0.04602	0.04503	0.04276	0.03923	0.03714	0.03473	0.03239	0.03069	0.02854	0.02408	0.02345	0.02337	0.02372	0.02411	0.025	0.02555	0.02649
	1.80664	0.08463	0.08258	0.08075	0.08082	0.07971	0.0763	0.07041	0.06467	0.06229	0.05861	0.05463	0.05108	0.04771	0.04565	0.04455	0.04221	0.03867	0.03686	0.03472	0.03242	0.03103	0.02904	0.02449	0.02368	0.02342	0.02372	0.02389	0.02466	0.02528	0.02633
	1.82725	0.08622	0.0841	0.08166	0.08133	0.08067	0.07768	0.07192	0.06603	0.0635	0.05964	0.05532	0.05132	0.04779	0.04531	0.04388	0.04146	0.0381	0.03662	0.03456	0.03233	0.03134	0.0295	0.02487	0.02392	0.02346	0.02375	0.02379	0.0244	0.02508	0.02624
	1.84786	0.088	0.08605	0.08331	0.08211	0.08147	0.07874	0.07314	0.06713	0.06451	0.06052	0.05584	0.05148	0.04784	0.045	0.04307	0.04061	0.03761	0.03642	0.03431	0.03217	0.03159	0.02984	0.02515	0.02415	0.02347	0.02374	0.02379	0.02427	0.02496	0.02625
	1.86848	0.09014	0.0885	0.08555	0.08318	0.08205	0.07935	0.07395	0.06794	0.0653	0.06125	0.05617	0.05162	0.04789	0.04469	0.04224	0.03976	0.03721	0.03627	0.03403	0.03198	0.0317	0.03002	0.02529	0.0243	0.02347	0.02371	0.02383	0.02427	0.02492	0.02632
	1.88911	0.09285	0.09147	0.08825	0.08458	0.08243	0.07956	0.07434	0.06854	0.066	0.06184	0.05645	0.05175	0.04797	0.04441	0.04152	0.03905	0.03691	0.03617	0.03378	0.03183	0.03169	0.03006	0.02529	0.02435	0.02349	0.02369	0.02387	0.02432	0.0249	0.02638
	1.90974	0.09631	0.0949	0.09121	0.08631	0.08274	0.07946	0.07441	0.06904	0.06677	0.06233	0.0568	0.05192	0.04811	0.04424	0.04102	0.03859	0.03677	0.03612	0.03365	0.0318	0.0316	0.03004	0.02524	0.02435	0.02353	0.02369	0.02388	0.02433	0.02484	0.02636
	1.93038	0.10058	0.0987	0.09429	0.08822	0.08312	0.07921	0.07435	0.06955	0.06772	0.06285	0.05722	0.05221	0.04829	0.04424	0.04084	0.03847	0.03677	0.03613	0.03369	0.03189	0.03152	0.03003	0.0252	0.02433	0.02357	0.02372	0.02382	0.02422	0.02467	0.02616
	1.95103	0.10552	0.10284	0.09741	0.09014	0.08362	0.07901	0.07433	0.07012	0.06877	0.0635	0.05772	0.05267	0.04856	0.04444	0.04104	0.03867	0.0369	0.03622	0.0339	0.03206	0.03155	0.03008	0.02521	0.0243	0.02358	0.02375	0.02368	0.02395	0.02434	0.02576
	1.97169	0.11076	0.10723	0.10063	0.09205	0.08406	0.07901	0.07454	0.07074	0.06976	0.06431	0.05835	0.0533	0.04896	0.04488	0.04161	0.03918	0.03716	0.03641	0.03421	0.03229	0.03171	0.0302	0.02524	0.02427	0.02355	0.02376	0.02348	0.02354	0.02386	0.02518
	1.99235	0.116	0.11167	0.104	0.09403	0.08436	0.07909	0.07503	0.07146	0.07062	0.06519	0.05915	0.05409	0.04956	0.04558	0.04248	0.03991	0.03756	0.03669	0.03455	0.03257	0.03196	0.03034	0.02524	0.02424	0.02348	0.02369	0.0232	0.02301	0.02322	0.02446
	2.01302	0.12116	0.1159	0.10741	0.09613	0.08471	0.07908	0.07578	0.07232	0.07145	0.06608	0.06009	0.05505	0.05043	0.04655	0.0435	0.04074	0.03813	0.03704	0.03489	0.03286	0.03219	0.03045	0.02517	0.02417	0.02335	0.02347	0.02283	0.02241	0.02246	0.02362
	2.0337	0.12625	0.11992	0.11058	0.09828	0.08544	0.07899	0.0766	0.07335	0.07235	0.06699	0.06109	0.05616	0.05156	0.04769	0.04447	0.0415	0.03877	0.03745	0.03521	0.03309	0.0323	0.03042	0.02501	0.02398	0.0231	0.02311	0.02238	0.0218	0.02167	0.0227
	2.05438	0.13116	0.12376	0.11327	0.10027	0.0867	0.07909	0.07732	0.07447	0.07339	0.06794	0.0621	0.05737	0.05286	0.04879	0.04525	0.04208	0.03925	0.03783	0.03542	0.03315	0.03218	0.03018	0.02471	0.02361	0.02268	0.02264	0.02189	0.02125	0.02097	0.02183
	2.07507	0.13547	0.12719	0.11547	0.10196	0.08839	0.07972	0.0778	0.07541	0.07451	0.06905	0.0632	0.05868	0.05417	0.04966	0.04575	0.04238	0.0394	0.038	0.03546	0.03298	0.03181	0.02969	0.0242	0.02301	0.02208	0.02205	0.02138	0.02081	0.02051	0.02115
	2.09577	0.1386	0.12975	0.11715	0.10335	0.09034	0.08105	0.078	0.07596	0.07562	0.07045	0.06458	0.0601	0.05535	0.05027	0.04597	0.04234	0.03917	0.03781	0.03523	0.03257	0.0312	0.0289	0.02343	0.0222	0.02131	0.02136	0.02087	0.02051	0.02028	0.02072
	2.11647	0.14011	0.13112	0.11827	0.10452	0.0924	0.08303	0.07811	0.07612	0.07671	0.07215	0.06627	0.06158	0.05638	0.05068	0.04593	0.04193	0.0386	0.03727	0.03471	0.03193	0.03038	0.02785	0.02242	0.02125	0.02043	0.02063	0.0204	0.02032	0.02021	0.02052
	2.13718	0.13999	0.13134	0.11885	0.10554	0.09447	0.08539	0.07852	0.07617	0.07788	0.07405	0.0681	0.06301	0.05728	0.051	0.0457	0.0413	0.03785	0.03648	0.03389	0.03104	0.02939	0.02665	0.02126	0.02022	0.01957	0.01995	0.01996	0.02015	0.02013	0.02043
	2.1579	0.13896	0.13085	0.11898	0.10647	0.09633	0.0877	0.07949	0.07646	0.07917	0.07599	0.0699	0.06428	0.05804	0.05128	0.04542	0.04066	0.0371	0.03554	0.03282	0.02996	0.0283	0.02541	0.02005	0.01917	0.01877	0.01935	0.01949	0.01983	0.01989	0.02026
	2.17862	0.13796	0.13028	0.11893	0.10749	0.09792	0.08966	0.08108	0.0772	0.08053	0.0778	0.07154	0.06534	0.0586	0.05153	0.04521	0.04017	0.03642	0.0345	0.03163	0.02878	0.02714	0.02418	0.01888	0.01811	0.01793	0.01868	0.01885	0.01921	0.01936	0.01983
	2.19936	0.13766	0.13003	0.11915	0.10891	0.09962	0.09157	0.08332	0.07848	0.08197	0.07943	0.07302	0.06627	0.05906	0.05181	0.04519	0.0399	0.03589	0.03349	0.03044	0.02758	0.02593	0.02296	0.01775	0.017	0.01686	0.0177	0.01788	0.0182	0.01844	0.01905
	2.22009	0.13828	0.13034	0.12024	0.11119	0.10223	0.09431	0.08639	0.08053	0.08361	0.08109	0.07448	0.06732	0.05966	0.05225	0.04544	0.03988	0.03552	0.03263	0.02937	0.02645	0.02474	0.02177	0.01668	0.01585	0.01555	0.01631	0.01652	0.0168	0.01713	0.01791
	2.24084	0.13979	0.13163	0.12278	0.11486	0.10646	0.09868	0.09067	0.08371	0.0858	0.08313	0.07632	0.06889	0.06078	0.05304	0.04608	0.0402	0.03539	0.03207	0.0286	0.02551	0.02368	0.02069	0.01565	0.01472	0.01419	0.0147	0.01486	0.01512	0.01553	0.01645
	2.26159	0.14228	0.13458	0.12718	0.12032	0.11266	0.10501	0.09648	0.08837	0.08919	0.08609	0.07899	0.07134	0.06272	0.05445	0.04727	0.041	0.03566	0.03197	0.02828	0.02488	0.02287	0.0198	0.01471	0.01366	0.01293	0.01312	0.01312	0.01335	0.01377	0.01475
	2.28235	0.14615	0.13979	0.13369	0.12764	0.12078	0.11329	0.10395	0.09478	0.09468	0.09054	0.08282	0.07486	0.06569	0.05674	0.04909	0.04236	0.03651	0.03249	0.02849	0.0247	0.02245	0.01924	0.01389	0.01274	0.01186	0.01175	0.01152	0.01166	0.01202	0.01295
	2.30312	0.15203	0.14759	0.14237	0.13677	0.13055	0.12328	0.11325	0.10336	0.10307	0.09716	0.08819	0.07958	0.06979	0.06005	0.05158	0.04428	0.0381	0.03374	0.02929	0.02506	0.02259	0.01915	0.0133	0.012	0.01099	0.01062	0.01016	0.01015	0.01043	0.01125
	2.32389	0.16047	0.15803	0.1533	0.14776	0.1416	0.13468	0.12468	0.11465	0.11485	0.10672	0.09562	0.08582	0.07508	0.06428	0.05476	0.04683	0.04037	0.03568	0.03074	0.02609	0.02344	0.01967	0.0131	0.01151	0.0103	0.00971	0.00907	0.00889	0.00906	0.00978
	2.34468	0.17174	0.17105	0.16659	0.16084	0.15402	0.14756	0.13875	0.12918	0.13025	0.11968	0.10559	0.09392	0.0815	0.06927	0.05876	0.05014	0.04323	0.03823	0.03291	0.02787	0.02509	0.0209	0.01335	0.01134	0.00981	0.00898	0.00821	0.00789	0.00795	0.00857
	2.36546	0.18602	0.18653	0.18253	0.17651	0.16868	0.16265	0.15587	0.1471	0.14934	0.13608	0.11818	0.10392	0.08905	0.0751	0.06368	0.05429	0.0467	0.04138	0.03582	0.03039	0.02753	0.02285	0.01405	0.0115	0.00952	0.00845	0.00757	0.00712	0.00707	0.00758
	2.38626	0.2038	0.20485	0.20181	0.196	0.18743	0.18145	0.17605	0.16813	0.17207	0.15586	0.13325	0.11569	0.09803	0.08223	0.06972	0.05942	0.05101	0.04526	0.03939	0.03359	0.03077	0.02548	0.01514	0.01196	0.0095	0.00813	0.00711	0.00654	0.00636	0.00674
	2.40706	0.22623	0.22734	0.22588	0.22133	0.21285	0.20615	0.19963	0.1918	0.19808	0.1789	0.15084	0.12951	0.10911	0.09128	0.07727	0.06582	0.05653	0.05016	0.04373	0.03752	0.03476	0.02867	0.01652	0.01268	0.00979	0.00808	0.00683	0.00608	0.00576	0.006
	2.42787	0.25556	0.25677	0.25721	0.25504	0.2476	0.23945	0.22871	0.21824	0.22691	0.20491	0.17124	0.14619	0.12307	0.10285	0.08681	0.07393	0.06364	0.05643	0.0491	0.04225	0.03943	0.03231	0.01815	0.01373	0.01044	0.00832	0.00672	0.00573	0.00525	0.00535
	2.44869	0.29606	0.29764	0.29958	0.30017	0.29406	0.28421	0.26704	0.24956	0.25885	0.2338	0.19488	0.16649	0.1405	0.11745	0.09892	0.08426	0.07268	0.06434	0.05579	0.04787	0.04468	0.03635	0.02012	0.01526	0.01149	0.00883	0.00677	0.00548	0.0048	0.00477
	2.46951	0.35496	0.3572	0.35899	0.3611	0.35498	0.3431	0.31861	0.29041	0.29681	0.26663	0.22231	0.19084	0.16176	0.13554	0.1142	0.09736	0.08403	0.07418	0.06395	0.05446	0.05064	0.04111	0.02276	0.01743	0.01297	0.0096	0.00699	0.00532	0.00444	0.00427
	2.49034	0.44379	0.44709	0.44554	0.44543	0.43575	0.41957	0.38686	0.34632	0.3475	0.30736	0.25501	0.21988	0.18737	0.15776	0.13352	0.11403	0.09821	0.08625	0.07384	0.0623	0.05793	0.04743	0.02639	0.02032	0.01491	0.01067	0.00741	0.0053	0.00417	0.00388
	2.51118	0.58194	0.58559	0.57664	0.56737	0.54706	0.52028	0.47546	0.42211	0.41935	0.36369	0.2972	0.2559	0.21901	0.1856	0.15832	0.13554	0.11623	0.10139	0.08617	0.07228	0.06785	0.05632	0.03126	0.02398	0.01743	0.01222	0.00816	0.00548	0.00403	0.00359
	2.53202	0.80118	0.80063	0.77895	0.75088	0.70645	0.65722	0.59162	0.52224	0.51804	0.44409	0.35638	0.30441	0.26077	0.2222	0.19092	0.16383	0.13992	0.12132	0.10257	0.08606	0.08177	0.06829	0.0375	0.02861	0.0208	0.0145	0.00945	0.00598	0.00406	0.00343
	2.55287	1.13539	1.12052	1.07621	1.01775	0.93137	0.84364	0.74636	0.65305	0.64343	0.55139	0.44004	0.37317	0.31924	0.27287	0.23505	0.20177	0.17194	0.14839	0.12513	0.10514	0.09998	0.08309	0.04538	0.0346	0.0253	0.01777	0.01147	0.0069	0.00431	0.00341
	2.57373	1.53795	1.49498	1.41874	1.32168	1.19375	1.0666	0.9365	0.81567	0.78309	0.67492	0.54866	0.46724	0.40111	0.344	0.29621	0.25352	0.21505	0.18442	0.15472	0.12931	0.12037	0.09903	0.05486	0.04174	0.03052	0.02152	0.01385	0.00811	0.00477	0.00356
	2.5946	1.72693	1.65433	1.56698	1.45901	1.3426	1.22128	1.09524	0.97022	0.88888	0.77928	0.66518	0.57874	0.50462	0.43681	0.37627	0.32039	0.2694	0.228	0.18833	0.15442	0.13678	0.1103	0.06338	0.04715	0.03366	0.02333	0.01488	0.00886	0.00523	0.00387
	2.61547	1.47327	1.4026	1.34825	1.2835	1.22688	1.15746	1.0886	1.01032	0.87779	0.80176	0.73704	0.6627	0.59128	0.52074	0.45035	0.38194	0.31777	0.26347	0.21249	0.16885	0.13887	0.10732	0.06449	0.04561	0.0311	0.021	0.01335	0.00852	0.00549	0.0043
	2.63635	1.05024	1.00638	0.98952	0.96824	0.95208	0.9223	0.90362	0.87886	0.73807	0.70943	0.69834	0.64453	0.58427	0.52195	0.45436	0.38468	0.31696	0.25852	0.20489	0.1585	0.12174	0.08938	0.05533	0.0373	0.02459	0.01646	0.01064	0.00755	0.00545	0.00459
	2.65723	0.71776	0.69763	0.69917	0.69598	0.69329	0.68098	0.68058	0.67538	0.5625	0.55794	0.5674	0.52765	0.47839	0.42706	0.37206	0.31487	0.25889	0.21103	0.16699	0.12806	0.09524	0.06783	0.04233	0.02805	0.01832	0.01237	0.0082	0.00631	0.00492	0.00436
	2.67813	0.50348	0.49685	0.50433	0.50638	0.50735	0.50303	0.50562	0.50158	0.42058	0.41833	0.42513	0.39331	0.35339	0.31218	0.26958	0.22813	0.18908	0.15565	0.12419	0.09568	0.07127	0.05069	0.0315	0.021	0.0138	0.00946	0.00644	0.00513	0.00416	0.00379
	2.69903	0.36925	0.36896	0.37767	0.38125	0.38389	0.38364	0.38524	0.37908	0.32204	0.31496	0.31452	0.28805	0.25646	0.22385	0.19061	0.16123	0.13542	0.11281	0.09083	0.07073	0.05368	0.03889	0.02395	0.0162	0.01078	0.00752	0.00529	0.00427	0.00354	0.0033
	2.71994	0.28314	0.28534	0.29391	0.29802	0.30201	0.30406	0.30432	0.29677	0.25523	0.24365	0.23786	0.21543	0.19037	0.1645	0.13824	0.1168	0.09932	0.08358	0.06786	0.05351	0.04161	0.03093	0.01892	0.013	0.00877	0.00624	0.00455	0.00372	0.00314	0.00298
	2.74085	0.22599	0.22882	0.23674	0.24113	0.24637	0.24995	0.24903	0.24133	0.20883	0.19479	0.18596	0.16669	0.14633	0.12548	0.10449	0.08812	0.07554	0.06409	0.05248	0.0419	0.03337	0.02544	0.01554	0.01085	0.00743	0.00538	0.00408	0.00342	0.00293	0.00281
	2.76177	0.18692	0.18947	0.19644	0.2011	0.20754	0.2122	0.21008	0.20316	0.17562	0.16082	0.15045	0.13345	0.11651	0.09939	0.08243	0.06937	0.05962	0.05089	0.04201	0.034	0.02767	0.02153	0.01323	0.00935	0.00652	0.0048	0.00377	0.00327	0.00284	0.00274
	2.7827	0.1597	0.16142	0.16727	0.17219	0.17995	0.18491	0.18174	0.17606	0.1512	0.13651	0.12563	0.11024	0.09575	0.08148	0.06765	0.05684	0.04868	0.04172	0.03472	0.02849	0.02362	0.01866	0.0116	0.00829	0.00589	0.00442	0.00359	0.00322	0.00286	0.00274
	2.80364	0.14048	0.1411	0.14578	0.15097	0.16012	0.16441	0.16047	0.15612	0.13274	0.1185	0.10776	0.09368	0.08095	0.06886	0.0575	0.04827	0.041	0.03521	0.02954	0.02454	0.02064	0.01652	0.01042	0.00751	0.00545	0.00418	0.00348	0.00324	0.00296	0.00281
	2.82458	0.12674	0.12614	0.1298	0.13538	0.14553	0.14847	0.14412	0.14071	0.11845	0.10482	0.09441	0.08147	0.07008	0.05975	0.05037	0.04228	0.03551	0.03046	0.02576	0.02162	0.01839	0.01488	0.00952	0.00694	0.00514	0.00405	0.00345	0.0033	0.00311	0.00294
	2.84553	0.11664	0.11502	0.11793	0.12404	0.13429	0.1357	0.13133	0.12829	0.10716	0.09425	0.08411	0.07218	0.06191	0.05307	0.04526	0.03799	0.03155	0.02694	0.02291	0.0194	0.01666	0.0136	0.00881	0.00651	0.00493	0.00398	0.00348	0.0034	0.00331	0.00313
	2.86649	0.10895	0.10672	0.10914	0.11605	0.1252	0.12525	0.12118	0.1181	0.09814	0.08589	0.07604	0.06503	0.05569	0.04813	0.04148	0.03486	0.02868	0.02432	0.02076	0.01769	0.01532	0.01259	0.00826	0.00618	0.00479	0.00398	0.00356	0.00353	0.00354	0.00339
	2.88746	0.10295	0.10054	0.10273	0.11056	0.11762	0.11658	0.1131	0.10962	0.09081	0.07914	0.06968	0.05947	0.05091	0.04439	0.03861	0.0325	0.0266	0.02238	0.01914	0.01638	0.01427	0.01179	0.00782	0.00595	0.0047	0.00403	0.00368	0.0037	0.00379	0.00371
	2.90843	0.09818	0.09599	0.09822	0.10658	0.11117	0.10924	0.10668	0.10237	0.08471	0.07368	0.06463	0.05501	0.04722	0.04151	0.03634	0.03068	0.02507	0.02098	0.0179	0.01536	0.01344	0.01115	0.00747	0.00578	0.00467	0.00412	0.00385	0.0039	0.00405	0.00406
	2.92941	0.09439	0.09272	0.09529	0.10334	0.10555	0.10294	0.10142	0.0961	0.07962	0.06925	0.06051	0.05141	0.04441	0.03926	0.03455	0.02928	0.02396	0.01999	0.01695	0.01456	0.01279	0.01063	0.00719	0.00567	0.00469	0.00425	0.00405	0.00414	0.00433	0.00445
	2.95039	0.09147	0.09045	0.09374	0.10049	0.10064	0.09755	0.09682	0.09076	0.07542	0.06557	0.05709	0.04857	0.04224	0.03753	0.03314	0.02824	0.02318	0.01932	0.01626	0.01394	0.01227	0.01023	0.00699	0.00561	0.00475	0.00442	0.0043	0.00441	0.00464	0.00487
	2.97139	0.0893	0.08893	0.09333	0.09797	0.09647	0.09304	0.09262	0.08614	0.07188	0.06244	0.05429	0.04637	0.04053	0.03624	0.03207	0.02748	0.0227	0.01887	0.01578	0.01346	0.01186	0.00991	0.00683	0.0056	0.00486	0.00463	0.00459	0.00472	0.00496	0.00531
	2.99239	0.08781	0.08803	0.0936	0.09581	0.09295	0.08934	0.08873	0.08202	0.06879	0.05979	0.05207	0.04461	0.03921	0.03526	0.03125	0.02694	0.02243	0.01861	0.01546	0.01311	0.01153	0.00966	0.00673	0.00563	0.00502	0.00489	0.00491	0.00508	0.00533	0.00579
	3.01339	0.08694	0.08779	0.09412	0.09411	0.09003	0.08638	0.08512	0.07836	0.06606	0.05759	0.05025	0.04322	0.03818	0.03446	0.03062	0.02656	0.02228	0.01848	0.01526	0.01288	0.01128	0.00946	0.00667	0.0057	0.00522	0.00519	0.00527	0.00547	0.00574	0.00632
	3.03441	0.08669	0.08837	0.0948	0.093	0.08784	0.08416	0.08185	0.07518	0.06373	0.05574	0.04873	0.04218	0.03738	0.03374	0.03005	0.02623	0.02216	0.01846	0.01517	0.01272	0.01111	0.00932	0.00667	0.00582	0.00547	0.00553	0.00568	0.0059	0.00621	0.00689
	3.05543	0.0872	0.08997	0.09577	0.09261	0.08642	0.08266	0.07898	0.07243	0.06179	0.0542	0.04754	0.04138	0.03673	0.03303	0.02946	0.02587	0.02203	0.0185	0.01517	0.01264	0.011	0.00925	0.00671	0.00599	0.00577	0.00591	0.00612	0.00638	0.00675	0.00752
	3.07646	0.0886	0.09251	0.09696	0.09289	0.08584	0.08166	0.07651	0.07003	0.06009	0.05293	0.04665	0.04075	0.03618	0.03236	0.02886	0.02546	0.02191	0.01857	0.01523	0.01264	0.01096	0.00924	0.0068	0.00622	0.0061	0.00633	0.00661	0.00691	0.00738	0.00818
	3.0975	0.09093	0.09542	0.09808	0.09355	0.0861	0.08103	0.07455	0.06799	0.05853	0.05186	0.04596	0.04025	0.0357	0.03177	0.02827	0.02505	0.02181	0.01868	0.01534	0.0127	0.01097	0.00926	0.00694	0.0065	0.00649	0.00681	0.00714	0.0075	0.00808	0.00887
	3.11854	0.09402	0.09799	0.09879	0.09414	0.08712	0.08084	0.07306	0.06635	0.05715	0.05092	0.04543	0.03993	0.03534	0.03127	0.02777	0.02471	0.02175	0.01883	0.01553	0.0128	0.01101	0.00933	0.00714	0.00684	0.00694	0.00734	0.00772	0.00815	0.00886	0.00959
	3.13959	0.0975	0.09995	0.099	0.09438	0.08852	0.08127	0.07206	0.06507	0.05605	0.05018	0.04503	0.03979	0.03511	0.03088	0.0274	0.02448	0.02174	0.01905	0.01579	0.01295	0.01112	0.00946	0.00741	0.00724	0.00743	0.00792	0.00835	0.00888	0.00969	0.01035
	3.16065	0.10109	0.10141	0.09893	0.09432	0.08987	0.08236	0.07169	0.06411	0.05526	0.04968	0.04482	0.03981	0.03503	0.03066	0.02718	0.02437	0.0218	0.01932	0.01611	0.01317	0.0113	0.00967	0.00774	0.00769	0.00799	0.00856	0.00904	0.00969	0.01057	0.01118
	3.18171	0.10462	0.10263	0.09884	0.09413	0.09092	0.08391	0.07199	0.06351	0.05474	0.04942	0.04486	0.03995	0.03509	0.03063	0.02711	0.02436	0.02194	0.01965	0.0165	0.01347	0.01157	0.00996	0.00814	0.00821	0.0086	0.00925	0.00982	0.0106	0.01152	0.01211
	3.20278	0.10773	0.10371	0.09889	0.094	0.09155	0.08542	0.07298	0.06339	0.05454	0.0494	0.0451	0.04025	0.03532	0.03077	0.02718	0.02446	0.02216	0.02002	0.01695	0.01387	0.0119	0.01034	0.0086	0.00879	0.00927	0.01001	0.01069	0.01162	0.01254	0.01317
	3.22386	0.11003	0.10462	0.09899	0.09408	0.09184	0.08641	0.07461	0.06374	0.05471	0.04961	0.0455	0.04071	0.03571	0.03108	0.02742	0.0247	0.02245	0.02045	0.01747	0.01435	0.01232	0.01081	0.00914	0.00942	0.01	0.01082	0.01165	0.01273	0.01365	0.01437
	3.24495	0.11131	0.1053	0.09904	0.09435	0.09191	0.08684	0.07657	0.06455	0.05522	0.05007	0.04605	0.04129	0.03626	0.03158	0.02785	0.02508	0.02284	0.02094	0.01805	0.01494	0.01285	0.01139	0.00975	0.01011	0.01075	0.01166	0.01268	0.0139	0.01485	0.01569
	3.26604	0.1116	0.10564	0.09902	0.09464	0.09189	0.08689	0.07845	0.06586	0.056	0.05072	0.04676	0.04196	0.03693	0.03223	0.02844	0.0256	0.02332	0.02147	0.01867	0.01563	0.01351	0.01207	0.01042	0.01084	0.01151	0.01249	0.01374	0.0151	0.01614	0.01706
	3.28714	0.11123	0.10561	0.09901	0.09487	0.09189	0.08681	0.07999	0.0677	0.05703	0.05153	0.04762	0.04272	0.03763	0.03295	0.02911	0.0262	0.02384	0.02202	0.01933	0.01644	0.01431	0.01286	0.01118	0.0116	0.01228	0.01337	0.01485	0.01634	0.01745	0.0184
	3.30825	0.11055	0.10529	0.09914	0.09516	0.09208	0.08678	0.08119	0.07005	0.05837	0.05255	0.04854	0.04356	0.03835	0.03367	0.02977	0.02679	0.02434	0.02257	0.02004	0.01733	0.01526	0.01376	0.01201	0.01239	0.01307	0.01432	0.01601	0.01758	0.01872	0.01969
	3.32936	0.10985	0.10476	0.09952	0.09565	0.09249	0.08694	0.08211	0.07277	0.06012	0.05383	0.0495	0.04439	0.03912	0.0344	0.0304	0.02735	0.02485	0.02312	0.02077	0.01827	0.01633	0.01478	0.01289	0.0132	0.01389	0.01537	0.01722	0.01883	0.01993	0.02095
	3.35049	0.10937	0.10418	0.10008	0.09628	0.09299	0.08737	0.08276	0.07553	0.06238	0.05538	0.05052	0.04519	0.03994	0.03517	0.03104	0.0279	0.02538	0.02369	0.02149	0.01921	0.01749	0.01591	0.01379	0.01401	0.01476	0.01649	0.01844	0.02004	0.02109	0.02222
	3.37162	0.10937	0.10361	0.10061	0.09701	0.09346	0.08805	0.08328	0.07791	0.06514	0.05726	0.05163	0.04601	0.0408	0.03596	0.03172	0.02848	0.02595	0.02429	0.02219	0.02012	0.01867	0.01715	0.0147	0.01479	0.01567	0.01763	0.01964	0.02117	0.02215	0.02348
	3.39275	0.10987	0.10289	0.10102	0.09791	0.09399	0.08887	0.08392	0.07964	0.06824	0.05939	0.05288	0.04695	0.04172	0.03679	0.03247	0.02913	0.02657	0.02492	0.02286	0.02097	0.01981	0.01839	0.01557	0.01556	0.01659	0.01872	0.02074	0.02215	0.02308	0.02461
	3.4139	0.11035	0.10199	0.10135	0.09886	0.09457	0.08971	0.08477	0.0808	0.07118	0.06165	0.05434	0.04807	0.04276	0.03772	0.0333	0.02986	0.02726	0.02561	0.02352	0.02176	0.02085	0.01954	0.01637	0.01634	0.01748	0.01968	0.02162	0.02293	0.02383	0.02549
	3.43505	0.11023	0.10101	0.10148	0.0997	0.09503	0.09042	0.0857	0.08164	0.07334	0.06388	0.05598	0.04941	0.04394	0.03879	0.03429	0.03072	0.02803	0.02632	0.02419	0.02248	0.02176	0.02052	0.01709	0.01711	0.01833	0.02046	0.02225	0.02353	0.02444	0.02613
	3.4562	0.10941	0.1001	0.10121	0.10027	0.09525	0.09089	0.08654	0.08235	0.07469	0.06589	0.05774	0.05095	0.04522	0.04	0.03551	0.03179	0.02886	0.02705	0.02488	0.02315	0.02255	0.02134	0.01772	0.01787	0.01911	0.02106	0.02266	0.02394	0.02493	0.02662
	3.47737	0.10821	0.09964	0.1005	0.10035	0.09527	0.09101	0.08724	0.08302	0.07566	0.06751	0.05955	0.05267	0.04663	0.04131	0.03696	0.03305	0.02974	0.02778	0.02556	0.02376	0.02323	0.02202	0.01832	0.01861	0.01981	0.02155	0.0229	0.02418	0.02535	0.02704
	3.49854	0.1069	0.09986	0.09933	0.09962	0.09509	0.09082	0.08784	0.0838	0.07655	0.06883	0.06134	0.05449	0.0482	0.04278	0.03851	0.03439	0.03065	0.0285	0.02618	0.0243	0.02383	0.0226	0.01894	0.01936	0.02047	0.02196	0.02304	0.02429	0.02566	0.02739
	3.51972	0.10551	0.10033	0.09769	0.09799	0.09457	0.09051	0.08834	0.08473	0.07746	0.07013	0.06308	0.05638	0.04996	0.0445	0.04005	0.03566	0.0316	0.0292	0.0267	0.02482	0.02437	0.0231	0.01959	0.02009	0.02106	0.02232	0.02315	0.02438	0.02585	0.02761
	3.54091	0.10395	0.10032	0.09583	0.0958	0.09361	0.09024	0.08871	0.08564	0.07839	0.07165	0.06477	0.0583	0.05195	0.04648	0.04154	0.03683	0.0326	0.02987	0.02714	0.02533	0.02485	0.02357	0.02021	0.02078	0.02154	0.02262	0.0233	0.02449	0.02591	0.0276
	3.5621	0.1022	0.09954	0.09416	0.09336	0.0923	0.08994	0.08879	0.08642	0.07942	0.07339	0.06652	0.06024	0.05419	0.04864	0.04306	0.03798	0.0336	0.03055	0.02759	0.02582	0.02528	0.02406	0.02076	0.02134	0.02186	0.02284	0.02347	0.02461	0.02581	0.02732
	3.5833	0.10025	0.09812	0.09296	0.09079	0.09074	0.08942	0.08839	0.08679	0.08054	0.07525	0.06841	0.0622	0.05661	0.05083	0.04475	0.03928	0.03462	0.03131	0.0281	0.02628	0.02566	0.02452	0.02119	0.02169	0.02205	0.02298	0.02362	0.02466	0.02558	0.0268
	3.60451	0.09813	0.09627	0.09206	0.08812	0.08897	0.08857	0.08746	0.08644	0.08153	0.07703	0.07043	0.06421	0.05897	0.05298	0.04662	0.04077	0.0357	0.03215	0.02868	0.02671	0.02599	0.02489	0.02147	0.0218	0.02213	0.02306	0.02367	0.0246	0.02518	0.02612
	3.62573	0.09569	0.09403	0.09079	0.08544	0.087	0.08737	0.08624	0.08554	0.08204	0.07849	0.07244	0.06621	0.06095	0.05501	0.04853	0.04234	0.03683	0.03298	0.02931	0.02711	0.02625	0.02511	0.02162	0.02174	0.02208	0.02302	0.02353	0.02434	0.02463	0.02539
	3.64695	0.09258	0.09115	0.08859	0.08283	0.08465	0.08575	0.0849	0.08453	0.08185	0.07933	0.07415	0.06792	0.06239	0.05675	0.05029	0.04383	0.03792	0.0337	0.02991	0.02745	0.02634	0.02516	0.02167	0.0216	0.02187	0.02273	0.02312	0.02379	0.02388	0.02461
	3.66818	0.08839	0.08731	0.08543	0.08021	0.08169	0.08345	0.08331	0.08349	0.08106	0.07939	0.07508	0.06899	0.06321	0.05793	0.05166	0.04504	0.0388	0.03421	0.03036	0.0276	0.02627	0.02509	0.02159	0.02138	0.02145	0.02213	0.02243	0.0229	0.02289	0.02366
	3.68942	0.08314	0.08255	0.08162	0.07758	0.0782	0.08039	0.08134	0.08225	0.07985	0.07873	0.07498	0.06916	0.0634	0.05836	0.05241	0.0458	0.0393	0.03449	0.03052	0.02753	0.02614	0.02499	0.02142	0.02106	0.02081	0.0213	0.02155	0.02178	0.02165	0.02242
	3.71067	0.07734	0.07731	0.07748	0.07509	0.07455	0.07684	0.07903	0.08074	0.07835	0.07749	0.07408	0.06849	0.06301	0.05805	0.05244	0.04599	0.0394	0.03454	0.03041	0.02734	0.02601	0.02493	0.0212	0.02065	0.02005	0.02042	0.02065	0.02059	0.02032	0.02103
	3.73192	0.07161	0.07211	0.07327	0.07266	0.07111	0.07321	0.07654	0.07895	0.0766	0.07575	0.07267	0.06737	0.0621	0.05717	0.05184	0.04561	0.03915	0.03435	0.03017	0.0271	0.02588	0.02483	0.02094	0.02014	0.01927	0.01961	0.01982	0.0195	0.01912	0.01974
	3.75318	0.06638	0.06733	0.06923	0.07008	0.06804	0.06975	0.07392	0.07669	0.07443	0.07361	0.07096	0.06614	0.06082	0.05593	0.05069	0.04472	0.03858	0.03397	0.02989	0.02685	0.02569	0.02458	0.02056	0.01953	0.01853	0.01889	0.01905	0.01859	0.01815	0.01868
	3.77444	0.06189	0.06317	0.06552	0.06732	0.06538	0.06663	0.0712	0.07385	0.0717	0.07116	0.06904	0.06486	0.0594	0.05446	0.04913	0.04343	0.03775	0.03345	0.02956	0.02657	0.02543	0.02414	0.02002	0.01886	0.01785	0.01827	0.01834	0.01787	0.01742	0.01787
	3.79572	0.05821	0.0596	0.06218	0.06442	0.06312	0.06396	0.06838	0.07064	0.06858	0.06842	0.06696	0.0634	0.05803	0.05284	0.04734	0.0419	0.03674	0.03283	0.02913	0.02626	0.02507	0.02351	0.01937	0.01818	0.01727	0.01775	0.01772	0.01729	0.01688	0.01728
	3.817	0.05526	0.05645	0.05919	0.06154	0.06125	0.06173	0.06546	0.06739	0.0654	0.0655	0.06478	0.06173	0.05673	0.05116	0.04547	0.04028	0.03565	0.03215	0.02859	0.02588	0.02459	0.02277	0.01869	0.01754	0.01682	0.01733	0.0172	0.01681	0.01645	0.01688
	3.83829	0.05282	0.05363	0.05644	0.05887	0.05964	0.05983	0.06251	0.06438	0.06249	0.0627	0.06259	0.05988	0.05537	0.04952	0.0437	0.03873	0.03456	0.03142	0.02795	0.02543	0.02403	0.02204	0.01803	0.01696	0.01648	0.01698	0.01677	0.0164	0.0161	0.0166
	3.85958	0.05072	0.05114	0.05387	0.05644	0.05814	0.05809	0.05972	0.06166	0.05998	0.06026	0.06043	0.05795	0.05375	0.04798	0.04222	0.03745	0.03354	0.03061	0.02729	0.02493	0.02343	0.02138	0.0174	0.01646	0.01623	0.01669	0.0164	0.01605	0.01583	0.0164
	3.88089	0.04881	0.04896	0.05141	0.05412	0.0566	0.05642	0.05725	0.05918	0.0578	0.05814	0.05837	0.05596	0.05183	0.04653	0.04103	0.03644	0.03262	0.02974	0.02663	0.02441	0.02281	0.02077	0.01683	0.01606	0.01604	0.01645	0.01606	0.01573	0.01562	0.01626
	3.9022	0.04698	0.04703	0.04907	0.05182	0.05485	0.0548	0.0551	0.05688	0.05582	0.0562	0.05645	0.05396	0.04977	0.04509	0.03998	0.03557	0.03176	0.02886	0.026	0.02387	0.0222	0.02016	0.01632	0.01574	0.01587	0.01623	0.01575	0.01547	0.01547	0.01615
	3.92351	0.04516	0.04532	0.04688	0.04955	0.0528	0.05315	0.0532	0.05474	0.05393	0.05436	0.05456	0.05201	0.04778	0.04362	0.03895	0.0347	0.03095	0.02806	0.02542	0.0233	0.0216	0.01956	0.0159	0.01547	0.01571	0.01602	0.01549	0.01528	0.01537	0.01607
	3.94484	0.04339	0.04378	0.04492	0.04736	0.05052	0.05145	0.05144	0.05274	0.05206	0.05256	0.05261	0.05012	0.04596	0.04216	0.03789	0.03381	0.03018	0.02736	0.02487	0.0227	0.02103	0.01899	0.01553	0.01527	0.01559	0.0158	0.01527	0.01516	0.0153	0.01598
	3.96617	0.04161	0.04229	0.04319	0.04535	0.04828	0.04977	0.04984	0.05089	0.05018	0.05076	0.05063	0.0483	0.04435	0.04073	0.03682	0.03293	0.02943	0.02672	0.02433	0.02211	0.02049	0.01846	0.01522	0.01513	0.01548	0.01555	0.0151	0.01508	0.01525	0.01585
	3.98751	0.03975	0.04071	0.04167	0.04359	0.0463	0.0481	0.04839	0.04917	0.04834	0.04898	0.0487	0.04663	0.0429	0.03935	0.03574	0.03206	0.02865	0.02612	0.02384	0.02159	0.01997	0.01797	0.01498	0.01506	0.01535	0.01533	0.015	0.01503	0.01516	0.01564
	4.00886	0.03786	0.03895	0.04021	0.04206	0.04466	0.04648	0.04713	0.04763	0.04664	0.04728	0.0469	0.04504	0.04156	0.03801	0.03462	0.03114	0.02783	0.02554	0.02338	0.02116	0.01948	0.01755	0.01481	0.01502	0.01519	0.01518	0.01494	0.01497	0.01502	0.01536
	4.03021	0.03597	0.03701	0.03867	0.04068	0.04326	0.04498	0.046	0.0463	0.04515	0.04569	0.04524	0.04344	0.04029	0.03665	0.0334	0.03013	0.02698	0.02497	0.02291	0.02076	0.01899	0.01719	0.0147	0.01497	0.01502	0.01509	0.01486	0.01488	0.01482	0.01504
	4.05157	0.03412	0.03503	0.03702	0.03938	0.04199	0.04362	0.04493	0.0452	0.04387	0.04418	0.04368	0.04186	0.03912	0.0353	0.03207	0.02905	0.02612	0.02442	0.02241	0.02034	0.01851	0.01691	0.01464	0.0149	0.01483	0.01502	0.01481	0.01477	0.01457	0.0147
	4.07294	0.03234	0.03318	0.03539	0.03815	0.04075	0.04237	0.04383	0.04425	0.04273	0.04269	0.04219	0.04037	0.038	0.03404	0.03068	0.02789	0.0253	0.02389	0.02189	0.01987	0.01805	0.01667	0.0146	0.01477	0.01464	0.01494	0.0148	0.01465	0.01434	0.01442
	4.09432	0.03068	0.03158	0.03392	0.03695	0.0395	0.04121	0.04274	0.04336	0.04166	0.0413	0.04077	0.03898	0.03686	0.03298	0.02936	0.02673	0.02457	0.02336	0.02136	0.01934	0.01764	0.01648	0.01454	0.01457	0.01443	0.01483	0.01482	0.01455	0.01419	0.01427
	4.1157	0.02929	0.03025	0.03269	0.03577	0.03827	0.04013	0.04171	0.04244	0.04067	0.04006	0.03944	0.03768	0.03562	0.03214	0.02827	0.02569	0.02393	0.02277	0.0208	0.01882	0.01732	0.01633	0.01443	0.01434	0.01424	0.01473	0.01481	0.01449	0.01416	0.01428
	4.13709	0.02824	0.02918	0.03169	0.03464	0.03711	0.03911	0.04071	0.04148	0.03971	0.03895	0.03817	0.03643	0.03435	0.03144	0.02753	0.0249	0.02336	0.02213	0.02023	0.01833	0.01707	0.0162	0.01428	0.01411	0.01408	0.01464	0.01477	0.01451	0.01422	0.01441
	4.15849	0.0276	0.02842	0.03087	0.03358	0.03604	0.03812	0.03967	0.04044	0.03873	0.0379	0.03699	0.03525	0.03314	0.03076	0.0271	0.02436	0.0228	0.02148	0.01966	0.01789	0.01684	0.01605	0.0141	0.01391	0.01396	0.01456	0.01472	0.01461	0.01438	0.01462
	4.1799	0.02736	0.028	0.03019	0.03256	0.03503	0.03704	0.03852	0.03923	0.03762	0.03683	0.03592	0.03413	0.03206	0.03001	0.02683	0.024	0.02222	0.02084	0.01912	0.01753	0.01661	0.01587	0.01391	0.01374	0.01386	0.0145	0.0147	0.01476	0.01459	0.01487
	4.20131	0.02751	0.02795	0.02966	0.03164	0.03403	0.03582	0.0372	0.03783	0.0364	0.03573	0.0349	0.0331	0.03113	0.02924	0.02657	0.0237	0.02164	0.02027	0.01862	0.01722	0.01636	0.01566	0.01373	0.01361	0.01377	0.01444	0.01472	0.01493	0.01486	0.01512
	4.22273	0.02797	0.0282	0.02935	0.03091	0.03302	0.03451	0.03581	0.03637	0.03513	0.03458	0.03388	0.03221	0.03035	0.02852	0.02627	0.02343	0.02114	0.01978	0.0182	0.01694	0.0161	0.01541	0.01354	0.01348	0.01366	0.01439	0.01478	0.01512	0.01516	0.01541
	4.24416	0.02859	0.02863	0.02933	0.03044	0.03202	0.03323	0.03448	0.035	0.03384	0.03339	0.03287	0.03142	0.02968	0.0279	0.02589	0.02315	0.02074	0.01936	0.01784	0.01664	0.01581	0.01515	0.01336	0.01335	0.01356	0.01431	0.01483	0.01528	0.01546	0.01577
	4.26559	0.02915	0.0291	0.02956	0.03019	0.03113	0.0321	0.03329	0.03377	0.03258	0.03222	0.03188	0.0307	0.0291	0.02737	0.02542	0.02285	0.02044	0.01902	0.01754	0.01635	0.01553	0.0149	0.0132	0.0132	0.01344	0.01418	0.01478	0.01534	0.01569	0.01611
	4.28703	0.02949	0.0295	0.02982	0.03014	0.03045	0.03115	0.03224	0.03269	0.03143	0.03115	0.03093	0.03002	0.02859	0.02692	0.0249	0.02254	0.0202	0.01876	0.01728	0.01607	0.01529	0.01469	0.01304	0.01305	0.01329	0.014	0.01459	0.01528	0.01576	0.01629
	4.30848	0.02961	0.02979	0.02998	0.03022	0.0301	0.0304	0.03133	0.03179	0.03048	0.03027	0.03007	0.02936	0.0281	0.02649	0.0244	0.02225	0.02001	0.01857	0.01706	0.01586	0.01512	0.01453	0.01286	0.01288	0.01307	0.01375	0.01429	0.01507	0.01561	0.01619
	4.32994	0.02957	0.02995	0.03002	0.03029	0.03012	0.02989	0.03058	0.03106	0.02977	0.02956	0.02933	0.02873	0.02762	0.02604	0.02395	0.02199	0.01986	0.01845	0.0169	0.01571	0.01499	0.01441	0.01266	0.01268	0.0128	0.01342	0.01393	0.01471	0.01526	0.01583
	4.3514	0.02945	0.03	0.02996	0.03025	0.03036	0.02972	0.03	0.03046	0.02925	0.02897	0.02872	0.0281	0.02713	0.02556	0.02358	0.02176	0.01975	0.01839	0.01681	0.01564	0.01489	0.0143	0.01247	0.01243	0.01247	0.01305	0.01353	0.01424	0.01478	0.01531
	4.37287	0.02932	0.02991	0.02983	0.03009	0.03054	0.02982	0.02958	0.02994	0.02881	0.02847	0.02818	0.02749	0.02662	0.02508	0.02328	0.02157	0.01967	0.01834	0.01678	0.01561	0.01482	0.01419	0.01229	0.01212	0.01212	0.01267	0.01311	0.01372	0.01426	0.01477
	4.39435	0.02923	0.02971	0.02969	0.02985	0.03048	0.03003	0.02932	0.02944	0.02837	0.02799	0.02764	0.02691	0.02609	0.02462	0.02303	0.02141	0.0196	0.0183	0.01678	0.01559	0.01477	0.01407	0.01211	0.01181	0.01177	0.01228	0.01268	0.01323	0.01376	0.01425
	4.41584	0.02922	0.02946	0.02955	0.02958	0.03016	0.03011	0.02923	0.02895	0.02789	0.02749	0.0271	0.02637	0.02556	0.0242	0.02282	0.02128	0.01954	0.01828	0.01678	0.01558	0.01471	0.01392	0.01191	0.01154	0.01144	0.0119	0.01227	0.01279	0.01329	0.01379
	4.43733	0.02928	0.02925	0.02941	0.02931	0.02971	0.02997	0.02929	0.02854	0.02737	0.02696	0.02657	0.02589	0.02507	0.02387	0.02266	0.02119	0.01952	0.01828	0.01675	0.01555	0.01465	0.01374	0.01169	0.01131	0.01118	0.01158	0.01191	0.01239	0.01284	0.01339
	4.45883	0.02948	0.02915	0.02934	0.02906	0.02925	0.02964	0.02941	0.02834	0.02683	0.02639	0.02611	0.02548	0.02463	0.02365	0.02255	0.02116	0.01954	0.0183	0.01672	0.01552	0.01454	0.01353	0.01149	0.01114	0.01099	0.01133	0.01161	0.01205	0.01245	0.01308
	4.48034	0.02977	0.02923	0.02933	0.02887	0.02883	0.02918	0.02943	0.02839	0.02638	0.02586	0.0257	0.02515	0.02429	0.02355	0.02254	0.02121	0.0196	0.01833	0.01668	0.01545	0.01438	0.01332	0.01134	0.01101	0.01086	0.01115	0.01139	0.01179	0.01213	0.01285
	4.50186	0.03007	0.02942	0.02937	0.0288	0.02847	0.02868	0.02924	0.02859	0.02619	0.02545	0.02535	0.02489	0.02408	0.02353	0.02262	0.02134	0.01968	0.01835	0.01665	0.01534	0.01417	0.01315	0.01123	0.01093	0.01078	0.01104	0.01125	0.0116	0.0119	0.01267
	4.52338	0.03032	0.02963	0.02944	0.02888	0.02821	0.02821	0.02885	0.02875	0.02635	0.02525	0.02508	0.02467	0.024	0.02358	0.02277	0.02149	0.01977	0.01837	0.01661	0.01521	0.01399	0.01303	0.01117	0.01087	0.01073	0.01098	0.01117	0.01146	0.01176	0.01251
	4.54491	0.03052	0.02983	0.02955	0.0291	0.02815	0.02784	0.02836	0.02871	0.02676	0.02535	0.02491	0.02449	0.02404	0.0237	0.02293	0.02163	0.01984	0.01839	0.01655	0.01505	0.01384	0.01296	0.01113	0.01082	0.01072	0.01098	0.01116	0.01138	0.01169	0.01238
	4.56645	0.03065	0.03002	0.02966	0.02938	0.02836	0.02767	0.02794	0.02849	0.02722	0.02579	0.0249	0.02438	0.02417	0.02386	0.02307	0.02175	0.01991	0.01841	0.01647	0.01491	0.01376	0.01291	0.01109	0.01079	0.01073	0.01102	0.01118	0.01137	0.01168	0.01224
	4.588	0.03077	0.03024	0.0298	0.02968	0.02881	0.02777	0.02773	0.02824	0.02757	0.02654	0.02512	0.02443	0.02436	0.02405	0.02321	0.02183	0.01996	0.01842	0.0164	0.01482	0.01373	0.01285	0.01103	0.01078	0.01077	0.01109	0.01124	0.01141	0.01168	0.01209
	4.60955	0.03093	0.03054	0.03008	0.03001	0.02942	0.02823	0.02782	0.02816	0.02782	0.02737	0.02564	0.02468	0.02459	0.02426	0.02334	0.02187	0.01999	0.01841	0.01638	0.01483	0.01374	0.01276	0.01097	0.0108	0.01084	0.01118	0.01133	0.0115	0.01166	0.01192
	4.63111	0.03118	0.03097	0.03054	0.03044	0.03014	0.02905	0.02832	0.02841	0.02807	0.02802	0.02644	0.02517	0.02484	0.02446	0.02349	0.02193	0.01999	0.01841	0.01646	0.01495	0.01374	0.01268	0.01097	0.01084	0.01095	0.01131	0.01145	0.0116	0.01164	0.01175
	4.65268	0.03158	0.03152	0.03116	0.03104	0.03096	0.03016	0.02924	0.029	0.02838	0.0284	0.02733	0.02583	0.02512	0.02463	0.02362	0.022	0.01999	0.01846	0.01662	0.01511	0.01374	0.01266	0.01102	0.01093	0.01108	0.01146	0.01159	0.01171	0.01163	0.01157
	4.67425	0.03218	0.03221	0.03196	0.03179	0.03188	0.03144	0.03047	0.0298	0.02871	0.02857	0.02801	0.02651	0.02543	0.02477	0.02372	0.02204	0.02002	0.01853	0.01682	0.01524	0.01376	0.01271	0.01112	0.01107	0.01125	0.01163	0.01174	0.01181	0.01161	0.01141
	4.69584	0.03303	0.03304	0.03294	0.03272	0.0329	0.03272	0.03174	0.0306	0.02904	0.02861	0.02835	0.02706	0.02573	0.02486	0.02375	0.02205	0.02005	0.01861	0.01698	0.01534	0.01383	0.01285	0.01127	0.01126	0.01145	0.0118	0.01188	0.01189	0.01159	0.01129
	4.71743	0.03412	0.03407	0.03409	0.03386	0.03399	0.03386	0.03287	0.03135	0.02941	0.02861	0.02836	0.02733	0.02592	0.02485	0.02367	0.02198	0.02006	0.01868	0.01708	0.01542	0.01399	0.01309	0.01149	0.01151	0.01168	0.01197	0.01204	0.01196	0.01158	0.01124
	4.73902	0.03542	0.03533	0.03542	0.03523	0.03508	0.03475	0.03374	0.03205	0.02983	0.02864	0.02811	0.02729	0.0259	0.0247	0.02344	0.02181	0.02003	0.0187	0.01714	0.01554	0.01421	0.0134	0.01179	0.01182	0.01194	0.01218	0.01221	0.01202	0.01156	0.01127
	4.76063	0.03694	0.03686	0.03692	0.03668	0.03607	0.03534	0.03425	0.03254	0.03014	0.02866	0.02772	0.02695	0.02565	0.02439	0.02306	0.02154	0.01993	0.01869	0.01719	0.0157	0.01449	0.01375	0.01214	0.01217	0.01222	0.01239	0.01233	0.01205	0.01155	0.01134
	4.78224	0.03863	0.03864	0.03855	0.03806	0.03696	0.03573	0.03435	0.0327	0.03025	0.02855	0.02725	0.02641	0.02525	0.02397	0.02259	0.02121	0.0198	0.01866	0.01723	0.01587	0.01478	0.0141	0.01251	0.0125	0.01247	0.01257	0.01237	0.01203	0.01157	0.01144
	4.80386	0.04037	0.04048	0.04022	0.03933	0.03786	0.03612	0.03423	0.03253	0.03014	0.02827	0.02676	0.0258	0.0248	0.02352	0.0221	0.02087	0.01966	0.01863	0.01729	0.01605	0.01504	0.01444	0.01283	0.01276	0.01266	0.01266	0.01233	0.01198	0.01158	0.01152
	4.82549	0.04198	0.04217	0.04185	0.04063	0.03887	0.03666	0.03417	0.03221	0.02988	0.02788	0.02626	0.02519	0.02432	0.02306	0.02165	0.02054	0.01952	0.0186	0.01735	0.01622	0.0153	0.01474	0.01305	0.0129	0.01274	0.01265	0.01225	0.01191	0.01158	0.01158
	4.84712	0.04328	0.04356	0.04337	0.04212	0.04001	0.03739	0.03435	0.03189	0.02955	0.0275	0.02576	0.02458	0.02377	0.02256	0.0212	0.02019	0.01932	0.01852	0.01736	0.01635	0.01554	0.01497	0.01315	0.01289	0.0127	0.01256	0.01217	0.01183	0.01155	0.01159
	4.86876	0.04416	0.04459	0.04474	0.04379	0.04127	0.03821	0.03472	0.03168	0.02921	0.02715	0.0253	0.02398	0.02313	0.02198	0.02071	0.01977	0.01898	0.01831	0.01731	0.01643	0.01569	0.01506	0.01312	0.01278	0.01254	0.01242	0.0121	0.01176	0.01149	0.01157
	4.89041	0.04465	0.04529	0.04592	0.04536	0.04255	0.03893	0.03512	0.03161	0.02892	0.02684	0.0249	0.02341	0.02239	0.02134	0.02019	0.0193	0.01855	0.01798	0.01718	0.01645	0.01571	0.01501	0.01299	0.0126	0.01232	0.01226	0.01201	0.0117	0.01143	0.01151
	4.91207	0.04492	0.04577	0.04681	0.04648	0.04367	0.03955	0.03543	0.03167	0.02874	0.0266	0.02457	0.02289	0.02166	0.02071	0.01969	0.01883	0.01809	0.01759	0.01701	0.0164	0.01562	0.01485	0.0128	0.01239	0.01213	0.01211	0.01193	0.01168	0.0114	0.01145
	4.93374	0.04517	0.04624	0.0473	0.04697	0.04445	0.04014	0.03569	0.03181	0.02871	0.02646	0.02432	0.02246	0.02106	0.02017	0.01927	0.01844	0.01774	0.01729	0.01685	0.01632	0.01552	0.01468	0.01262	0.01222	0.012	0.01201	0.01188	0.0117	0.01142	0.0114
	4.95541	0.04569	0.04681	0.04749	0.04697	0.04481	0.04074	0.03605	0.03205	0.02884	0.02645	0.02416	0.02219	0.02071	0.01983	0.01903	0.01824	0.0176	0.01719	0.01679	0.01627	0.0155	0.0146	0.01254	0.01215	0.01197	0.01201	0.01192	0.01176	0.01149	0.0114
	4.97709	0.04672	0.04753	0.0476	0.04684	0.04487	0.04127	0.03654	0.03242	0.0291	0.02659	0.02417	0.02216	0.02069	0.01979	0.01906	0.01832	0.01778	0.01739	0.01691	0.01634	0.01562	0.01468	0.01263	0.01219	0.01205	0.01214	0.01203	0.01186	0.01162	0.01152
	4.99877	0.04829	0.04847	0.04788	0.04678	0.04484	0.04167	0.03713	0.0329	0.0295	0.02687	0.02441	0.02243	0.02101	0.0201	0.01941	0.01877	0.01833	0.0179	0.01728	0.01661	0.01586	0.01495	0.01289	0.01239	0.01226	0.01238	0.01223	0.01206	0.01185	0.01179
	5.02047	0.05025	0.04973	0.04846	0.04689	0.0449	0.04207	0.03786	0.03353	0.03005	0.02733	0.02493	0.02302	0.02165	0.02074	0.02007	0.01955	0.01919	0.0187	0.01794	0.01712	0.01627	0.0154	0.01334	0.01278	0.01261	0.01271	0.01253	0.01237	0.0122	0.0122
	5.04217	0.05242	0.05135	0.04947	0.04727	0.04517	0.04263	0.03877	0.03442	0.03081	0.02801	0.02573	0.02389	0.0225	0.02158	0.02093	0.02052	0.02019	0.01964	0.01883	0.01784	0.01684	0.01598	0.01397	0.01336	0.0131	0.01311	0.01295	0.01283	0.01268	0.01272
	5.06388	0.05465	0.05321	0.05093	0.04807	0.04566	0.04341	0.03991	0.03564	0.03185	0.02892	0.02673	0.02496	0.02345	0.02246	0.02179	0.02142	0.02107	0.02046	0.01974	0.01871	0.01755	0.01663	0.01474	0.01411	0.01369	0.0136	0.0135	0.01341	0.01326	0.01329
	5.0856	0.05682	0.05519	0.0527	0.04933	0.04639	0.04433	0.04128	0.03715	0.03319	0.03004	0.02782	0.0261	0.02446	0.02332	0.02258	0.02215	0.02169	0.02105	0.02043	0.01954	0.01833	0.01735	0.01553	0.01494	0.01438	0.01419	0.01412	0.01406	0.01391	0.01388
	5.10732	0.05886	0.05724	0.05459	0.05097	0.04742	0.04536	0.04277	0.03884	0.0348	0.03137	0.02895	0.02724	0.02552	0.02418	0.02334	0.02277	0.02217	0.02148	0.02087	0.02015	0.0191	0.0181	0.01629	0.01577	0.01514	0.01484	0.01474	0.01472	0.0146	0.01447
	5.12905	0.06079	0.0593	0.05648	0.0528	0.04881	0.04656	0.04426	0.04063	0.03662	0.03292	0.03014	0.02837	0.02659	0.02506	0.02411	0.02338	0.02263	0.02185	0.02117	0.0205	0.01974	0.01881	0.01699	0.01652	0.0159	0.01549	0.01532	0.01534	0.01525	0.01505
	5.15079	0.06262	0.06129	0.05834	0.0547	0.05064	0.04799	0.04577	0.04244	0.03859	0.03464	0.03141	0.02947	0.02762	0.02595	0.0249	0.02404	0.02313	0.02222	0.02145	0.0207	0.02018	0.01945	0.01764	0.01719	0.01661	0.01616	0.0159	0.01592	0.01583	0.01556
	5.17254	0.06439	0.06308	0.06016	0.05667	0.05284	0.04969	0.04727	0.04417	0.04056	0.03642	0.03271	0.03048	0.02855	0.02686	0.02572	0.02474	0.02367	0.0226	0.02174	0.0209	0.02045	0.02005	0.01828	0.01781	0.01729	0.01686	0.0165	0.01645	0.01628	0.01596
	5.19429	0.06605	0.06452	0.06184	0.05871	0.05524	0.05163	0.04871	0.04573	0.04232	0.03802	0.03392	0.03134	0.02938	0.02775	0.02653	0.02544	0.02421	0.02301	0.02206	0.02118	0.0207	0.02058	0.01893	0.01843	0.01796	0.01756	0.01711	0.0169	0.01657	0.01621
	5.21606	0.06745	0.06561	0.06326	0.06067	0.05761	0.05373	0.05003	0.047	0.04378	0.03936	0.03502	0.0321	0.03014	0.02858	0.02728	0.02606	0.02473	0.02346	0.02242	0.02158	0.02106	0.02102	0.01952	0.01903	0.01862	0.01822	0.01768	0.01725	0.01673	0.01634
	5.23783	0.06854	0.06647	0.06435	0.06231	0.05969	0.0558	0.05127	0.04797	0.04499	0.04061	0.03608	0.03291	0.03089	0.02937	0.02798	0.02663	0.02524	0.02394	0.02287	0.02209	0.02157	0.02142	0.01998	0.01961	0.01923	0.01879	0.01815	0.01753	0.01686	0.01642
	5.2596	0.06936	0.06721	0.06515	0.06353	0.06128	0.05764	0.05248	0.04875	0.04607	0.04188	0.03717	0.03389	0.03174	0.03019	0.02867	0.02721	0.0258	0.02447	0.0234	0.02268	0.02217	0.02182	0.02036	0.02014	0.01974	0.01927	0.01853	0.01777	0.01704	0.01657
	5.28139	0.07009	0.06796	0.06584	0.06438	0.06234	0.05911	0.05373	0.04955	0.04704	0.04314	0.03834	0.03502	0.03274	0.03109	0.02942	0.02789	0.02644	0.02508	0.02404	0.02333	0.02277	0.02226	0.02074	0.02062	0.02019	0.01969	0.01885	0.01802	0.01729	0.01685
	5.30318	0.07098	0.06891	0.06663	0.06503	0.06303	0.06021	0.0551	0.05054	0.04798	0.04436	0.03958	0.03623	0.03385	0.03208	0.03032	0.0287	0.0272	0.0258	0.02479	0.02403	0.02337	0.02276	0.02117	0.02106	0.02064	0.02008	0.01917	0.01832	0.01763	0.0173
	5.32498	0.07225	0.07022	0.0677	0.06569	0.0636	0.06115	0.05661	0.05183	0.04907	0.04556	0.04092	0.03747	0.03504	0.0332	0.03138	0.02965	0.02812	0.02666	0.02564	0.02481	0.02403	0.02335	0.02164	0.0215	0.02113	0.02051	0.01957	0.01873	0.01807	0.01788
	5.34679	0.07394	0.07193	0.0691	0.06655	0.06428	0.06212	0.05831	0.05349	0.05041	0.04683	0.04239	0.03879	0.03633	0.03448	0.03262	0.03076	0.02919	0.02768	0.02659	0.02566	0.02475	0.02404	0.02215	0.02199	0.02164	0.02101	0.02007	0.01925	0.01864	0.01858
	5.3686	0.07588	0.07388	0.07078	0.06767	0.06513	0.06328	0.06023	0.05554	0.05203	0.04826	0.04397	0.04029	0.03776	0.03592	0.03403	0.03207	0.03043	0.02886	0.02764	0.02658	0.02559	0.02483	0.02274	0.02253	0.02216	0.02155	0.02065	0.01986	0.0193	0.01932
	5.39042	0.07786	0.07592	0.07255	0.06903	0.06619	0.06468	0.06229	0.05785	0.05391	0.04987	0.04555	0.04192	0.03932	0.03745	0.03556	0.03357	0.03183	0.03017	0.02873	0.02753	0.02653	0.02571	0.02341	0.02309	0.02266	0.0221	0.02127	0.0205	0.02	0.02006
	5.41225	0.0796	0.07782	0.0743	0.07056	0.06751	0.06633	0.06428	0.06016	0.05588	0.05158	0.04709	0.04358	0.04095	0.03901	0.03712	0.03513	0.03329	0.03149	0.02981	0.02847	0.0275	0.02665	0.02415	0.02362	0.02312	0.02258	0.02188	0.02117	0.02069	0.02076
	5.43409	0.08082	0.07931	0.07593	0.07209	0.06906	0.06803	0.06601	0.06218	0.0578	0.05321	0.04862	0.04523	0.04262	0.0406	0.03864	0.03666	0.03472	0.03274	0.03086	0.02936	0.02838	0.02755	0.02491	0.02412	0.02351	0.023	0.02244	0.02187	0.02138	0.02146
	5.45594	0.08141	0.08027	0.07734	0.07356	0.0707	0.06956	0.06739	0.06377	0.05954	0.05466	0.05019	0.04696	0.04437	0.04224	0.04013	0.03809	0.03604	0.03391	0.0319	0.03023	0.02916	0.02836	0.02566	0.02464	0.02384	0.02335	0.02296	0.02262	0.02214	0.02221
	5.47779	0.08159	0.08085	0.07854	0.07509	0.0723	0.07089	0.06845	0.06494	0.06101	0.05602	0.05189	0.04887	0.04625	0.04392	0.04159	0.0394	0.03725	0.03502	0.03296	0.03114	0.02987	0.02904	0.02634	0.02518	0.0242	0.02373	0.0235	0.0234	0.02302	0.02307
	5.49965	0.0818	0.08142	0.07969	0.07684	0.07393	0.07208	0.06931	0.06583	0.06226	0.05754	0.05378	0.05104	0.04829	0.04568	0.04308	0.04066	0.03842	0.03612	0.03408	0.03216	0.03061	0.02964	0.02689	0.02573	0.02467	0.02424	0.02412	0.02423	0.02402	0.02406
	5.52152	0.08236	0.08229	0.08096	0.07878	0.07566	0.07329	0.07011	0.0666	0.06348	0.05936	0.05581	0.0534	0.05049	0.04758	0.04468	0.04197	0.03959	0.03719	0.03523	0.03329	0.03142	0.03023	0.02733	0.02628	0.02529	0.0249	0.02482	0.02507	0.02507	0.02513
	5.54339	0.08336	0.08351	0.08242	0.08069	0.07752	0.07467	0.07104	0.06746	0.06484	0.06142	0.05794	0.05575	0.05278	0.04963	0.04644	0.04341	0.04074	0.03821	0.03635	0.03445	0.03234	0.03088	0.02777	0.02685	0.02602	0.02563	0.02552	0.02583	0.02603	0.02618
	5.56528	0.08471	0.08503	0.08401	0.08237	0.0794	0.07631	0.07226	0.06863	0.06646	0.06357	0.06014	0.05796	0.05511	0.0518	0.04836	0.04499	0.04186	0.03919	0.03738	0.03559	0.0334	0.03167	0.02832	0.02743	0.02675	0.02635	0.02617	0.02647	0.02683	0.02711
	5.58717	0.08639	0.08674	0.08568	0.08386	0.0812	0.07813	0.07383	0.07024	0.06841	0.0658	0.06242	0.06005	0.0574	0.05402	0.05037	0.04667	0.0431	0.04023	0.03832	0.03665	0.03456	0.03263	0.02902	0.02802	0.02742	0.02704	0.02679	0.02703	0.02748	0.02792
	5.60906	0.08834	0.08852	0.08743	0.08541	0.08292	0.07997	0.07566	0.07221	0.07069	0.0682	0.06473	0.06209	0.05958	0.0562	0.05234	0.04841	0.04461	0.04143	0.03926	0.03766	0.03573	0.03376	0.02985	0.02865	0.028	0.0277	0.02746	0.02759	0.02802	0.02862
	5.63097	0.09044	0.0904	0.08932	0.08725	0.08463	0.08174	0.07761	0.07445	0.07328	0.0708	0.06708	0.06418	0.06159	0.05824	0.0542	0.05017	0.04636	0.04287	0.04034	0.03868	0.03685	0.03495	0.03078	0.02933	0.02856	0.02833	0.02818	0.02825	0.02854	0.02924
	5.65288	0.09267	0.09251	0.09146	0.08941	0.08632	0.08341	0.07958	0.07681	0.07608	0.07357	0.06951	0.06638	0.06347	0.0601	0.056	0.05193	0.0482	0.04446	0.04165	0.03979	0.03787	0.03607	0.03172	0.03004	0.02912	0.0289	0.02891	0.029	0.0291	0.02981
	5.6748	0.09505	0.09493	0.09389	0.09174	0.08797	0.085	0.08152	0.07921	0.07895	0.07651	0.07215	0.0687	0.06523	0.06174	0.05777	0.05365	0.04996	0.04608	0.04319	0.04103	0.03882	0.03701	0.03261	0.0308	0.02972	0.02944	0.02955	0.02978	0.02976	0.03036
	5.69673	0.09765	0.09763	0.09651	0.09401	0.08961	0.08656	0.08346	0.08156	0.08174	0.07953	0.075	0.07112	0.06695	0.06325	0.05943	0.05531	0.05154	0.04764	0.0448	0.0424	0.03971	0.03777	0.03338	0.03158	0.03036	0.02999	0.03008	0.03049	0.03045	0.03092
	5.71867	0.10044	0.10045	0.09905	0.09603	0.09126	0.08818	0.08551	0.08389	0.08445	0.08255	0.07796	0.07361	0.06872	0.06472	0.0609	0.05683	0.05296	0.0491	0.0463	0.04375	0.04057	0.03839	0.034	0.03233	0.03104	0.03057	0.03054	0.03106	0.03112	0.03148
	5.74061	0.10323	0.10318	0.10133	0.09777	0.09299	0.08998	0.0877	0.08632	0.08715	0.08551	0.08083	0.07615	0.07068	0.06615	0.06219	0.0582	0.05429	0.05044	0.04759	0.04496	0.04143	0.03898	0.03451	0.03295	0.03174	0.03117	0.03098	0.03148	0.0317	0.03204
	5.76256	0.10585	0.10564	0.10328	0.09936	0.09485	0.09199	0.08991	0.0888	0.08985	0.08839	0.08349	0.07867	0.07281	0.06756	0.06337	0.05945	0.05557	0.05162	0.04868	0.04594	0.04229	0.03963	0.03499	0.03344	0.03241	0.03183	0.03149	0.03185	0.03216	0.0326
	5.78452	0.1083	0.10778	0.10504	0.10101	0.09685	0.09414	0.09202	0.09113	0.09247	0.09112	0.086	0.08107	0.07499	0.06899	0.06451	0.0606	0.05678	0.05268	0.04961	0.04677	0.04315	0.0404	0.0355	0.03391	0.033	0.0325	0.03209	0.03224	0.03249	0.03306
	5.80649	0.11066	0.10978	0.10684	0.1029	0.09899	0.09635	0.09399	0.09318	0.09484	0.0936	0.08848	0.08331	0.07705	0.07048	0.06564	0.0617	0.0579	0.05365	0.05048	0.04756	0.044	0.04127	0.03612	0.03445	0.03354	0.03315	0.03279	0.03267	0.03279	0.03337
	5.82846	0.11294	0.1118	0.10882	0.10509	0.10129	0.09859	0.09591	0.09503	0.09683	0.09568	0.09084	0.08536	0.07897	0.07212	0.06685	0.06282	0.05894	0.05461	0.05138	0.04838	0.04484	0.04217	0.03686	0.03511	0.03411	0.03375	0.03347	0.03318	0.03315	0.03365
	5.85044	0.11515	0.11387	0.11087	0.10736	0.10357	0.10086	0.09796	0.09679	0.09846	0.09734	0.09283	0.08719	0.08079	0.07393	0.06819	0.06398	0.06001	0.05563	0.05235	0.04922	0.04564	0.04298	0.03763	0.03584	0.03471	0.03428	0.03404	0.03378	0.03364	0.03405
	5.87243	0.11743	0.11594	0.11287	0.10935	0.10563	0.10318	0.10016	0.09853	0.09984	0.09857	0.09431	0.0888	0.08254	0.07587	0.06971	0.0652	0.06119	0.05675	0.05337	0.05009	0.04639	0.04368	0.03835	0.03658	0.03531	0.03475	0.03445	0.03445	0.03428	0.03466
	5.89443	0.11989	0.11801	0.11467	0.11091	0.10743	0.10536	0.10238	0.10025	0.10105	0.09941	0.09526	0.09019	0.08426	0.07791	0.07147	0.06656	0.06251	0.05795	0.05438	0.05095	0.04708	0.04427	0.03896	0.03725	0.03587	0.03516	0.03477	0.03507	0.03507	0.03547
	5.91644	0.12244	0.12004	0.11628	0.11211	0.10889	0.10717	0.10443	0.10185	0.10204	0.09993	0.09576	0.09133	0.08592	0.08	0.07346	0.06812	0.06391	0.05918	0.05534	0.05171	0.04772	0.04479	0.03948	0.03782	0.03639	0.03555	0.0351	0.03559	0.03595	0.03638
	5.93845	0.12469	0.12191	0.11773	0.11319	0.11	0.1085	0.10608	0.10322	0.1028	0.10027	0.096	0.09227	0.0875	0.08204	0.07556	0.06984	0.0653	0.06036	0.05623	0.05236	0.04833	0.0453	0.03997	0.03831	0.0369	0.03595	0.03551	0.03607	0.03676	0.03729
	5.96047	0.12619	0.12339	0.11903	0.11437	0.11095	0.10945	0.1072	0.10425	0.10343	0.10064	0.09631	0.09311	0.08896	0.08394	0.07762	0.07158	0.0666	0.0614	0.05702	0.05296	0.04896	0.04593	0.04052	0.03883	0.03747	0.03648	0.03607	0.03655	0.03738	0.03813
	5.9825	0.12671	0.12429	0.12014	0.11569	0.11192	0.11015	0.10782	0.10485	0.10399	0.10117	0.09692	0.09403	0.09026	0.08563	0.07956	0.07328	0.06782	0.06229	0.05773	0.0536	0.04965	0.0467	0.04121	0.03949	0.03815	0.03719	0.03677	0.03711	0.03787	0.03885
	6.00453	0.12639	0.12452	0.12091	0.11688	0.11287	0.11071	0.10811	0.10505	0.10438	0.1018	0.09779	0.09509	0.09146	0.08712	0.08136	0.07495	0.06904	0.06313	0.0584	0.0543	0.05046	0.04765	0.04212	0.0404	0.039	0.03809	0.03762	0.03778	0.03837	0.03945
	6.02657	0.12557	0.12421	0.1213	0.11771	0.11374	0.11125	0.10835	0.10505	0.10456	0.10241	0.09873	0.09622	0.09269	0.08851	0.08302	0.07659	0.07034	0.06405	0.05913	0.0551	0.05142	0.04883	0.0433	0.0416	0.04012	0.03918	0.03861	0.0386	0.03891	0.03995
	6.04863	0.12457	0.12363	0.1214	0.11835	0.11467	0.11193	0.1087	0.1051	0.10465	0.10289	0.09954	0.09727	0.09399	0.08989	0.08455	0.07819	0.07176	0.06513	0.06002	0.05605	0.05252	0.05023	0.0447	0.043	0.04148	0.04041	0.03967	0.03944	0.03944	0.04029
	6.07068	0.1236	0.12307	0.12144	0.11907	0.11588	0.11291	0.10926	0.10546	0.10494	0.10327	0.10013	0.09804	0.09526	0.09121	0.08595	0.07968	0.0732	0.06633	0.06106	0.05709	0.05374	0.05175	0.04619	0.04444	0.04294	0.04169	0.04069	0.04021	0.03992	0.0405
	6.09275	0.12284	0.12273	0.12156	0.11993	0.11739	0.1143	0.11017	0.10626	0.10562	0.10372	0.10048	0.09847	0.09619	0.09229	0.08712	0.08098	0.07449	0.06753	0.06215	0.05813	0.05495	0.05316	0.04756	0.04572	0.04424	0.04285	0.04155	0.04084	0.04035	0.04066
	6.11482	0.12233	0.12261	0.12181	0.12084	0.11899	0.116	0.11155	0.10745	0.10664	0.10437	0.10068	0.09857	0.09651	0.09287	0.08792	0.08196	0.07548	0.0686	0.06321	0.0591	0.05601	0.05422	0.04859	0.04672	0.04517	0.04373	0.04219	0.04132	0.04076	0.04085
	6.1369	0.12207	0.12259	0.12217	0.12169	0.12047	0.1178	0.11327	0.10888	0.10777	0.105	0.10077	0.09833	0.09614	0.09286	0.08822	0.08249	0.07617	0.06945	0.06417	0.06	0.05675	0.0548	0.04917	0.04733	0.04568	0.04425	0.04265	0.04169	0.04115	0.04107
	6.15899	0.12215	0.12271	0.12262	0.12251	0.12177	0.11952	0.11504	0.1104	0.10878	0.10537	0.10064	0.0978	0.09525	0.09231	0.08804	0.08256	0.07658	0.07004	0.06493	0.06072	0.0572	0.05496	0.04937	0.04756	0.04588	0.04444	0.04296	0.04199	0.04148	0.04129
	6.18109	0.12273	0.1231	0.1232	0.12329	0.12283	0.12096	0.11662	0.11173	0.10952	0.10538	0.10025	0.09703	0.09404	0.09131	0.08747	0.08228	0.07668	0.07031	0.06535	0.06119	0.05741	0.0549	0.04931	0.04753	0.04587	0.04442	0.04313	0.04224	0.04173	0.04145
	6.2032	0.12379	0.12385	0.12389	0.1239	0.12351	0.12193	0.11781	0.11269	0.10998	0.10514	0.09964	0.09602	0.09267	0.08996	0.08657	0.08179	0.07641	0.0702	0.06539	0.06134	0.05746	0.05476	0.04915	0.04738	0.04577	0.04436	0.04325	0.0425	0.04192	0.04153
	6.22531	0.12507	0.1249	0.12465	0.1243	0.12371	0.12233	0.1185	0.11336	0.11026	0.10483	0.09878	0.09472	0.09121	0.08843	0.08541	0.08119	0.07586	0.06986	0.06518	0.06125	0.05738	0.05457	0.04902	0.04728	0.04573	0.0444	0.04344	0.04281	0.04209	0.04158
	6.24743	0.12636	0.12615	0.12551	0.12463	0.12356	0.12217	0.11871	0.11389	0.11053	0.10452	0.09773	0.09329	0.08976	0.08695	0.08417	0.0805	0.07531	0.06951	0.06497	0.06105	0.05724	0.05439	0.049	0.04731	0.04587	0.04462	0.04377	0.04314	0.04231	0.04171
	6.26956	0.1275	0.12736	0.12649	0.12505	0.12334	0.12167	0.11857	0.11423	0.11083	0.10425	0.09675	0.09196	0.08845	0.08571	0.08303	0.07978	0.07497	0.06934	0.06493	0.06092	0.05713	0.05427	0.04909	0.0475	0.04618	0.04502	0.04418	0.04346	0.04258	0.04195
	6.29169	0.12842	0.12827	0.12736	0.12554	0.12326	0.12114	0.11827	0.11432	0.1111	0.10411	0.09607	0.09097	0.08744	0.08479	0.08218	0.07918	0.07492	0.06948	0.06512	0.06099	0.05716	0.0543	0.0493	0.04781	0.04658	0.0455	0.0446	0.04371	0.04286	0.04227
	6.31383	0.12903	0.12876	0.1278	0.1259	0.12331	0.12074	0.11797	0.11425	0.11127	0.10414	0.09576	0.0904	0.08683	0.08423	0.08174	0.0789	0.07517	0.06991	0.06549	0.06125	0.05739	0.05454	0.04965	0.04819	0.04701	0.04597	0.04498	0.04393	0.04312	0.04261
	6.33598	0.12933	0.12889	0.12781	0.12598	0.12336	0.12057	0.11782	0.11423	0.11136	0.10433	0.09576	0.09024	0.0866	0.08397	0.08165	0.07898	0.07566	0.07052	0.06598	0.06165	0.05784	0.05499	0.05012	0.0486	0.04748	0.04644	0.04535	0.04418	0.04339	0.04296
	6.35814	0.12939	0.12884	0.12756	0.12581	0.12332	0.1206	0.11778	0.1142	0.11135	0.10462	0.096	0.09037	0.08663	0.08388	0.08168	0.07923	0.07624	0.0712	0.06654	0.06213	0.05841	0.05556	0.05064	0.04905	0.048	0.04694	0.04575	0.04453	0.04374	0.04333
	6.38031	0.12932	0.12874	0.12723	0.12546	0.12321	0.12066	0.11767	0.11391	0.11109	0.10487	0.09636	0.09062	0.08679	0.08389	0.08169	0.07946	0.07674	0.07188	0.06716	0.06268	0.05905	0.05611	0.05115	0.04952	0.04854	0.04749	0.04623	0.045	0.04418	0.04375
	6.40248	0.12922	0.12863	0.12704	0.12505	0.12299	0.12058	0.11735	0.11328	0.11056	0.10494	0.09668	0.09088	0.08699	0.08408	0.08178	0.07968	0.07713	0.07252	0.0679	0.06335	0.05975	0.05664	0.05169	0.05004	0.04904	0.04807	0.04679	0.04559	0.04468	0.04421
	6.42466	0.12911	0.12862	0.12712	0.12481	0.12263	0.12032	0.11692	0.11259	0.10992	0.10481	0.09686	0.09117	0.08721	0.08445	0.08203	0.07995	0.07747	0.07313	0.06875	0.06422	0.06053	0.05722	0.05235	0.05064	0.04953	0.04862	0.04742	0.04624	0.04521	0.04462
	6.44685	0.12896	0.1288	0.12744	0.12492	0.12228	0.11995	0.11655	0.11212	0.10938	0.10465	0.09697	0.09149	0.08747	0.08488	0.08245	0.0803	0.07783	0.07371	0.06963	0.06523	0.06146	0.05801	0.0532	0.05137	0.0501	0.04914	0.04806	0.0469	0.04574	0.04494
	6.46905	0.12874	0.12911	0.1279	0.12535	0.12223	0.11962	0.11631	0.11195	0.10905	0.10462	0.09715	0.09181	0.08784	0.08537	0.08309	0.08086	0.07839	0.07432	0.0705	0.06625	0.06254	0.05904	0.05424	0.05223	0.05077	0.04966	0.04865	0.04751	0.04625	0.04519
	6.49126	0.12843	0.12932	0.12831	0.12591	0.12256	0.11937	0.11612	0.11198	0.10896	0.10462	0.09742	0.09213	0.08838	0.086	0.08397	0.08175	0.07927	0.07509	0.07137	0.0672	0.06366	0.06019	0.05541	0.05323	0.05155	0.05024	0.04917	0.04807	0.04675	0.04545
	6.51347	0.12803	0.1291	0.12848	0.12637	0.12304	0.11924	0.11594	0.11209	0.10904	0.10453	0.09775	0.09258	0.08906	0.08675	0.08491	0.0828	0.08028	0.07608	0.07233	0.06816	0.06469	0.0613	0.05664	0.05438	0.05247	0.05087	0.04971	0.04862	0.04726	0.04581
	6.53569	0.12763	0.12845	0.12825	0.1265	0.12337	0.11927	0.11579	0.11216	0.1092	0.10446	0.09814	0.09329	0.08987	0.08742	0.08562	0.08363	0.08111	0.07716	0.07345	0.06919	0.06572	0.06233	0.0578	0.05564	0.05352	0.05162	0.05037	0.04925	0.04787	0.04638
	6.55792	0.12741	0.12775	0.12759	0.12616	0.12338	0.11942	0.1157	0.11213	0.10936	0.1046	0.09857	0.09423	0.09082	0.088	0.08596	0.08402	0.08162	0.07814	0.07465	0.07032	0.06681	0.06331	0.05884	0.05684	0.05463	0.05258	0.05121	0.04999	0.04864	0.04716
	6.58015	0.12739	0.12725	0.12663	0.12541	0.12312	0.11952	0.11557	0.11187	0.10936	0.10484	0.09893	0.09521	0.09183	0.08861	0.08614	0.0841	0.0819	0.07888	0.07572	0.07146	0.06786	0.06419	0.05975	0.05788	0.05577	0.05375	0.05225	0.05085	0.04953	0.04808
	6.6024	0.12751	0.12689	0.12568	0.12455	0.12274	0.11948	0.1153	0.11129	0.10898	0.10483	0.0991	0.09595	0.09257	0.08915	0.08637	0.08414	0.08205	0.07929	0.07642	0.07245	0.06872	0.06489	0.06052	0.05875	0.05693	0.05511	0.05345	0.05182	0.05041	0.04904
	6.62465	0.12765	0.12662	0.12501	0.12384	0.12238	0.11925	0.11488	0.11039	0.10816	0.10443	0.09902	0.09624	0.09272	0.08941	0.08662	0.08427	0.08218	0.07934	0.07669	0.07311	0.06937	0.0654	0.06112	0.05947	0.05809	0.05649	0.05469	0.05285	0.05128	0.05
	6.64691	0.12773	0.12646	0.12474	0.12344	0.12199	0.11878	0.11426	0.10928	0.10697	0.10373	0.0987	0.09599	0.09233	0.08931	0.08674	0.08444	0.08225	0.07916	0.07668	0.07344	0.06989	0.06584	0.0616	0.06009	0.05913	0.05775	0.05589	0.05392	0.05225	0.05099
	6.66918	0.12775	0.12648	0.12484	0.12334	0.12154	0.11813	0.11339	0.10806	0.10553	0.10278	0.09812	0.09527	0.09172	0.08897	0.0867	0.08454	0.08222	0.07895	0.07651	0.07351	0.07029	0.06635	0.06209	0.06067	0.05996	0.0588	0.05706	0.05512	0.05343	0.05206
	6.69145	0.12767	0.12667	0.12515	0.12339	0.12102	0.11733	0.11233	0.10679	0.10402	0.1015	0.09718	0.09429	0.09115	0.08855	0.08646	0.08442	0.08199	0.07875	0.07623	0.07341	0.07064	0.06699	0.0627	0.06132	0.0606	0.05966	0.05822	0.05645	0.05478	0.05317
	6.71373	0.12738	0.12685	0.12541	0.1234	0.12041	0.11631	0.11112	0.10548	0.10257	0.09998	0.09592	0.09321	0.09056	0.08807	0.08597	0.08398	0.08156	0.07848	0.07589	0.07326	0.07103	0.06773	0.06353	0.06212	0.06125	0.06045	0.05934	0.05785	0.05613	0.05426
	6.73602	0.1267	0.12657	0.12523	0.12314	0.11966	0.11503	0.10974	0.10415	0.10119	0.09848	0.09457	0.09216	0.08985	0.08745	0.08524	0.08323	0.08097	0.07814	0.0756	0.07325	0.07152	0.06861	0.06458	0.06313	0.06212	0.06136	0.06044	0.05916	0.05732	0.05527
	6.75832	0.12534	0.12545	0.12434	0.12235	0.11865	0.11358	0.10828	0.10289	0.09998	0.09718	0.09331	0.09127	0.08909	0.08674	0.08446	0.08237	0.08038	0.07781	0.07549	0.07352	0.07219	0.06965	0.06582	0.06438	0.06331	0.06254	0.06163	0.0603	0.05833	0.05619
	6.78063	0.12307	0.12344	0.12269	0.12087	0.11733	0.11213	0.1069	0.10178	0.09895	0.09606	0.09217	0.09056	0.08846	0.08608	0.08377	0.08161	0.07982	0.07764	0.07557	0.07401	0.07303	0.07078	0.06715	0.06582	0.06481	0.06399	0.06289	0.06124	0.05923	0.05709
	6.80294	0.11992	0.12072	0.12035	0.11879	0.11575	0.11082	0.1057	0.10075	0.09799	0.095	0.09111	0.08995	0.08807	0.08559	0.08326	0.08109	0.07935	0.07757	0.07579	0.0745	0.07389	0.07183	0.06847	0.06731	0.06651	0.06561	0.06414	0.0621	0.06002	0.05798
	6.82526	0.11626	0.11754	0.11757	0.11638	0.11399	0.10962	0.1046	0.09972	0.09697	0.09391	0.09002	0.08928	0.0878	0.08532	0.08293	0.0808	0.07901	0.0775	0.07601	0.07484	0.07455	0.07271	0.06968	0.06871	0.06817	0.06715	0.06525	0.06292	0.06069	0.05879
	6.84759	0.1125	0.11421	0.11472	0.11398	0.11206	0.10834	0.10349	0.09863	0.09584	0.09277	0.0889	0.0884	0.08743	0.08518	0.08274	0.08069	0.07877	0.07738	0.07613	0.07502	0.07489	0.07345	0.07075	0.06994	0.06957	0.06842	0.06617	0.06368	0.06131	0.05941
	6.86993	0.10894	0.11103	0.11201	0.1117	0.11006	0.10682	0.10229	0.09749	0.09465	0.09157	0.08775	0.08727	0.08681	0.08499	0.0826	0.08059	0.07854	0.07723	0.07611	0.07505	0.07499	0.07406	0.07171	0.07099	0.07062	0.06937	0.06697	0.06437	0.06191	0.05987
	6.89228	0.10583	0.10819	0.10943	0.10951	0.10812	0.10511	0.10101	0.09641	0.09355	0.09041	0.08657	0.08602	0.08594	0.08466	0.08241	0.08039	0.07838	0.07715	0.07609	0.07503	0.07505	0.07459	0.07263	0.07188	0.07135	0.07007	0.06771	0.06508	0.06251	0.06026
	6.91463	0.10327	0.10571	0.107	0.10738	0.10629	0.10345	0.09975	0.09549	0.09271	0.08952	0.0855	0.08485	0.08499	0.08422	0.08211	0.08009	0.07837	0.07725	0.07623	0.0752	0.07533	0.07511	0.07353	0.07269	0.07186	0.07059	0.06841	0.06586	0.06315	0.06067
	6.93699	0.10113	0.10344	0.10477	0.10538	0.1046	0.10207	0.09873	0.09483	0.09229	0.08904	0.0848	0.08399	0.08414	0.08372	0.08178	0.07981	0.0785	0.07762	0.07665	0.07576	0.07594	0.07572	0.07448	0.07356	0.07232	0.07108	0.06913	0.06668	0.06387	0.0612
	6.95936	0.09924	0.10131	0.10277	0.10358	0.10309	0.10102	0.09805	0.09454	0.09236	0.08908	0.08468	0.08356	0.08349	0.08323	0.08151	0.07967	0.07878	0.07823	0.07742	0.07679	0.07694	0.07666	0.07562	0.07458	0.07286	0.07164	0.06988	0.06753	0.06471	0.06196
	6.98174	0.09754	0.09933	0.10091	0.10188	0.10179	0.10025	0.0977	0.09461	0.09288	0.08968	0.08519	0.08357	0.08307	0.08284	0.08135	0.07974	0.07923	0.07898	0.07852	0.07825	0.0784	0.07806	0.07704	0.0758	0.07361	0.07224	0.0706	0.0684	0.0657	0.06298
	7.00412	0.09599	0.09754	0.09912	0.10023	0.10059	0.09962	0.09754	0.09496	0.09365	0.09069	0.08603	0.08389	0.08284	0.08253	0.0813	0.07995	0.0797	0.07973	0.07981	0.07995	0.08034	0.07994	0.07873	0.07722	0.07463	0.0729	0.07127	0.06928	0.06674	0.06421
	7.02651	0.09459	0.0959	0.09745	0.09866	0.09938	0.09899	0.09752	0.09546	0.09452	0.09182	0.08689	0.08438	0.08276	0.08218	0.08125	0.08017	0.08003	0.0804	0.08109	0.08165	0.0825	0.08214	0.08056	0.07878	0.07591	0.07373	0.07195	0.07014	0.0677	0.06543
	7.04891	0.09334	0.09443	0.09602	0.09728	0.09819	0.09832	0.09756	0.09592	0.09532	0.09286	0.08768	0.08489	0.08279	0.08169	0.08107	0.08025	0.08016	0.08096	0.08223	0.08324	0.08457	0.0844	0.08241	0.0804	0.07741	0.07484	0.07279	0.07097	0.06853	0.06641
	7.07132	0.09239	0.09326	0.09495	0.09631	0.09727	0.09779	0.09766	0.09629	0.09593	0.09375	0.08853	0.08544	0.08287	0.08116	0.08073	0.08018	0.08015	0.08141	0.08318	0.08471	0.08646	0.08651	0.08427	0.08201	0.07906	0.07625	0.0739	0.07187	0.06928	0.06712
	7.09374	0.09199	0.09271	0.09437	0.09585	0.09679	0.09756	0.09785	0.09668	0.09648	0.09458	0.08954	0.08611	0.08301	0.08083	0.08037	0.0801	0.08017	0.08178	0.08397	0.08608	0.08817	0.08841	0.08606	0.0836	0.0808	0.07793	0.07528	0.07293	0.07008	0.06771
	7.11616	0.09232	0.09297	0.09438	0.09593	0.09679	0.09763	0.09814	0.09726	0.09722	0.0955	0.09063	0.08692	0.08336	0.08092	0.08024	0.08025	0.08044	0.08213	0.08465	0.08723	0.0897	0.0901	0.08774	0.0852	0.08258	0.07979	0.07688	0.07416	0.07107	0.06843
	7.13859	0.09342	0.094	0.09497	0.09647	0.09723	0.09794	0.0986	0.09817	0.09835	0.09662	0.09177	0.0879	0.08409	0.08157	0.08072	0.08087	0.08118	0.08266	0.08532	0.08818	0.0911	0.09168	0.08933	0.0869	0.08429	0.08161	0.07853	0.07548	0.07227	0.0694
	7.16103	0.0951	0.09548	0.09592	0.09725	0.09798	0.09848	0.09935	0.09946	0.09991	0.09796	0.09298	0.08907	0.08522	0.08279	0.0819	0.08209	0.0824	0.08345	0.08605	0.08907	0.0924	0.09311	0.09083	0.08859	0.08577	0.08317	0.08001	0.07682	0.07358	0.07054
	7.18348	0.09701	0.097	0.09691	0.09795	0.09875	0.09922	0.10039	0.1011	0.10184	0.09953	0.0943	0.09036	0.0866	0.08436	0.08356	0.08373	0.08393	0.0845	0.08688	0.08997	0.09356	0.09429	0.09212	0.0901	0.08702	0.08432	0.0812	0.0781	0.07489	0.07173
	7.20593	0.09887	0.09828	0.0977	0.09836	0.09928	0.10004	0.10154	0.10282	0.10386	0.1012	0.09567	0.09168	0.08811	0.08599	0.0853	0.08549	0.08564	0.0858	0.08781	0.09092	0.09454	0.09519	0.09306	0.09126	0.08807	0.08514	0.08207	0.07926	0.07612	0.07287
	7.2284	0.1004	0.09918	0.09814	0.09837	0.09942	0.10078	0.10254	0.10421	0.10558	0.10282	0.09697	0.093	0.08961	0.08754	0.08688	0.08713	0.08738	0.08736	0.08888	0.09189	0.09524	0.09586	0.09364	0.09199	0.08889	0.08579	0.0827	0.0802	0.07718	0.07389
	7.25087	0.10138	0.09967	0.09822	0.09805	0.09919	0.10121	0.10312	0.10498	0.10667	0.10414	0.09809	0.09424	0.09105	0.089	0.0882	0.08847	0.08896	0.08904	0.09013	0.09276	0.09562	0.09625	0.09396	0.09233	0.08945	0.0864	0.08326	0.08092	0.07803	0.07481
	7.27335	0.10168	0.09987	0.09811	0.09764	0.09882	0.10114	0.10322	0.10503	0.10693	0.10495	0.09901	0.09539	0.09246	0.09034	0.08929	0.08944	0.09022	0.09065	0.09154	0.0934	0.09565	0.09621	0.09401	0.09233	0.08978	0.08702	0.0839	0.08147	0.0787	0.0757
	7.29583	0.1014	0.09994	0.09806	0.0974	0.09855	0.10067	0.10291	0.10443	0.1064	0.10516	0.09978	0.0965	0.09385	0.09156	0.09022	0.09015	0.09116	0.09208	0.09298	0.09385	0.09539	0.09577	0.0937	0.09205	0.0899	0.08759	0.0846	0.08191	0.0792	0.07668
	7.31833	0.10077	0.09994	0.09817	0.09746	0.0985	0.10013	0.1022	0.10342	0.10534	0.10485	0.10043	0.09762	0.09515	0.0927	0.09116	0.09089	0.09192	0.0933	0.09434	0.09433	0.09505	0.09519	0.0931	0.09159	0.08986	0.0881	0.08525	0.08231	0.07963	0.07771
	7.34083	0.10002	0.09981	0.09841	0.09768	0.09861	0.09975	0.10131	0.10223	0.10415	0.10433	0.10099	0.09875	0.09627	0.09382	0.09218	0.0918	0.09272	0.09437	0.09561	0.09503	0.09497	0.09482	0.09243	0.09108	0.08972	0.08851	0.08577	0.08267	0.08007	0.07865
	7.36334	0.09926	0.09954	0.09852	0.09781	0.09874	0.09958	0.10049	0.10112	0.10315	0.10396	0.10148	0.09975	0.09724	0.09487	0.09327	0.09284	0.0937	0.09539	0.09671	0.09595	0.09531	0.09479	0.09193	0.09072	0.08959	0.08877	0.08611	0.08297	0.08054	0.07946
	7.38586	0.09839	0.09895	0.09826	0.09768	0.09877	0.09952	0.09992	0.10035	0.10255	0.10389	0.10192	0.10057	0.09824	0.09585	0.09437	0.09395	0.09486	0.09649	0.09768	0.09702	0.09603	0.09508	0.09177	0.09064	0.08956	0.08886	0.08626	0.08324	0.081	0.0802
	7.40838	0.09726	0.09787	0.09758	0.09734	0.09871	0.09941	0.09959	0.1001	0.10239	0.10404	0.10238	0.10127	0.09932	0.09694	0.09552	0.09514	0.0962	0.09777	0.09868	0.09818	0.09697	0.09566	0.09202	0.09087	0.08962	0.08885	0.0863	0.08355	0.08155	0.08101
	7.43092	0.09588	0.09647	0.09668	0.09691	0.09844	0.09911	0.09941	0.10029	0.10257	0.10425	0.10282	0.10195	0.10044	0.09824	0.09676	0.09647	0.0977	0.09919	0.09979	0.0993	0.09803	0.09646	0.09257	0.09126	0.0897	0.08878	0.08641	0.08401	0.08233	0.08194
	7.45346	0.09439	0.09507	0.09575	0.09649	0.09788	0.09855	0.09927	0.10073	0.10298	0.1045	0.10318	0.10262	0.10152	0.09966	0.09805	0.09791	0.09918	0.10057	0.10093	0.10034	0.09914	0.09725	0.09311	0.09162	0.0898	0.08875	0.08666	0.08466	0.08329	0.08285
	7.47601	0.09304	0.09384	0.09487	0.09609	0.09709	0.09787	0.09915	0.10123	0.1036	0.10484	0.10354	0.10334	0.10254	0.10107	0.09933	0.09929	0.1005	0.10171	0.10202	0.10137	0.10023	0.0979	0.09341	0.09184	0.08996	0.08889	0.08705	0.08539	0.08421	0.08357
	7.49857	0.09204	0.09281	0.09409	0.0956	0.09626	0.09726	0.09907	0.10163	0.10432	0.10532	0.104	0.10412	0.10358	0.10244	0.10069	0.10057	0.10164	0.10258	0.10298	0.10245	0.10123	0.09847	0.09361	0.09207	0.09031	0.08929	0.08752	0.086	0.08485	0.08402
	7.52113	0.0914	0.09199	0.09348	0.09499	0.09559	0.09685	0.09907	0.1019	0.10498	0.10602	0.10463	0.10498	0.10476	0.10384	0.10224	0.10184	0.10271	0.10331	0.10381	0.10359	0.10219	0.09918	0.09397	0.09248	0.09084	0.08991	0.08808	0.08647	0.08516	0.08425
	7.54371	0.09094	0.09141	0.09301	0.09441	0.09512	0.09671	0.09916	0.10207	0.10548	0.1069	0.10549	0.106	0.10609	0.1053	0.10397	0.10324	0.10375	0.10405	0.10461	0.10479	0.10321	0.10013	0.09456	0.09304	0.09149	0.09063	0.08877	0.08694	0.08533	0.08437
	7.56629	0.09039	0.09102	0.09266	0.09396	0.09475	0.09681	0.09937	0.10218	0.10578	0.10775	0.10655	0.10722	0.10749	0.10685	0.10575	0.10476	0.10477	0.10486	0.10552	0.10601	0.10427	0.10117	0.09531	0.09364	0.09219	0.09143	0.08962	0.08753	0.08561	0.08455
	7.58888	0.0897	0.09069	0.0924	0.09364	0.09445	0.09702	0.09968	0.10233	0.10599	0.10848	0.10769	0.10855	0.10885	0.10842	0.10735	0.10618	0.10577	0.1057	0.1065	0.10707	0.10522	0.10213	0.09598	0.09424	0.09291	0.0923	0.09062	0.08834	0.08618	0.08503
	7.61148	0.08903	0.09044	0.09218	0.09346	0.09434	0.09728	0.10005	0.10256	0.10621	0.10906	0.10872	0.10977	0.11007	0.10978	0.10863	0.10731	0.10669	0.10649	0.10738	0.10789	0.10592	0.1029	0.09642	0.09477	0.09361	0.0932	0.09172	0.0894	0.08709	0.08594
	7.63408	0.08869	0.09033	0.09201	0.09341	0.09454	0.09754	0.10038	0.1028	0.10642	0.10952	0.10961	0.11076	0.11102	0.11071	0.1096	0.10819	0.10752	0.10725	0.10819	0.10851	0.10638	0.10352	0.09672	0.09516	0.09424	0.09408	0.09289	0.09073	0.08836	0.08731
	7.6567	0.08886	0.09043	0.09199	0.09354	0.09503	0.09784	0.10067	0.10305	0.10656	0.1099	0.11043	0.11155	0.11167	0.11122	0.11036	0.10902	0.10831	0.10814	0.10907	0.10911	0.10679	0.10404	0.09704	0.09541	0.09471	0.09487	0.09406	0.09232	0.09002	0.08899
	7.67932	0.0896	0.09084	0.0922	0.09387	0.09565	0.09824	0.10095	0.10332	0.1067	0.11026	0.11121	0.11222	0.11203	0.11148	0.11106	0.11003	0.10927	0.1093	0.11016	0.10989	0.10739	0.10456	0.09745	0.09562	0.09503	0.09553	0.09507	0.09392	0.09186	0.09076
	7.70195	0.09081	0.09157	0.0927	0.09435	0.0963	0.09874	0.10127	0.10361	0.10692	0.11058	0.11185	0.11273	0.11223	0.11169	0.1119	0.11138	0.11059	0.11081	0.11155	0.111	0.10827	0.10517	0.09793	0.09588	0.09522	0.09601	0.09576	0.09516	0.09356	0.09232
	7.72459	0.09222	0.09261	0.09346	0.09496	0.0969	0.09923	0.10165	0.10386	0.10715	0.11082	0.11224	0.11303	0.11242	0.11207	0.11287	0.11306	0.11235	0.11265	0.11322	0.11238	0.10934	0.10588	0.0984	0.09616	0.0953	0.09624	0.09602	0.0958	0.09479	0.09354
	7.74723	0.09354	0.09388	0.09442	0.09568	0.09746	0.09959	0.10208	0.10405	0.1073	0.11096	0.11235	0.11311	0.11272	0.11273	0.11386	0.11487	0.11447	0.11468	0.11505	0.11388	0.11057	0.10676	0.09886	0.09639	0.09521	0.09616	0.09589	0.09591	0.09539	0.09446
	7.76989	0.09461	0.09524	0.09559	0.09659	0.09804	0.09982	0.10242	0.10424	0.10741	0.11099	0.11218	0.11315	0.11317	0.11363	0.11487	0.11659	0.11682	0.11683	0.11694	0.11546	0.11199	0.1079	0.09943	0.09657	0.095	0.09584	0.09552	0.09569	0.09544	0.09508
	7.79255	0.09548	0.09653	0.09697	0.09772	0.09874	0.10005	0.10259	0.10447	0.10758	0.11091	0.11186	0.11323	0.11375	0.11466	0.11599	0.1181	0.11917	0.11901	0.11879	0.11701	0.11341	0.1092	0.10016	0.09679	0.09472	0.09533	0.09504	0.0953	0.09514	0.09535
	7.81522	0.09628	0.09768	0.09842	0.09898	0.09964	0.10042	0.10254	0.10469	0.10782	0.11069	0.11143	0.11331	0.11438	0.11576	0.11729	0.11948	0.12132	0.12108	0.12037	0.11826	0.11449	0.11041	0.10094	0.09709	0.0944	0.09474	0.09453	0.09478	0.09463	0.09531
	7.83789	0.09715	0.09862	0.09964	0.10011	0.10061	0.1009	0.10244	0.1048	0.10802	0.11035	0.11095	0.11335	0.11514	0.11692	0.11875	0.12096	0.1232	0.12294	0.12151	0.119	0.11514	0.1114	0.10173	0.09744	0.09412	0.09415	0.09401	0.09413	0.09402	0.09514
	7.86058	0.09813	0.09931	0.10047	0.10093	0.1014	0.10136	0.10253	0.1049	0.1081	0.11003	0.11056	0.11345	0.11608	0.11818	0.12034	0.12263	0.12486	0.12459	0.12243	0.11949	0.11568	0.11229	0.10258	0.09788	0.09402	0.09362	0.09347	0.09342	0.0935	0.09505
	7.88327	0.09924	0.09985	0.10098	0.10151	0.1019	0.10177	0.10295	0.10518	0.10815	0.10993	0.11047	0.1138	0.11714	0.11964	0.12203	0.1244	0.12641	0.12609	0.12358	0.12022	0.11645	0.11327	0.10352	0.09849	0.09426	0.09327	0.09295	0.09276	0.09321	0.09521
	7.90598	0.10049	0.10044	0.10135	0.10201	0.10217	0.10218	0.10367	0.10578	0.10836	0.11022	0.11087	0.11454	0.11829	0.12127	0.1238	0.12618	0.12799	0.12757	0.12512	0.12147	0.11757	0.11435	0.10445	0.09923	0.0948	0.09324	0.0926	0.09232	0.09321	0.09576
	7.92868	0.1018	0.10118	0.10173	0.10252	0.1024	0.10267	0.1046	0.10669	0.1089	0.11096	0.1118	0.11564	0.11945	0.12282	0.12556	0.12794	0.12961	0.12915	0.12692	0.12317	0.11888	0.11541	0.1052	0.10004	0.0955	0.09349	0.09252	0.0922	0.0935	0.09664
	7.9514	0.10314	0.10208	0.10216	0.10292	0.10278	0.10336	0.10559	0.1078	0.10983	0.11212	0.11311	0.11683	0.12052	0.12414	0.12719	0.12963	0.1312	0.13076	0.12872	0.12509	0.12031	0.11635	0.10581	0.10088	0.0963	0.09398	0.09274	0.0925	0.09407	0.09767
	7.97413	0.10455	0.10313	0.10266	0.10318	0.10334	0.10421	0.10655	0.109	0.11112	0.11354	0.11459	0.11786	0.12142	0.12522	0.12858	0.13116	0.13268	0.13222	0.13034	0.12692	0.12181	0.11726	0.1064	0.10172	0.09715	0.09467	0.09326	0.09326	0.09495	0.09864
	7.99686	0.10598	0.10432	0.1033	0.10343	0.10396	0.10505	0.10748	0.1102	0.11264	0.11507	0.11599	0.11869	0.1221	0.12607	0.12976	0.13249	0.13397	0.13339	0.13163	0.12839	0.12329	0.11822	0.10701	0.10253	0.09804	0.09552	0.09404	0.09437	0.09601	0.09936
	8.0196	0.10736	0.10561	0.1042	0.10388	0.10448	0.10577	0.10838	0.11135	0.11424	0.11657	0.11717	0.11941	0.12262	0.12671	0.13073	0.13362	0.13514	0.1344	0.13266	0.12944	0.12457	0.11927	0.10764	0.10329	0.09904	0.09649	0.09497	0.09553	0.097	0.09978
	8.04235	0.10875	0.10704	0.10546	0.10464	0.10495	0.10641	0.10919	0.11238	0.11577	0.11797	0.11808	0.12011	0.12315	0.12725	0.13149	0.13464	0.13636	0.13548	0.13356	0.13024	0.12561	0.12041	0.10829	0.10402	0.10011	0.09759	0.09596	0.0966	0.09782	0.10012
	8.06511	0.11031	0.10869	0.10703	0.10573	0.10558	0.10703	0.10984	0.11327	0.11712	0.11922	0.1188	0.12078	0.12391	0.12793	0.13223	0.13579	0.1378	0.13684	0.13444	0.13102	0.12649	0.12159	0.10906	0.10473	0.1011	0.09882	0.09698	0.09758	0.09861	0.10062
	8.08788	0.1121	0.11051	0.1087	0.10702	0.10651	0.10771	0.11039	0.11411	0.11824	0.12031	0.11945	0.1215	0.12495	0.12895	0.13313	0.13712	0.13944	0.13841	0.13547	0.13196	0.12742	0.12283	0.11015	0.10556	0.102	0.10006	0.09803	0.09854	0.09955	0.10138
	8.11065	0.11408	0.11233	0.11031	0.10838	0.10763	0.10853	0.11097	0.11496	0.11913	0.1213	0.12025	0.12239	0.12616	0.13022	0.1342	0.13846	0.14102	0.13991	0.13676	0.13316	0.12855	0.1242	0.11163	0.1067	0.10299	0.10119	0.09911	0.09947	0.10065	0.10241
	8.13343	0.11612	0.11407	0.1118	0.10967	0.1088	0.10952	0.11173	0.11575	0.11981	0.12223	0.1213	0.12355	0.12741	0.13157	0.13546	0.13966	0.14229	0.14109	0.13833	0.1347	0.13006	0.12579	0.11336	0.10824	0.10426	0.1023	0.10025	0.10042	0.10186	0.10364
	8.15622	0.11812	0.1157	0.11316	0.11079	0.10984	0.11053	0.11265	0.11642	0.12033	0.12307	0.12253	0.125	0.12873	0.13302	0.13699	0.14081	0.14322	0.14201	0.14004	0.1366	0.13197	0.12758	0.11519	0.11011	0.10586	0.10362	0.10159	0.10156	0.10308	0.1049
	8.17902	0.12001	0.11724	0.11437	0.11177	0.11065	0.11141	0.11343	0.11695	0.12075	0.12375	0.12375	0.12663	0.13024	0.13465	0.13876	0.14203	0.14395	0.14284	0.14164	0.1386	0.13401	0.12951	0.117	0.11206	0.10768	0.10525	0.1032	0.10297	0.10425	0.10589
	8.20183	0.12175	0.11875	0.11544	0.11266	0.11131	0.11199	0.11375	0.11718	0.12108	0.1242	0.12481	0.1282	0.13198	0.13639	0.14051	0.14314	0.14449	0.14366	0.14295	0.14042	0.13591	0.13142	0.11871	0.11381	0.10945	0.10712	0.10505	0.10457	0.10522	0.10642
	8.22464	0.12334	0.12027	0.11646	0.11356	0.112	0.11222	0.11359	0.11699	0.12128	0.12445	0.12575	0.12956	0.13379	0.13807	0.14197	0.14391	0.14479	0.14434	0.14399	0.14205	0.13762	0.13314	0.12024	0.11533	0.11102	0.10909	0.10706	0.10621	0.10592	0.10658
	8.24746	0.1247	0.12167	0.11758	0.11463	0.11288	0.11227	0.11314	0.11646	0.12127	0.1246	0.12661	0.13078	0.1354	0.13952	0.14297	0.14435	0.14492	0.14476	0.14491	0.14361	0.13924	0.13466	0.12164	0.11675	0.11246	0.11104	0.1091	0.10775	0.10642	0.10651
	8.27029	0.12578	0.12274	0.11876	0.11588	0.11396	0.11245	0.11269	0.1158	0.12111	0.12479	0.12741	0.13198	0.13665	0.14065	0.14355	0.14461	0.145	0.14494	0.14573	0.14503	0.14076	0.13608	0.12304	0.11818	0.11391	0.11284	0.11104	0.10909	0.10678	0.10638
	8.29313	0.12663	0.12349	0.11991	0.11714	0.11506	0.11292	0.11255	0.11523	0.12086	0.12512	0.12817	0.13313	0.13759	0.14145	0.14382	0.14477	0.14511	0.14499	0.14632	0.14615	0.14218	0.13743	0.12458	0.11974	0.11553	0.1145	0.11271	0.11015	0.1071	0.10632
	8.31598	0.12713	0.12402	0.12095	0.11833	0.11604	0.11358	0.11279	0.11495	0.12067	0.12557	0.12892	0.13412	0.13831	0.14198	0.14404	0.14497	0.14532	0.14513	0.14669	0.14701	0.14363	0.13886	0.12637	0.12146	0.11731	0.11603	0.114	0.111	0.10752	0.10637
	8.33883	0.12709	0.12433	0.12188	0.11953	0.1169	0.11434	0.11329	0.11496	0.12065	0.12606	0.1297	0.13493	0.13883	0.14232	0.14435	0.14533	0.14565	0.14548	0.14708	0.14785	0.14516	0.14047	0.12832	0.12332	0.1191	0.11739	0.11485	0.11174	0.10822	0.10669
	8.3617	0.12667	0.12445	0.12277	0.12076	0.11783	0.11527	0.11399	0.1151	0.12077	0.12652	0.13047	0.13557	0.13918	0.14253	0.14472	0.1458	0.14614	0.14604	0.14771	0.14884	0.14667	0.14225	0.13021	0.1252	0.12074	0.11859	0.11531	0.11237	0.10927	0.10758
	8.38457	0.12615	0.12455	0.12363	0.12197	0.11901	0.11645	0.1149	0.1153	0.12081	0.12688	0.13108	0.13604	0.13951	0.14265	0.1451	0.1464	0.14682	0.14681	0.14866	0.15	0.1481	0.14412	0.13187	0.127	0.12209	0.11956	0.11556	0.11279	0.11048	0.10919
	8.40745	0.12587	0.12479	0.12444	0.12301	0.12041	0.11787	0.116	0.11559	0.12066	0.12704	0.13138	0.1363	0.1399	0.14284	0.14551	0.14716	0.14774	0.14782	0.14984	0.15133	0.14948	0.146	0.13344	0.12858	0.12315	0.12022	0.11576	0.11299	0.11148	0.11129
	8.43033	0.12614	0.12531	0.12519	0.12386	0.12181	0.11943	0.11723	0.11605	0.12047	0.12699	0.13132	0.1364	0.1404	0.14325	0.14596	0.14798	0.14894	0.14914	0.15116	0.1528	0.15097	0.14782	0.13517	0.12993	0.12397	0.12068	0.116	0.11307	0.11206	0.11333
	8.45323	0.12705	0.12622	0.12588	0.1246	0.12303	0.12096	0.11856	0.11678	0.12047	0.12688	0.13098	0.13641	0.14093	0.14383	0.14641	0.14872	0.15031	0.15068	0.15264	0.15435	0.15252	0.14946	0.13705	0.13108	0.12465	0.12113	0.11627	0.11308	0.11225	0.11477
	8.47613	0.12855	0.12754	0.12659	0.1253	0.12403	0.12231	0.11992	0.11783	0.12069	0.12683	0.13055	0.13634	0.14126	0.14429	0.14669	0.14926	0.15157	0.15229	0.15435	0.15587	0.1539	0.15082	0.13886	0.13214	0.12531	0.12172	0.11651	0.11301	0.11209	0.11534
	8.49904	0.1304	0.12905	0.1274	0.12601	0.12483	0.12336	0.12126	0.11917	0.12114	0.12677	0.13012	0.13605	0.1411	0.14429	0.14661	0.14946	0.15247	0.15382	0.15612	0.15728	0.15499	0.15185	0.1403	0.13322	0.12616	0.12245	0.11665	0.11278	0.11165	0.11498
	8.52196	0.13223	0.13054	0.12833	0.12684	0.12552	0.12409	0.12254	0.12077	0.12188	0.12667	0.12963	0.13538	0.14031	0.14375	0.14615	0.14927	0.15303	0.15512	0.1576	0.15849	0.15587	0.15271	0.1412	0.13424	0.12729	0.12317	0.11663	0.11239	0.11097	0.11371
	8.54489	0.13385	0.13192	0.12939	0.12782	0.12623	0.12474	0.12376	0.12258	0.12292	0.12656	0.12902	0.1343	0.13895	0.1427	0.14535	0.14874	0.15331	0.15607	0.15856	0.15928	0.15658	0.15348	0.14155	0.13511	0.12848	0.12369	0.11648	0.11188	0.11	0.11164
	8.56783	0.13531	0.13322	0.1306	0.12894	0.12714	0.12568	0.12503	0.12444	0.12416	0.12645	0.12825	0.13294	0.13726	0.14128	0.14428	0.14791	0.15321	0.15661	0.15898	0.15956	0.15703	0.15408	0.14161	0.1359	0.12941	0.12395	0.11626	0.11122	0.10867	0.10902
	8.59077	0.13667	0.13448	0.13201	0.13023	0.12839	0.12715	0.12651	0.12619	0.12537	0.12628	0.12734	0.13142	0.13543	0.13956	0.14303	0.14694	0.15262	0.15659	0.15898	0.15942	0.15727	0.15455	0.14187	0.13673	0.12994	0.12392	0.11601	0.1104	0.10701	0.10623
	8.61372	0.13797	0.13581	0.13364	0.13169	0.13005	0.12912	0.12828	0.12773	0.12637	0.12611	0.12637	0.12988	0.13352	0.13754	0.14167	0.14591	0.15155	0.15585	0.1586	0.15905	0.15734	0.15499	0.14253	0.13754	0.13011	0.12369	0.11573	0.10952	0.10516	0.10369
	8.63668	0.13931	0.13728	0.13552	0.13343	0.13201	0.13128	0.13023	0.12903	0.12717	0.12592	0.12542	0.12839	0.13156	0.13542	0.14023	0.14486	0.15016	0.1545	0.15785	0.15856	0.15717	0.15544	0.14339	0.1381	0.13002	0.12337	0.11542	0.1087	0.10338	0.10156
	8.65965	0.14079	0.13903	0.13765	0.13545	0.13405	0.13337	0.13205	0.1301	0.1278	0.12565	0.12456	0.12695	0.12968	0.13351	0.13878	0.14381	0.14872	0.15283	0.15673	0.15789	0.15666	0.15578	0.14407	0.13829	0.12978	0.12301	0.11509	0.10799	0.10188	0.0998
	8.68263	0.14234	0.14104	0.13998	0.13765	0.13603	0.13521	0.13359	0.13092	0.12828	0.12532	0.12367	0.12559	0.12805	0.13199	0.13743	0.14282	0.14754	0.15115	0.15532	0.157	0.15586	0.15586	0.14415	0.13807	0.12942	0.12265	0.11477	0.10735	0.10073	0.09845
	8.70561	0.14385	0.14312	0.14229	0.13992	0.13802	0.13692	0.1349	0.13152	0.12863	0.12505	0.12276	0.12434	0.12672	0.13081	0.13625	0.14189	0.14669	0.14965	0.1537	0.15596	0.15491	0.15553	0.14354	0.13746	0.12894	0.12239	0.11449	0.10683	0.09997	0.09761
	8.7286	0.14536	0.14515	0.14437	0.14219	0.14018	0.1387	0.13605	0.13206	0.12898	0.12501	0.12199	0.12326	0.12566	0.1299	0.13527	0.14101	0.14597	0.14831	0.15206	0.1549	0.15407	0.15486	0.14263	0.13674	0.12859	0.12231	0.11421	0.10647	0.09964	0.09725
	8.75161	0.14708	0.14701	0.14615	0.1444	0.14243	0.14046	0.13713	0.13271	0.12948	0.1254	0.12154	0.12245	0.12488	0.12917	0.1344	0.14011	0.14509	0.14706	0.1506	0.15385	0.15354	0.15414	0.14174	0.13616	0.12856	0.1224	0.11398	0.10628	0.09973	0.09724
	8.77462	0.14898	0.14858	0.14764	0.1464	0.14451	0.14197	0.13815	0.13356	0.13022	0.12621	0.12145	0.1219	0.12436	0.12849	0.13349	0.13903	0.1439	0.14592	0.1494	0.15285	0.15321	0.15359	0.14095	0.13578	0.12886	0.12269	0.11397	0.10633	0.10021	0.09749
	8.79763	0.15078	0.14994	0.14888	0.14802	0.14626	0.14308	0.139	0.13453	0.1313	0.12724	0.12171	0.12159	0.12403	0.12784	0.13249	0.13779	0.14257	0.14492	0.14848	0.15192	0.15283	0.15322	0.14037	0.13563	0.12937	0.1233	0.11443	0.10686	0.10102	0.09806
	8.82066	0.15228	0.15115	0.14996	0.14926	0.14758	0.14386	0.13956	0.13548	0.13272	0.12833	0.12224	0.12162	0.12386	0.12732	0.13157	0.13665	0.14137	0.14395	0.14768	0.1511	0.15237	0.15298	0.14012	0.13573	0.12997	0.12421	0.11552	0.10803	0.10207	0.09891
	8.84369	0.1533	0.1521	0.15098	0.15031	0.14842	0.14439	0.13986	0.13632	0.13433	0.12944	0.12305	0.122	0.12386	0.12695	0.13093	0.1358	0.14037	0.14293	0.14685	0.15048	0.15204	0.15284	0.14017	0.13604	0.1306	0.12525	0.11713	0.10974	0.10332	0.0999
	8.86673	0.15368	0.15268	0.15189	0.15122	0.14885	0.14472	0.14006	0.13708	0.13585	0.13068	0.12411	0.12268	0.12402	0.12668	0.13054	0.13521	0.13954	0.14202	0.14602	0.15016	0.15207	0.15297	0.14047	0.13646	0.13116	0.12627	0.11884	0.11166	0.10467	0.10094
	8.88978	0.15342	0.15277	0.15251	0.15181	0.14903	0.14494	0.14041	0.13785	0.13704	0.13203	0.12531	0.12356	0.12434	0.12647	0.1302	0.13464	0.1388	0.14135	0.14538	0.15021	0.15257	0.15352	0.14098	0.1371	0.13161	0.12709	0.12026	0.11342	0.10605	0.10198
	8.91284	0.15252	0.15232	0.15279	0.15205	0.14916	0.14524	0.14117	0.1387	0.1379	0.13343	0.12666	0.12461	0.12483	0.12642	0.12979	0.13397	0.13812	0.14079	0.14501	0.15061	0.15336	0.15442	0.14161	0.13803	0.13212	0.12781	0.12142	0.11488	0.10749	0.10306
	8.93591	0.15111	0.1515	0.15284	0.15219	0.14946	0.14593	0.14244	0.13973	0.1386	0.13478	0.12822	0.12588	0.12554	0.12666	0.12946	0.13331	0.13752	0.14019	0.14489	0.15116	0.15406	0.1554	0.14219	0.13904	0.133	0.12878	0.12259	0.11614	0.10899	0.10424
	8.95898	0.14946	0.15062	0.15269	0.15251	0.15015	0.14716	0.14408	0.14087	0.1393	0.13607	0.12991	0.12742	0.12658	0.12725	0.12934	0.13277	0.13698	0.13971	0.14491	0.15146	0.15436	0.15617	0.14266	0.1399	0.13435	0.13017	0.12392	0.11743	0.11049	0.10555
	8.98207	0.14786	0.14987	0.15235	0.15305	0.15122	0.14876	0.14587	0.14205	0.14005	0.1374	0.13165	0.12916	0.12792	0.12813	0.12947	0.13237	0.13652	0.13949	0.14491	0.15131	0.15415	0.15661	0.14311	0.14058	0.13578	0.13165	0.12536	0.11876	0.11188	0.10688
	9.00516	0.14648	0.14924	0.15195	0.15353	0.15242	0.1505	0.14762	0.14329	0.14088	0.13877	0.1334	0.13091	0.1294	0.12913	0.12982	0.13213	0.13621	0.13955	0.14487	0.15089	0.15361	0.15667	0.14353	0.14105	0.1368	0.1328	0.12664	0.11993	0.11309	0.10806
	9.02826	0.1455	0.14875	0.15165	0.15374	0.15358	0.15221	0.14922	0.14459	0.14191	0.14002	0.135	0.13248	0.13078	0.1301	0.13034	0.13217	0.13607	0.13976	0.14486	0.15044	0.15301	0.15638	0.14385	0.14133	0.13732	0.13357	0.12744	0.12068	0.11402	0.10901
	9.05137	0.14516	0.14859	0.15164	0.15389	0.15477	0.15389	0.1507	0.1459	0.14309	0.14103	0.13623	0.13367	0.13186	0.13097	0.131	0.13254	0.13605	0.1399	0.14491	0.15014	0.15253	0.15596	0.14405	0.14158	0.1377	0.13416	0.12778	0.12103	0.11454	0.10978
	9.07448	0.14556	0.14884	0.15207	0.15429	0.15607	0.15556	0.15207	0.14727	0.14427	0.14195	0.13707	0.13436	0.13249	0.13166	0.13173	0.1331	0.13618	0.13989	0.1449	0.14992	0.15223	0.15565	0.14412	0.14199	0.13822	0.13481	0.12797	0.12104	0.11451	0.11025
	9.09761	0.14658	0.14957	0.15296	0.15513	0.15737	0.15716	0.15341	0.14874	0.14545	0.14295	0.13768	0.13462	0.13268	0.13213	0.13243	0.13372	0.13641	0.13984	0.14476	0.14965	0.15194	0.15547	0.144	0.14247	0.13881	0.13559	0.12826	0.1208	0.1139	0.11004
	9.12074	0.14805	0.15079	0.15429	0.15647	0.15861	0.15859	0.15491	0.15028	0.14675	0.14403	0.13818	0.13467	0.1327	0.1325	0.13312	0.13444	0.13673	0.13989	0.14461	0.14935	0.15161	0.15526	0.14361	0.14275	0.13932	0.13637	0.12865	0.12049	0.1129	0.10883
	9.14388	0.14994	0.15243	0.1559	0.15826	0.16	0.15995	0.15664	0.15185	0.14812	0.14516	0.13867	0.13472	0.1327	0.1329	0.13395	0.13538	0.13722	0.14004	0.14459	0.14919	0.15135	0.15498	0.1429	0.14271	0.1397	0.13692	0.12906	0.12023	0.11172	0.10668
	9.16703	0.15218	0.1544	0.15769	0.16041	0.16176	0.1614	0.1585	0.15342	0.14951	0.14634	0.13928	0.13495	0.13279	0.13346	0.13509	0.13659	0.13793	0.14031	0.14479	0.14928	0.15124	0.15472	0.14214	0.14245	0.13995	0.13722	0.12936	0.11998	0.11055	0.10408
	9.19018	0.15461	0.15649	0.15963	0.16287	0.16387	0.16309	0.16043	0.15508	0.15104	0.14756	0.14012	0.13551	0.1332	0.13427	0.13643	0.13789	0.13878	0.14076	0.14515	0.14961	0.15133	0.1546	0.14165	0.1421	0.14004	0.13741	0.12956	0.11974	0.10952	0.10166
	9.21335	0.15695	0.15842	0.16168	0.16534	0.16623	0.16509	0.16241	0.15692	0.15277	0.14893	0.14135	0.13651	0.13409	0.13526	0.13765	0.13901	0.13971	0.14135	0.1456	0.15014	0.1515	0.15457	0.14135	0.14167	0.13981	0.13738	0.12957	0.11947	0.10859	0.09972
	9.23652	0.15918	0.16028	0.16382	0.16752	0.16867	0.16735	0.16436	0.15898	0.15478	0.15067	0.14304	0.13814	0.1355	0.13628	0.13859	0.13993	0.14067	0.14214	0.1462	0.15073	0.15157	0.15448	0.1409	0.14092	0.13903	0.13677	0.12923	0.11912	0.10774	0.09831
	9.25971	0.1615	0.16237	0.16622	0.16962	0.17107	0.16964	0.16629	0.1612	0.15714	0.15283	0.14526	0.14045	0.13749	0.13745	0.13954	0.14091	0.14172	0.14325	0.14709	0.15122	0.15143	0.15417	0.14	0.13967	0.13764	0.13548	0.12835	0.11858	0.107	0.0975
	9.2829	0.16399	0.16496	0.16904	0.17201	0.17336	0.17191	0.16825	0.16353	0.15969	0.15527	0.14789	0.14335	0.14012	0.13914	0.14092	0.14228	0.14312	0.14461	0.14815	0.15152	0.15107	0.15343	0.13851	0.13791	0.13567	0.13363	0.12692	0.11782	0.10633	0.09723
	9.30609	0.1666	0.16804	0.17204	0.1748	0.17577	0.17426	0.17021	0.16597	0.1623	0.15784	0.15075	0.14664	0.14334	0.1416	0.14283	0.14411	0.14493	0.14603	0.14914	0.15159	0.15047	0.15213	0.13646	0.13569	0.13322	0.13143	0.12505	0.11666	0.10555	0.0971
	9.3293	0.16959	0.17147	0.17503	0.17785	0.17859	0.17673	0.17228	0.1686	0.16507	0.16053	0.15361	0.15013	0.14696	0.1447	0.14497	0.14609	0.1469	0.14737	0.14977	0.15138	0.14964	0.15038	0.13405	0.13318	0.13051	0.12895	0.12276	0.11471	0.10433	0.09644
	9.35252	0.17349	0.17529	0.17824	0.1811	0.18176	0.17913	0.17465	0.17141	0.16801	0.16332	0.15649	0.15349	0.15065	0.14808	0.14705	0.14778	0.14874	0.14867	0.14999	0.15087	0.14852	0.14838	0.13153	0.13065	0.12784	0.12624	0.12	0.11181	0.10238	0.09488
	9.37574	0.17859	0.17969	0.18183	0.18464	0.18482	0.18142	0.17726	0.1742	0.17091	0.16612	0.15943	0.15652	0.15415	0.15139	0.14896	0.14899	0.1503	0.14985	0.14995	0.15006	0.14717	0.14638	0.12909	0.12827	0.1254	0.12344	0.1168	0.10838	0.0997	0.09265
	9.39897	0.18479	0.1848	0.18579	0.18818	0.1874	0.18371	0.17981	0.17678	0.17353	0.16887	0.16237	0.15927	0.15721	0.15435	0.15072	0.1499	0.15145	0.15065	0.14984	0.149	0.14582	0.14457	0.12684	0.12601	0.12313	0.1206	0.11341	0.10497	0.09661	0.0901
	9.42221	0.19195	0.19068	0.1902	0.19123	0.18957	0.186	0.18225	0.17907	0.17577	0.17158	0.16521	0.16201	0.1597	0.15678	0.15236	0.15071	0.15205	0.15088	0.14957	0.14794	0.14453	0.14294	0.12482	0.12384	0.12078	0.11762	0.11013	0.10184	0.09348	0.08735
	9.44546	0.19988	0.19738	0.1952	0.19375	0.19154	0.18823	0.18484	0.18124	0.17772	0.17423	0.16797	0.16482	0.16182	0.15858	0.15396	0.15153	0.15216	0.1507	0.14911	0.14716	0.14326	0.14148	0.12295	0.12162	0.1182	0.11455	0.10714	0.09902	0.09056	0.08446
	9.46872	0.20835	0.20476	0.2007	0.19621	0.19339	0.19036	0.18763	0.1836	0.17973	0.17671	0.17064	0.16746	0.16382	0.15989	0.15552	0.15244	0.15207	0.15038	0.14864	0.14667	0.14212	0.14012	0.12102	0.11923	0.11547	0.11161	0.10449	0.09643	0.08789	0.08163
	9.49198	0.21723	0.21238	0.20632	0.19902	0.19497	0.19222	0.19036	0.18615	0.18208	0.17911	0.17319	0.16978	0.16569	0.16107	0.15688	0.15344	0.15204	0.15008	0.14835	0.14633	0.14129	0.13883	0.11899	0.1167	0.11276	0.10895	0.10212	0.09404	0.08552	0.07917
	9.51525	0.22639	0.21992	0.21176	0.20228	0.19633	0.19372	0.19275	0.18885	0.18473	0.18164	0.1757	0.17196	0.16743	0.16242	0.15787	0.15432	0.15211	0.14988	0.1483	0.14607	0.14074	0.13761	0.11697	0.1142	0.11025	0.10659	0.09993	0.09183	0.08349	0.07719
	9.53854	0.2353	0.22718	0.217	0.20593	0.19793	0.19504	0.19459	0.19161	0.1875	0.18433	0.17823	0.17424	0.1692	0.1639	0.15861	0.15481	0.15226	0.14978	0.14832	0.14575	0.14022	0.13649	0.11495	0.11179	0.10798	0.10437	0.09772	0.08976	0.08176	0.07565
	9.56183	0.24305	0.23372	0.22209	0.2098	0.20006	0.19657	0.19601	0.19419	0.19028	0.18706	0.1808	0.17664	0.17107	0.1653	0.15945	0.15501	0.15244	0.14966	0.14814	0.14515	0.13949	0.13546	0.11297	0.10952	0.10586	0.1022	0.09536	0.08777	0.08021	0.07446
	9.58512	0.2492	0.2394	0.22686	0.21367	0.2028	0.19856	0.19732	0.19637	0.19311	0.18976	0.18321	0.179	0.17285	0.16652	0.16058	0.15542	0.15265	0.14947	0.14758	0.14415	0.13845	0.13443	0.11111	0.10745	0.10384	0.10004	0.09292	0.08581	0.07872	0.07346
	9.60843	0.25416	0.24426	0.23115	0.21732	0.20621	0.20113	0.19885	0.19816	0.19589	0.19235	0.18532	0.18118	0.17438	0.16749	0.16185	0.15638	0.15287	0.14916	0.14666	0.14287	0.13721	0.13328	0.10943	0.10559	0.1019	0.09786	0.09064	0.08395	0.07727	0.07253
	9.63174	0.25857	0.24847	0.235	0.22084	0.21022	0.20436	0.20083	0.19977	0.19818	0.19467	0.18718	0.18296	0.17558	0.16813	0.16296	0.15779	0.15318	0.1487	0.14559	0.14166	0.13599	0.13202	0.10801	0.10396	0.09997	0.09565	0.08871	0.0823	0.07596	0.07162
	9.65507	0.26284	0.25232	0.2386	0.2245	0.21455	0.20813	0.2034	0.20147	0.19972	0.1965	0.18878	0.18405	0.17639	0.16862	0.16381	0.15935	0.15392	0.14813	0.14461	0.14083	0.13497	0.13096	0.10688	0.10253	0.09802	0.09349	0.0871	0.08093	0.07477	0.0707
	9.6784	0.26703	0.25592	0.24205	0.22834	0.219	0.21224	0.20656	0.20338	0.20085	0.19778	0.1899	0.18436	0.17676	0.16919	0.16458	0.16081	0.15515	0.14771	0.14391	0.14046	0.13435	0.13023	0.10609	0.10125	0.09616	0.09156	0.08566	0.07975	0.07365	0.06978
	9.70174	0.27125	0.25924	0.24542	0.23227	0.22341	0.21638	0.20994	0.2054	0.202	0.19882	0.19046	0.18417	0.17669	0.16987	0.16539	0.16196	0.1564	0.14775	0.14362	0.14053	0.13418	0.12976	0.10558	0.10014	0.09452	0.08992	0.08427	0.07863	0.07263	0.0689
	9.72509	0.27553	0.26222	0.24864	0.23617	0.22751	0.22032	0.21317	0.20748	0.20343	0.19992	0.19065	0.18386	0.17638	0.17043	0.166	0.16256	0.15708	0.14827	0.14372	0.14086	0.13427	0.12952	0.10523	0.09917	0.09314	0.08849	0.08296	0.07752	0.07168	0.06804
	9.74844	0.27934	0.26471	0.25145	0.23989	0.23115	0.22375	0.21603	0.20964	0.20524	0.20113	0.1909	0.18357	0.17613	0.17062	0.16606	0.16238	0.15704	0.14895	0.14404	0.14125	0.13442	0.12942	0.10488	0.09832	0.09203	0.08731	0.08188	0.07647	0.07082	0.06727
	9.77181	0.28211	0.26656	0.25393	0.24347	0.23431	0.22634	0.21854	0.21196	0.20723	0.20227	0.19141	0.18329	0.1761	0.17043	0.16552	0.16149	0.15644	0.14939	0.14445	0.14157	0.13467	0.12933	0.10452	0.09764	0.09111	0.08647	0.08112	0.0756	0.07008	0.06666
	9.79518	0.28391	0.26804	0.25648	0.24704	0.23711	0.22811	0.22076	0.21439	0.20905	0.20316	0.19196	0.18311	0.17625	0.17013	0.16473	0.16031	0.15562	0.14945	0.14494	0.14179	0.135	0.12926	0.10407	0.09714	0.09039	0.08595	0.08068	0.07507	0.06957	0.06628
	9.81856	0.28487	0.26965	0.25926	0.25056	0.23968	0.22945	0.2227	0.21677	0.21062	0.20372	0.19225	0.18321	0.1765	0.17002	0.16408	0.15925	0.15495	0.14926	0.14538	0.14194	0.13531	0.1293	0.10351	0.09679	0.08994	0.08566	0.0805	0.07493	0.06939	0.06617
	9.84195	0.28486	0.27151	0.26212	0.25376	0.24208	0.23079	0.22443	0.21898	0.212	0.20418	0.19226	0.18375	0.17696	0.17027	0.16377	0.15859	0.15461	0.14917	0.14575	0.14219	0.13558	0.12945	0.10298	0.09657	0.08983	0.08547	0.08049	0.07509	0.06956	0.06629
	9.86535	0.28391	0.27346	0.26496	0.25637	0.24425	0.23241	0.2259	0.22091	0.21302	0.20466	0.1923	0.18469	0.17768	0.17088	0.16399	0.15851	0.1546	0.14937	0.14632	0.14274	0.13601	0.12975	0.10277	0.09651	0.09007	0.08539	0.08062	0.07537	0.06997	0.06656
	9.88876	0.28252	0.27517	0.26761	0.25843	0.24629	0.23445	0.22705	0.22206	0.21353	0.20503	0.19271	0.18585	0.17865	0.17184	0.16482	0.15899	0.15494	0.15001	0.14721	0.14367	0.13679	0.13046	0.10308	0.09675	0.09064	0.08557	0.08082	0.0757	0.07049	0.06694
	9.91218	0.28093	0.27628	0.26996	0.26023	0.24852	0.23684	0.22802	0.22216	0.21362	0.20519	0.19368	0.18711	0.17997	0.17324	0.16614	0.15993	0.1557	0.15107	0.14839	0.14499	0.13801	0.13175	0.10396	0.09744	0.09147	0.08609	0.08111	0.07613	0.07104	0.0674
	9.9356	0.27888	0.27675	0.2718	0.2622	0.25131	0.23968	0.22928	0.22177	0.21371	0.20544	0.19516	0.18857	0.18171	0.17505	0.16775	0.1612	0.15687	0.15243	0.14978	0.14654	0.13964	0.13359	0.10528	0.09866	0.0925	0.08689	0.08153	0.07668	0.07161	0.06797
	9.95903	0.27613	0.27672	0.27289	0.26453	0.25477	0.24317	0.23137	0.22185	0.21417	0.20642	0.19705	0.19034	0.18376	0.17703	0.16942	0.16262	0.15831	0.15403	0.15128	0.1482	0.14153	0.13579	0.10685	0.10022	0.09366	0.08779	0.08206	0.07726	0.07219	0.06865
	9.98247	0.27272	0.27598	0.27326	0.26703	0.25852	0.24721	0.23452	0.22303	0.21507	0.20831	0.19925	0.1926	0.18595	0.1789	0.17105	0.16406	0.15984	0.15582	0.15293	0.14991	0.14358	0.1381	0.10859	0.10186	0.09486	0.08876	0.08262	0.07775	0.07276	0.06936
	10.0059	0.26916	0.27458	0.2732	0.269	0.26179	0.25125	0.23834	0.22539	0.21634	0.21055	0.2017	0.19537	0.18836	0.18068	0.17291	0.16571	0.16144	0.15782	0.15487	0.15168	0.14559	0.14022	0.11032	0.10336	0.09613	0.08983	0.08321	0.07815	0.07328	0.07005
	10.0294	0.2664	0.27322	0.27313	0.26989	0.26424	0.25477	0.2422	0.22856	0.21796	0.21257	0.20421	0.19845	0.19118	0.18266	0.17523	0.16788	0.16333	0.16014	0.15714	0.15344	0.14732	0.14198	0.11185	0.10459	0.09744	0.09093	0.08392	0.0785	0.07374	0.07068
	10.0528	0.26535	0.27245	0.27324	0.27014	0.26598	0.25756	0.24567	0.23203	0.22025	0.21434	0.20659	0.2016	0.19438	0.18519	0.17792	0.1707	0.16577	0.16266	0.1596	0.1551	0.14856	0.14332	0.11302	0.10551	0.09858	0.09188	0.08473	0.07887	0.07412	0.07122
	10.0763	0.26616	0.27215	0.27352	0.27046	0.26713	0.25957	0.24861	0.23555	0.22337	0.21611	0.20862	0.20456	0.19784	0.1885	0.18077	0.17399	0.16869	0.16499	0.16183	0.15654	0.14923	0.1441	0.11376	0.1062	0.09939	0.09262	0.08544	0.07927	0.07451	0.07162
	10.0998	0.26829	0.2721	0.27415	0.27122	0.268	0.26124	0.25137	0.23915	0.22688	0.21815	0.21016	0.20701	0.20122	0.19233	0.1838	0.17726	0.17161	0.16679	0.16333	0.15768	0.14947	0.14428	0.1141	0.10677	0.09983	0.09312	0.08596	0.07969	0.07493	0.07181
	10.1233	0.27128	0.27243	0.27536	0.27283	0.26927	0.26323	0.25452	0.24279	0.23018	0.2203	0.21132	0.20862	0.20402	0.19595	0.18711	0.18011	0.17402	0.16792	0.164	0.15852	0.14954	0.14412	0.11422	0.10725	0.10001	0.09338	0.08635	0.08015	0.07532	0.07185
	10.1468	0.27485	0.27357	0.27727	0.27565	0.27168	0.26597	0.25811	0.24641	0.23308	0.22222	0.2121	0.2092	0.2058	0.19871	0.19044	0.18246	0.17573	0.16845	0.16414	0.15911	0.14971	0.14395	0.11428	0.10759	0.1001	0.09348	0.08671	0.08067	0.07561	0.07178
	10.1703	0.27837	0.2756	0.27989	0.27972	0.27552	0.26965	0.26177	0.24986	0.23578	0.22392	0.21249	0.20888	0.20649	0.20067	0.19316	0.18444	0.17698	0.16863	0.16407	0.15948	0.15017	0.14403	0.11441	0.10785	0.10027	0.09359	0.0871	0.08123	0.07579	0.07164
	10.1938	0.281	0.27818	0.28292	0.2846	0.28064	0.27431	0.26545	0.25319	0.23859	0.2257	0.21263	0.20802	0.20649	0.20214	0.19495	0.18627	0.17822	0.16891	0.16408	0.15971	0.15086	0.1445	0.11472	0.10812	0.10058	0.0938	0.08752	0.08179	0.07589	0.07156
	10.2173	0.28265	0.281	0.28599	0.28977	0.28673	0.27979	0.26944	0.25676	0.24174	0.2278	0.21288	0.20719	0.20624	0.20325	0.19629	0.18819	0.17982	0.16968	0.16436	0.15994	0.15158	0.14533	0.11523	0.10843	0.10098	0.09407	0.08784	0.08224	0.07596	0.07154
	10.2409	0.28394	0.284	0.28918	0.29493	0.29337	0.28579	0.27415	0.26082	0.24531	0.23029	0.21379	0.2069	0.2062	0.20406	0.19781	0.19044	0.18196	0.17109	0.16503	0.16035	0.15233	0.14648	0.11584	0.10879	0.10137	0.09428	0.08789	0.08238	0.07599	0.07149
	10.2644	0.28556	0.28744	0.29276	0.29966	0.29988	0.29189	0.27968	0.2654	0.24918	0.23318	0.21566	0.20747	0.2066	0.20476	0.19974	0.19313	0.18462	0.1731	0.16612	0.1611	0.15329	0.14785	0.11647	0.1091	0.10161	0.09438	0.08767	0.08222	0.07593	0.0714
	10.288	0.28794	0.29153	0.29664	0.30364	0.30524	0.29755	0.28569	0.27026	0.25316	0.23652	0.21845	0.20909	0.20738	0.20563	0.20187	0.19615	0.18763	0.17547	0.16755	0.16221	0.15462	0.14923	0.11708	0.10932	0.1017	0.0944	0.08745	0.08187	0.07577	0.07133
	10.3115	0.29109	0.29598	0.30041	0.30676	0.30909	0.30261	0.29146	0.27532	0.25724	0.24037	0.22187	0.21174	0.20857	0.20673	0.2039	0.19921	0.19069	0.17809	0.16929	0.1636	0.15614	0.15045	0.11761	0.10948	0.10178	0.09452	0.08745	0.08148	0.07555	0.07124
	10.3351	0.29462	0.30004	0.3039	0.30921	0.312	0.307	0.29657	0.28065	0.26174	0.24464	0.22565	0.21504	0.21028	0.208	0.20569	0.20187	0.19358	0.18102	0.17148	0.16519	0.15757	0.15149	0.11803	0.10971	0.10202	0.09491	0.08775	0.08126	0.07538	0.07109
	10.3587	0.29794	0.30305	0.30701	0.31134	0.31441	0.31028	0.30079	0.28576	0.26654	0.24904	0.22969	0.21834	0.21243	0.20941	0.20736	0.20403	0.19647	0.18437	0.17429	0.16709	0.15882	0.15244	0.11848	0.11015	0.10245	0.09552	0.08834	0.08133	0.0753	0.07078
	10.3823	0.30106	0.30511	0.30974	0.31339	0.31621	0.31225	0.30369	0.2898	0.27095	0.25311	0.23368	0.22127	0.21462	0.21096	0.20898	0.20603	0.19964	0.18817	0.17771	0.16931	0.16002	0.15345	0.11918	0.11088	0.10304	0.09626	0.08912	0.08175	0.07544	0.07042
	10.4058	0.30394	0.3069	0.31239	0.3155	0.31721	0.31311	0.30497	0.29241	0.27442	0.2565	0.23702	0.22382	0.2165	0.21252	0.2107	0.20804	0.20296	0.19213	0.18135	0.17169	0.16126	0.15468	0.12027	0.11186	0.10382	0.0971	0.09001	0.08253	0.07584	0.07018
	10.4294	0.30637	0.30898	0.31536	0.31778	0.31774	0.31325	0.30484	0.29347	0.27688	0.25919	0.23959	0.22604	0.21807	0.2139	0.21249	0.20989	0.20583	0.19579	0.18473	0.17402	0.16237	0.15602	0.12167	0.11307	0.10479	0.09796	0.09095	0.08358	0.07637	0.07008
	10.453	0.30828	0.31156	0.31854	0.32029	0.31843	0.31311	0.30406	0.29324	0.27853	0.26157	0.24197	0.2284	0.21974	0.21515	0.21407	0.21138	0.20784	0.19875	0.18755	0.17624	0.16331	0.15722	0.12316	0.11457	0.10593	0.09884	0.09188	0.08468	0.07682	0.07005
	10.4767	0.3101	0.3144	0.32134	0.32271	0.31955	0.313	0.30338	0.29252	0.27976	0.26418	0.24473	0.23136	0.22198	0.2165	0.21511	0.21239	0.20901	0.20095	0.18993	0.17831	0.16435	0.15821	0.12446	0.11621	0.1072	0.09971	0.09268	0.08564	0.07712	0.06999
	10.5003	0.3128	0.31742	0.32348	0.32464	0.32085	0.31325	0.30321	0.29212	0.28084	0.26711	0.24792	0.23477	0.22488	0.21803	0.21553	0.21293	0.20967	0.20263	0.19214	0.18032	0.16586	0.15918	0.12538	0.11764	0.10854	0.10063	0.09336	0.08637	0.07727	0.06989
	10.5239	0.31683	0.32062	0.32516	0.32613	0.32212	0.3141	0.30373	0.29243	0.28197	0.27009	0.25138	0.23812	0.22808	0.2198	0.21556	0.21314	0.21026	0.20392	0.19418	0.18238	0.16796	0.16042	0.12592	0.11865	0.10984	0.10164	0.094	0.08679	0.07728	0.06974
	10.5476	0.32222	0.32434	0.32719	0.32776	0.32357	0.31555	0.30492	0.29358	0.28327	0.27292	0.25493	0.24116	0.23122	0.222	0.21575	0.21333	0.21103	0.20499	0.19592	0.18469	0.17047	0.162	0.12622	0.11922	0.11094	0.1027	0.09465	0.08688	0.07715	0.06959
	10.5712	0.32927	0.32945	0.33052	0.33025	0.3255	0.31724	0.30675	0.29551	0.28479	0.27555	0.25844	0.24411	0.23424	0.22464	0.21675	0.21401	0.21204	0.20598	0.19741	0.1873	0.17318	0.16371	0.12639	0.11945	0.11172	0.10371	0.09523	0.08671	0.07694	0.06951
	10.5949	0.33847	0.33662	0.33558	0.33409	0.32807	0.31892	0.30924	0.29811	0.28661	0.27796	0.26194	0.24741	0.2372	0.22763	0.21895	0.21562	0.21332	0.20681	0.19894	0.19006	0.17585	0.16534	0.12647	0.11949	0.11222	0.10457	0.0957	0.08636	0.0767	0.06949
	10.6186	0.34978	0.34574	0.34209	0.33917	0.3314	0.32077	0.31219	0.30122	0.28904	0.28021	0.26535	0.25125	0.24027	0.23094	0.22225	0.21823	0.21481	0.20751	0.2007	0.19281	0.1782	0.16674	0.12647	0.11938	0.11263	0.10517	0.09598	0.08594	0.07647	0.06947
	10.6422	0.36254	0.35628	0.34949	0.34454	0.3353	0.32331	0.3152	0.3047	0.29221	0.28251	0.26862	0.25542	0.24372	0.23461	0.22619	0.22132	0.21638	0.20828	0.20257	0.19531	0.18001	0.1679	0.12648	0.11919	0.11296	0.10555	0.09599	0.0855	0.07623	0.06935
	10.6659	0.37612	0.36765	0.35741	0.34949	0.33961	0.32693	0.31828	0.30842	0.29591	0.2852	0.27175	0.25956	0.24756	0.23867	0.23026	0.22429	0.21804	0.20935	0.20431	0.19723	0.18108	0.16879	0.12656	0.119	0.11304	0.1058	0.09569	0.08505	0.07597	0.06913
	10.6896	0.39026	0.37943	0.36577	0.35434	0.34447	0.33169	0.32178	0.31231	0.29987	0.28817	0.27447	0.26343	0.25154	0.243	0.23422	0.22711	0.21995	0.21081	0.20589	0.19835	0.18141	0.16946	0.12677	0.11886	0.11283	0.10586	0.09525	0.08458	0.07569	0.06884
	10.7133	0.40464	0.39135	0.37472	0.36009	0.34995	0.33743	0.32589	0.31625	0.30368	0.29124	0.27673	0.2669	0.25552	0.2473	0.23822	0.22994	0.22221	0.21263	0.20738	0.19872	0.18139	0.1701	0.12717	0.11883	0.11243	0.1056	0.09483	0.08412	0.07535	0.06854
	10.737	0.4185	0.40276	0.3841	0.36714	0.3562	0.34361	0.33064	0.32027	0.30739	0.29429	0.27878	0.27021	0.25965	0.25146	0.24239	0.2327	0.22465	0.21469	0.20871	0.1987	0.18148	0.17082	0.12769	0.11896	0.11192	0.10494	0.09442	0.08375	0.07492	0.06822
	10.7607	0.43077	0.41313	0.39351	0.37517	0.36318	0.3498	0.33594	0.32424	0.3112	0.29722	0.28091	0.27364	0.26402	0.25569	0.24642	0.23531	0.22693	0.21678	0.20966	0.19882	0.18195	0.17157	0.12821	0.11919	0.11137	0.10402	0.09396	0.08355	0.07443	0.06781
	10.7845	0.44047	0.42248	0.40259	0.38388	0.3704	0.35616	0.34162	0.32809	0.31499	0.30028	0.28347	0.27705	0.26858	0.2601	0.24987	0.23776	0.22894	0.21866	0.2102	0.19936	0.18293	0.17235	0.12863	0.11931	0.11076	0.10302	0.09344	0.08351	0.07397	0.0673
	10.8082	0.44779	0.43059	0.41099	0.39283	0.37775	0.36285	0.34759	0.33224	0.31872	0.3039	0.28683	0.28012	0.27289	0.26434	0.25276	0.23996	0.23062	0.22005	0.21058	0.20023	0.18427	0.17316	0.12889	0.11919	0.1101	0.102	0.0929	0.08355	0.07364	0.0668
	10.832	0.45369	0.43753	0.41904	0.40169	0.38589	0.36994	0.3539	0.33717	0.32266	0.30847	0.29107	0.28284	0.27646	0.26814	0.25562	0.24203	0.23192	0.22076	0.21104	0.20125	0.18563	0.17396	0.12902	0.11895	0.10943	0.10102	0.09242	0.08362	0.07345	0.0664
	10.8557	0.45864	0.44431	0.42726	0.41056	0.39474	0.37759	0.36087	0.34321	0.32741	0.31402	0.29599	0.28558	0.27928	0.27141	0.2589	0.2444	0.23296	0.22112	0.21167	0.20222	0.18669	0.17472	0.12899	0.11872	0.10883	0.1002	0.09197	0.08358	0.07342	0.06615
	10.8795	0.46274	0.4518	0.43594	0.41964	0.40351	0.38577	0.36872	0.35044	0.33328	0.3202	0.3012	0.28877	0.28165	0.27424	0.26281	0.24757	0.23422	0.22174	0.2125	0.2031	0.18731	0.17527	0.12885	0.1185	0.10835	0.09958	0.0915	0.08331	0.07351	0.06607
	10.9033	0.4666	0.45979	0.44564	0.42922	0.41205	0.3944	0.37746	0.35891	0.34027	0.32689	0.30674	0.29261	0.28393	0.27695	0.2673	0.25168	0.23622	0.22283	0.21346	0.20399	0.18762	0.1756	0.12861	0.11815	0.108	0.09913	0.0911	0.08285	0.0736	0.06608
	10.927	0.47146	0.46784	0.45634	0.43913	0.42074	0.40338	0.3867	0.36829	0.3484	0.33399	0.31281	0.29704	0.28666	0.27984	0.27202	0.25644	0.23914	0.22427	0.21445	0.20483	0.1878	0.17597	0.12835	0.11764	0.10774	0.09894	0.09084	0.08241	0.07363	0.06615
	10.9508	0.4781	0.47616	0.46694	0.44896	0.43034	0.41299	0.39629	0.378	0.35755	0.3413	0.31898	0.30206	0.29051	0.28313	0.2765	0.26129	0.24278	0.22593	0.2153	0.2055	0.18804	0.17644	0.12819	0.11709	0.10748	0.09891	0.09071	0.08212	0.07365	0.06634
	10.9746	0.48631	0.48502	0.4766	0.45916	0.44121	0.42377	0.40675	0.38801	0.36736	0.34886	0.32458	0.30746	0.29557	0.28723	0.28084	0.26605	0.24687	0.22771	0.21585	0.20575	0.18854	0.17694	0.12814	0.11667	0.10714	0.09887	0.09062	0.08193	0.07371	0.06669
	10.9984	0.49518	0.494	0.48577	0.47036	0.45285	0.43543	0.41822	0.39849	0.37747	0.35672	0.32976	0.31304	0.30152	0.29226	0.28543	0.27089	0.25115	0.22956	0.21604	0.20554	0.18928	0.17756	0.12816	0.11649	0.10671	0.09863	0.09045	0.08176	0.07377	0.06711
	11.0222	0.50379	0.50225	0.49511	0.48219	0.46494	0.44702	0.43011	0.40947	0.38778	0.36471	0.33514	0.31895	0.30809	0.29796	0.29039	0.27564	0.25521	0.23141	0.21593	0.20506	0.19003	0.17862	0.1284	0.11659	0.10628	0.09818	0.09011	0.08161	0.07379	0.06747
	11.0461	0.51152	0.50939	0.50408	0.49362	0.47728	0.45832	0.44183	0.4211	0.39822	0.37288	0.34135	0.32519	0.31467	0.30395	0.29538	0.28006	0.2588	0.23325	0.21565	0.20452	0.19068	0.18023	0.12905	0.11693	0.10608	0.09771	0.0897	0.08151	0.07377	0.06768
	11.0699	0.51839	0.51542	0.51208	0.50435	0.49026	0.47057	0.45349	0.43293	0.40833	0.38131	0.34864	0.33162	0.32078	0.30997	0.30013	0.28419	0.26195	0.23521	0.21546	0.20402	0.1912	0.18203	0.13008	0.11749	0.10622	0.09741	0.08944	0.08146	0.07372	0.06776
	11.0937	0.52504	0.52063	0.51947	0.51481	0.50439	0.48481	0.46543	0.4443	0.41784	0.39004	0.35665	0.33831	0.3266	0.31585	0.30482	0.2882	0.26495	0.23757	0.2158	0.20363	0.19154	0.18373	0.13136	0.11831	0.10667	0.09737	0.08939	0.08147	0.07368	0.06779
	11.1176	0.53193	0.52635	0.52641	0.52552	0.51887	0.50015	0.4782	0.45513	0.42704	0.39894	0.36477	0.34519	0.33248	0.32151	0.30957	0.29201	0.26805	0.2405	0.2171	0.20361	0.19185	0.18521	0.13287	0.11952	0.10744	0.09768	0.0894	0.08151	0.07371	0.06781
	11.1415	0.53881	0.53402	0.53323	0.53649	0.53234	0.51492	0.49186	0.46546	0.43627	0.4075	0.37259	0.35217	0.33833	0.32679	0.31417	0.29551	0.27116	0.24389	0.21956	0.20437	0.19249	0.1864	0.13448	0.12111	0.10854	0.09831	0.08939	0.08147	0.07375	0.06784
	11.1653	0.54556	0.54322	0.54115	0.54681	0.54411	0.52884	0.50548	0.4756	0.44563	0.41556	0.38026	0.35915	0.34399	0.33139	0.31836	0.29904	0.27428	0.24759	0.22315	0.20634	0.19378	0.18737	0.136	0.12289	0.10991	0.09911	0.08944	0.08126	0.07373	0.06784
	11.1892	0.55263	0.5528	0.55123	0.55564	0.5546	0.54185	0.51793	0.486	0.45476	0.42349	0.38787	0.36594	0.34954	0.33544	0.32208	0.30314	0.27761	0.25167	0.22775	0.20973	0.19575	0.18845	0.13727	0.12452	0.11137	0.1	0.08964	0.08092	0.07356	0.06769
	11.2131	0.56059	0.56254	0.5632	0.56392	0.56471	0.55333	0.52885	0.49674	0.46331	0.43153	0.39526	0.3727	0.35516	0.33964	0.32571	0.30788	0.28156	0.25615	0.23316	0.21435	0.19822	0.18987	0.1382	0.12576	0.11266	0.10092	0.08992	0.08056	0.07321	0.06736
	11.237	0.56958	0.57294	0.57599	0.57382	0.57486	0.56281	0.53832	0.50714	0.4716	0.43974	0.40249	0.37976	0.36117	0.34448	0.32974	0.31287	0.28644	0.26088	0.23896	0.21975	0.20098	0.19158	0.13882	0.12657	0.11365	0.10177	0.09027	0.08032	0.07271	0.06691
	11.2609	0.57922	0.58437	0.58887	0.58627	0.58545	0.57069	0.54638	0.51654	0.48037	0.44824	0.41026	0.38734	0.36794	0.35024	0.33436	0.31795	0.29217	0.26591	0.24468	0.22545	0.20412	0.1937	0.13929	0.12712	0.11441	0.10247	0.09062	0.08028	0.07224	0.06638
	11.2848	0.58929	0.59665	0.60204	0.60067	0.59629	0.57828	0.55394	0.52554	0.48997	0.45738	0.41919	0.39521	0.37539	0.35693	0.33949	0.32298	0.29825	0.2715	0.25009	0.23099	0.20777	0.19631	0.13973	0.12755	0.11514	0.10305	0.09091	0.08038	0.07191	0.06582
	11.3087	0.60001	0.60962	0.61593	0.61583	0.60661	0.58637	0.5623	0.53449	0.50022	0.46737	0.42896	0.40316	0.38291	0.36426	0.34491	0.32747	0.30406	0.27755	0.25519	0.23577	0.2116	0.19901	0.14023	0.12795	0.11587	0.1036	0.09119	0.08063	0.07177	0.06542
	11.3326	0.6122	0.62349	0.63056	0.63052	0.6161	0.59555	0.57201	0.54309	0.51075	0.47816	0.43899	0.41144	0.39028	0.37153	0.35035	0.33101	0.30905	0.2833	0.25985	0.23957	0.21516	0.20142	0.14077	0.12836	0.11648	0.10414	0.09156	0.08102	0.07189	0.06538
	11.3566	0.62709	0.63871	0.64633	0.6444	0.62592	0.60599	0.58234	0.55189	0.52098	0.48966	0.44922	0.42043	0.39776	0.37812	0.35547	0.33383	0.31267	0.28801	0.26404	0.24274	0.21828	0.20365	0.14138	0.12876	0.11685	0.10451	0.0921	0.08152	0.07228	0.06581
	11.3805	0.64501	0.65544	0.66307	0.65776	0.63764	0.61692	0.5924	0.56128	0.53092	0.50154	0.4597	0.43031	0.40547	0.38398	0.36012	0.33639	0.31461	0.29161	0.26786	0.24563	0.22094	0.20591	0.14203	0.12904	0.11699	0.10467	0.09272	0.08206	0.07292	0.06661
	11.4045	0.66509	0.67364	0.67953	0.67122	0.65131	0.62843	0.60243	0.57129	0.54176	0.51359	0.47072	0.44082	0.41341	0.38965	0.36468	0.33893	0.3156	0.29411	0.27122	0.24853	0.22326	0.20814	0.14259	0.12924	0.11704	0.10473	0.09326	0.08262	0.07378	0.06754
	11.4284	0.68686	0.69308	0.69591	0.6861	0.66649	0.64131	0.61294	0.58251	0.55423	0.52591	0.48291	0.4518	0.42175	0.39565	0.36925	0.34152	0.31675	0.29539	0.27396	0.25161	0.2255	0.21005	0.14302	0.12954	0.11716	0.10481	0.09369	0.08325	0.07477	0.06847
	11.4524	0.7105	0.71315	0.71286	0.70245	0.6826	0.65508	0.62427	0.59557	0.56793	0.53901	0.49623	0.46342	0.43067	0.40185	0.37352	0.34404	0.31852	0.2959	0.27602	0.2547	0.22797	0.21159	0.14337	0.12996	0.11746	0.10509	0.09413	0.08408	0.07582	0.06942
	11.4764	0.73534	0.73308	0.72994	0.71879	0.69837	0.66863	0.63681	0.61016	0.58248	0.55354	0.51025	0.47576	0.44015	0.40736	0.37707	0.34627	0.32058	0.29661	0.27752	0.25776	0.23091	0.21332	0.14376	0.13034	0.11792	0.10566	0.09471	0.08516	0.07692	0.07041
	11.5004	0.76047	0.75375	0.74684	0.73365	0.71207	0.68148	0.6508	0.62533	0.59808	0.56983	0.52498	0.48842	0.44942	0.4118	0.37976	0.34849	0.32266	0.29795	0.27887	0.26095	0.23442	0.21578	0.14428	0.13071	0.11845	0.10646	0.09556	0.08646	0.07808	0.0714
	11.5244	0.78542	0.77612	0.7633	0.74666	0.72354	0.69427	0.66661	0.64111	0.61497	0.58761	0.54051	0.50103	0.45761	0.41572	0.38197	0.35107	0.32476	0.29977	0.28074	0.26424	0.23811	0.2189	0.14495	0.13121	0.11904	0.10732	0.0967	0.08783	0.07927	0.07246
	11.5484	0.81011	0.79835	0.77803	0.75769	0.73405	0.70777	0.68383	0.65817	0.63288	0.60586	0.55622	0.51344	0.46499	0.41951	0.38424	0.35398	0.32682	0.30227	0.28343	0.26737	0.24155	0.22235	0.14573	0.13191	0.11973	0.10816	0.09798	0.08919	0.08049	0.07365
	11.5724	0.8334	0.81777	0.7904	0.76768	0.74524	0.72207	0.70167	0.67695	0.6512	0.62357	0.57144	0.52541	0.47251	0.42338	0.38672	0.3572	0.32925	0.30577	0.28692	0.27048	0.24477	0.22587	0.14658	0.13275	0.12048	0.109	0.09923	0.09049	0.08174	0.07488
	11.5964	0.85296	0.83297	0.80202	0.77824	0.75841	0.73701	0.72015	0.69681	0.66942	0.64099	0.58625	0.53658	0.48082	0.42754	0.38945	0.36077	0.33293	0.31038	0.29121	0.27407	0.24815	0.22943	0.14755	0.1336	0.12126	0.10991	0.10048	0.09169	0.08289	0.07601
	11.6204	0.86802	0.84424	0.81445	0.79015	0.77298	0.75306	0.73868	0.71663	0.68766	0.65857	0.60132	0.54738	0.48955	0.43261	0.39241	0.36415	0.33826	0.31594	0.29628	0.27843	0.25209	0.23342	0.14884	0.13455	0.12211	0.11088	0.10176	0.09273	0.08386	0.07694
	11.6445	0.87955	0.85345	0.82763	0.80292	0.78763	0.77008	0.7556	0.73569	0.70587	0.67597	0.61675	0.5587	0.49781	0.43861	0.39565	0.36719	0.34448	0.32221	0.30191	0.28357	0.25676	0.23833	0.15073	0.13575	0.1231	0.11194	0.10292	0.09364	0.08475	0.07772
	11.6685	0.8892	0.86329	0.84059	0.81643	0.8021	0.78603	0.77019	0.7534	0.72376	0.69289	0.63196	0.57003	0.50568	0.44485	0.39942	0.37067	0.35056	0.32927	0.30783	0.28934	0.26209	0.24408	0.15313	0.13722	0.12426	0.11321	0.10394	0.09451	0.08568	0.07846
	11.6926	0.89909	0.87526	0.85319	0.83096	0.81652	0.79969	0.78357	0.76898	0.74098	0.70905	0.64619	0.58121	0.51411	0.45129	0.40403	0.37537	0.35622	0.33714	0.31422	0.29565	0.26795	0.25019	0.15571	0.1389	0.12565	0.11478	0.105	0.0955	0.0867	0.07933
	11.7166	0.90923	0.88844	0.86559	0.84539	0.82967	0.81201	0.79704	0.78228	0.7557	0.72409	0.65875	0.59367	0.5239	0.45873	0.40986	0.38127	0.36188	0.34532	0.32146	0.30232	0.27408	0.25624	0.15825	0.1408	0.12735	0.11656	0.10628	0.09677	0.08794	0.08043
	11.7407	0.91815	0.90094	0.87737	0.85785	0.84159	0.82352	0.80988	0.79381	0.76682	0.73719	0.66997	0.60765	0.5349	0.46769	0.41698	0.38777	0.36779	0.35322	0.3296	0.30946	0.28028	0.26212	0.16081	0.143	0.12936	0.1184	0.10785	0.09833	0.08939	0.0818
	11.7648	0.92627	0.91145	0.88892	0.86904	0.85362	0.83477	0.82127	0.80504	0.77591	0.74777	0.68104	0.62092	0.54629	0.47764	0.42483	0.39443	0.37393	0.3606	0.3383	0.31731	0.28655	0.26801	0.16353	0.1456	0.13161	0.1203	0.1097	0.1001	0.09095	0.0834
	11.7889	0.93559	0.92	0.90024	0.88065	0.86467	0.84586	0.83178	0.81749	0.78529	0.75608	0.69131	0.63165	0.55773	0.48816	0.43291	0.40112	0.38044	0.36756	0.34697	0.32555	0.29318	0.27425	0.16655	0.14866	0.1341	0.12247	0.11181	0.10206	0.09256	0.08519
	11.813	0.94606	0.9275	0.9104	0.89174	0.87335	0.8559	0.84141	0.83054	0.79493	0.76233	0.69872	0.63971	0.56885	0.49921	0.44154	0.40818	0.38724	0.37437	0.35507	0.33329	0.30034	0.28104	0.16991	0.15207	0.13678	0.12498	0.11409	0.10415	0.09426	0.08704
	11.8371	0.95492	0.93504	0.91965	0.90139	0.88057	0.86418	0.85036	0.84218	0.80394	0.76735	0.703	0.64547	0.57873	0.51027	0.45119	0.41585	0.39422	0.38133	0.36241	0.34023	0.30775	0.28823	0.17365	0.15566	0.13975	0.12762	0.1164	0.10626	0.09611	0.08889
	11.8612	0.96001	0.94288	0.92745	0.90965	0.8878	0.8706	0.85855	0.85053	0.8113	0.77168	0.70517	0.6493	0.58665	0.52029	0.46108	0.42329	0.40117	0.38847	0.36909	0.34683	0.3152	0.29583	0.17792	0.15952	0.14322	0.13041	0.11875	0.10844	0.0981	0.09074
	11.8854	0.96166	0.94841	0.93292	0.91602	0.89442	0.87595	0.86529	0.85552	0.81525	0.77461	0.7051	0.65115	0.59237	0.52816	0.46982	0.4296	0.4073	0.39507	0.37518	0.3533	0.32276	0.30429	0.18278	0.16397	0.14729	0.13349	0.12131	0.11077	0.10019	0.09271
	11.9095	0.96063	0.94872	0.93591	0.91964	0.89905	0.88021	0.8699	0.85785	0.81483	0.77409	0.70142	0.65051	0.59532	0.53316	0.47629	0.4342	0.41185	0.39984	0.38079	0.35972	0.33075	0.31428	0.18823	0.16914	0.15187	0.13683	0.12419	0.11318	0.10239	0.09497
	11.9336	0.95632	0.94353	0.93645	0.92078	0.90205	0.88209	0.87176	0.85764	0.80991	0.76821	0.69404	0.64639	0.59467	0.53483	0.4796	0.43633	0.41461	0.40274	0.38626	0.3666	0.33971	0.3264	0.19441	0.17494	0.15693	0.14048	0.12728	0.11565	0.10476	0.09748
	11.9578	0.94816	0.93517	0.93354	0.92102	0.90331	0.88174	0.87055	0.85459	0.8021	0.75815	0.68457	0.63873	0.59007	0.5335	0.47956	0.4365	0.41628	0.40557	0.3922	0.3749	0.3502	0.34029	0.20132	0.18122	0.16238	0.14454	0.13056	0.11832	0.10723	0.09998
	11.9819	0.93747	0.92657	0.92731	0.92029	0.90311	0.88015	0.86617	0.84798	0.7932	0.74676	0.67495	0.62949	0.58296	0.53076	0.47774	0.43636	0.41824	0.40988	0.39893	0.3849	0.36238	0.35473	0.20866	0.18757	0.16804	0.14901	0.13424	0.12127	0.10963	0.10232
	12.0061	0.92731	0.91926	0.91919	0.91626	0.90131	0.87629	0.8584	0.83696	0.78275	0.7358	0.66667	0.62103	0.57651	0.52788	0.47624	0.43719	0.42094	0.41591	0.40635	0.39632	0.37612	0.36896	0.21601	0.19377	0.17378	0.15384	0.13833	0.12446	0.11207	0.1045
	12.0303	0.91809	0.91321	0.91138	0.90851	0.89704	0.86953	0.8474	0.82268	0.76931	0.72514	0.66014	0.61529	0.57244	0.52554	0.47624	0.43983	0.42434	0.42352	0.41492	0.40868	0.39129	0.38327	0.22329	0.19996	0.1796	0.159	0.14269	0.12788	0.11484	0.10687
	12.0545	0.90875	0.90737	0.90483	0.89933	0.89047	0.86088	0.83488	0.80743	0.75363	0.71476	0.6542	0.61192	0.56991	0.5241	0.47784	0.44434	0.42854	0.432	0.42527	0.42199	0.40796	0.39881	0.23068	0.2064	0.18548	0.16446	0.14726	0.1317	0.11815	0.10992
	12.0787	0.89961	0.90126	0.89829	0.88992	0.88071	0.85159	0.82242	0.79323	0.73836	0.70518	0.64837	0.6096	0.56839	0.52327	0.48076	0.4502	0.4341	0.44067	0.43743	0.4369	0.42587	0.41612	0.23829	0.21332	0.19135	0.17008	0.15217	0.13612	0.12216	0.11389
	12.1029	0.89183	0.89478	0.89125	0.88028	0.86717	0.84061	0.8102	0.78002	0.72513	0.69641	0.64397	0.60829	0.56804	0.52329	0.48485	0.45682	0.4414	0.44984	0.45065	0.45294	0.44389	0.43399	0.24617	0.22088	0.1975	0.17595	0.15758	0.14124	0.12701	0.11873
	12.1271	0.8866	0.88848	0.88543	0.87075	0.85226	0.82754	0.79796	0.76623	0.71418	0.68842	0.64155	0.6076	0.56845	0.52503	0.49031	0.46409	0.44991	0.45996	0.4641	0.46868	0.46093	0.45134	0.25419	0.22911	0.20451	0.1824	0.16351	0.14683	0.13273	0.12435
	12.1513	0.88527	0.88342	0.88044	0.86271	0.83999	0.81481	0.78605	0.75193	0.70486	0.68112	0.63943	0.60743	0.57011	0.52899	0.49784	0.47263	0.45914	0.47089	0.47722	0.48329	0.47663	0.468	0.26228	0.23779	0.21265	0.18954	0.16979	0.15269	0.13912	0.13066
	12.1756	0.88635	0.88012	0.87424	0.85688	0.8322	0.80403	0.77486	0.73939	0.69745	0.67462	0.63698	0.6086	0.57423	0.53601	0.50812	0.48292	0.46934	0.48251	0.48999	0.49688	0.49155	0.48463	0.27071	0.24632	0.22152	0.19724	0.17662	0.15906	0.14594	0.13755
	12.1998	0.88754	0.87826	0.8679	0.85256	0.8278	0.79501	0.76432	0.72957	0.69297	0.66997	0.6354	0.61128	0.58104	0.54725	0.52127	0.4956	0.48112	0.49477	0.50224	0.50966	0.50666	0.50284	0.27959	0.25464	0.23072	0.2054	0.18435	0.16626	0.15325	0.14488
	12.2241	0.88825	0.87641	0.86338	0.84891	0.82453	0.78791	0.75388	0.72086	0.69099	0.66774	0.63594	0.61485	0.59	0.56182	0.5373	0.51124	0.49476	0.50786	0.51417	0.52217	0.52301	0.52279	0.28859	0.26313	0.23984	0.2138	0.19286	0.17452	0.16106	0.15258
	12.2483	0.88786	0.87346	0.86134	0.84549	0.82077	0.78282	0.74441	0.71231	0.69067	0.66794	0.6388	0.61949	0.60078	0.57715	0.55508	0.52905	0.51006	0.52262	0.52729	0.5357	0.54132	0.54315	0.29765	0.27155	0.24866	0.22233	0.20172	0.18359	0.16901	0.16061
	12.2726	0.88565	0.87013	0.86046	0.84173	0.81645	0.77981	0.7382	0.70513	0.69207	0.67102	0.64467	0.62667	0.61372	0.59231	0.57305	0.54759	0.52641	0.53945	0.5425	0.55097	0.56144	0.56368	0.30733	0.27995	0.2575	0.23081	0.21054	0.19267	0.17702	0.16852
	12.2969	0.88236	0.86749	0.85822	0.83696	0.8116	0.7773	0.73605	0.70054	0.69544	0.6769	0.65417	0.63771	0.62925	0.60787	0.59056	0.56568	0.54331	0.55714	0.55942	0.5675	0.58242	0.58432	0.31807	0.28931	0.26667	0.23902	0.21922	0.20123	0.18489	0.17543
	12.3212	0.87833	0.86502	0.85292	0.83128	0.80565	0.77304	0.73576	0.69784	0.70035	0.68468	0.66648	0.65228	0.64654	0.62398	0.60698	0.58229	0.56044	0.57421	0.57712	0.585	0.60248	0.60378	0.32975	0.30033	0.27613	0.24706	0.2274	0.20889	0.1918	0.18104
	12.3455	0.87306	0.86063	0.84499	0.82448	0.798	0.7679	0.73524	0.69625	0.70624	0.69348	0.68064	0.66898	0.6644	0.64063	0.62303	0.59812	0.57754	0.59114	0.5948	0.60341	0.6202	0.62108	0.34239	0.31232	0.28579	0.25504	0.23449	0.21536	0.19736	0.1858
	12.3698	0.86672	0.85366	0.83587	0.81586	0.78939	0.76425	0.73528	0.69645	0.713	0.70343	0.69601	0.68723	0.68275	0.65752	0.64055	0.61509	0.59498	0.60894	0.61265	0.62178	0.63619	0.63565	0.3558	0.32432	0.29566	0.26272	0.24052	0.22043	0.20169	0.18989
	12.3941	0.86058	0.84508	0.82629	0.80543	0.78178	0.76309	0.73715	0.69896	0.72078	0.71547	0.71271	0.70706	0.70186	0.67454	0.65963	0.6343	0.61375	0.62739	0.63103	0.6395	0.65163	0.64681	0.36867	0.33603	0.30585	0.26979	0.24578	0.22439	0.20511	0.19312
	12.4184	0.85501	0.83594	0.81602	0.79375	0.77531	0.76322	0.73977	0.70349	0.73061	0.73032	0.73168	0.72856	0.72226	0.6925	0.67871	0.65561	0.63391	0.64622	0.64937	0.65689	0.66712	0.65549	0.37977	0.34714	0.31597	0.27625	0.25041	0.22784	0.20801	0.19556
	12.4427	0.84908	0.82682	0.80517	0.78214	0.76958	0.76342	0.74181	0.70952	0.74444	0.74842	0.75354	0.75156	0.74462	0.71204	0.69748	0.67801	0.6548	0.66543	0.66704	0.67369	0.68229	0.66326	0.38938	0.35734	0.32553	0.28253	0.25474	0.23125	0.21077	0.19778
	12.4671	0.84179	0.81765	0.79498	0.77201	0.76496	0.76347	0.74423	0.71665	0.76294	0.76913	0.77701	0.77481	0.76812	0.73342	0.71769	0.70042	0.67668	0.68463	0.68366	0.68826	0.69552	0.67033	0.39847	0.36692	0.33444	0.28901	0.25917	0.23491	0.21386	0.20028
	12.4914	0.83324	0.80831	0.78646	0.76401	0.7607	0.76264	0.74758	0.72556	0.78436	0.79081	0.80005	0.79739	0.79157	0.7562	0.73976	0.72189	0.69903	0.7033	0.69907	0.69997	0.70522	0.67612	0.40809	0.37597	0.34243	0.2955	0.2637	0.23897	0.21748	0.20326
	12.5158	0.82423	0.79917	0.77921	0.75912	0.75553	0.76005	0.75067	0.73669	0.80711	0.81248	0.82227	0.82027	0.81551	0.7798	0.76131	0.74123	0.71991	0.72182	0.71354	0.7098	0.71185	0.68037	0.41911	0.38458	0.34928	0.30125	0.26836	0.24323	0.22151	0.20678
	12.5401	0.81564	0.79117	0.77276	0.75685	0.75006	0.75661	0.75337	0.74971	0.8302	0.83478	0.84455	0.84474	0.84074	0.80341	0.78057	0.75838	0.73772	0.73958	0.72726	0.71801	0.71605	0.68208	0.43211	0.393	0.35494	0.30645	0.27363	0.24799	0.22578	0.21058
	12.5645	0.80829	0.78483	0.76664	0.75442	0.74636	0.75495	0.75799	0.76483	0.85314	0.85896	0.86839	0.87082	0.86623	0.82517	0.79881	0.7747	0.75218	0.75479	0.73913	0.724	0.71734	0.68037	0.44629	0.40165	0.35969	0.31179	0.27981	0.25392	0.23053	0.21506
	12.5889	0.80218	0.77927	0.76062	0.75112	0.74543	0.75569	0.76593	0.78195	0.87541	0.88482	0.89376	0.89751	0.88884	0.84407	0.81711	0.79066	0.76418	0.76554	0.74807	0.7268	0.71579	0.67498	0.45938	0.41101	0.36428	0.31746	0.28665	0.26097	0.23657	0.22115
	12.6133	0.79644	0.77286	0.75501	0.74868	0.74626	0.75795	0.77575	0.79952	0.89559	0.91018	0.91917	0.92108	0.90595	0.86094	0.83431	0.80531	0.77508	0.77129	0.75273	0.7262	0.71142	0.66586	0.47021	0.42078	0.37024	0.32392	0.29404	0.26883	0.24436	0.22896
	12.6377	0.79014	0.766	0.75019	0.74763	0.74785	0.76237	0.78624	0.8163	0.91192	0.93179	0.94277	0.93765	0.91751	0.87625	0.84905	0.81818	0.78565	0.77377	0.75138	0.72182	0.70309	0.65332	0.47918	0.4303	0.37898	0.33194	0.30272	0.27759	0.25353	0.2379
	12.6621	0.78311	0.75912	0.74667	0.74761	0.75039	0.7701	0.79768	0.8319	0.92429	0.94722	0.96163	0.94707	0.92455	0.88903	0.86064	0.8283	0.79487	0.77449	0.74397	0.71244	0.69033	0.63752	0.48638	0.43859	0.39005	0.34214	0.31326	0.28727	0.2631	0.24678
	12.6865	0.77473	0.75155	0.74368	0.74814	0.7549	0.78087	0.80995	0.84656	0.93322	0.95615	0.97341	0.95127	0.9281	0.89839	0.86844	0.83458	0.80086	0.77319	0.73232	0.69806	0.67353	0.61889	0.49132	0.44522	0.40177	0.35445	0.32476	0.29792	0.27232	0.25486
	12.711	0.76433	0.74404	0.74017	0.74927	0.76181	0.79266	0.82267	0.86017	0.93891	0.9599	0.97828	0.95169	0.92962	0.90311	0.87342	0.83818	0.8025	0.76971	0.71985	0.68025	0.65317	0.59844	0.49335	0.45026	0.41242	0.36792	0.33631	0.30901	0.28184	0.26251
	12.7354	0.75229	0.7367	0.73687	0.75122	0.77008	0.8039	0.8349	0.8721	0.94104	0.95995	0.97769	0.94995	0.92996	0.90301	0.87607	0.84039	0.80059	0.76421	0.70861	0.66027	0.6308	0.57677	0.49245	0.45377	0.42068	0.38137	0.34771	0.31938	0.29147	0.26986
	12.7599	0.73919	0.72845	0.73491	0.75377	0.7779	0.81426	0.84543	0.88187	0.93839	0.95681	0.97169	0.94643	0.92787	0.8998	0.87545	0.84082	0.79666	0.75678	0.69759	0.63881	0.60797	0.5541	0.48921	0.4557	0.42593	0.39325	0.35854	0.32879	0.29971	0.27645
	12.7843	0.72571	0.72063	0.73462	0.75661	0.7841	0.8227	0.85356	0.88946	0.93114	0.94958	0.9609	0.94071	0.9218	0.89563	0.87139	0.83857	0.79211	0.74737	0.68517	0.6182	0.58484	0.5316	0.48464	0.45558	0.42792	0.40249	0.36854	0.33725	0.30577	0.28159
	12.8088	0.71342	0.71477	0.73488	0.7601	0.78844	0.82789	0.85935	0.89519	0.92273	0.93794	0.94861	0.93316	0.9118	0.89103	0.86627	0.83458	0.78707	0.73573	0.67147	0.60142	0.562	0.51065	0.47935	0.45277	0.4265	0.4082	0.377	0.34366	0.31009	0.28463
	12.8332	0.70381	0.71031	0.73487	0.76352	0.79076	0.8297	0.86341	0.89948	0.91476	0.92327	0.93703	0.92437	0.90036	0.88519	0.86116	0.82921	0.78034	0.72235	0.65692	0.58826	0.54108	0.49151	0.47301	0.44686	0.42232	0.40979	0.3822	0.34752	0.31285	0.28499
	12.8577	0.69706	0.7064	0.73546	0.76595	0.7911	0.82889	0.86579	0.90171	0.90575	0.90779	0.926	0.91432	0.88898	0.87653	0.85375	0.82081	0.77066	0.70797	0.64157	0.57607	0.52343	0.47388	0.46514	0.43942	0.41651	0.40822	0.38332	0.34889	0.31302	0.28274
	12.8822	0.69183	0.70313	0.73677	0.76684	0.78986	0.82662	0.86557	0.90046	0.89653	0.89467	0.91518	0.90324	0.87676	0.8643	0.84264	0.80951	0.75852	0.69317	0.62638	0.56261	0.50948	0.45829	0.45561	0.43242	0.4097	0.40492	0.38075	0.34737	0.31027	0.27797
	12.9067	0.68724	0.70067	0.73732	0.766	0.78787	0.82383	0.86286	0.89654	0.88884	0.88589	0.9045	0.89141	0.86406	0.84997	0.82847	0.79632	0.74573	0.67898	0.61186	0.54783	0.4981	0.44554	0.44512	0.42538	0.40246	0.40046	0.37529	0.34274	0.30501	0.27076
	12.9312	0.68433	0.69985	0.73692	0.76414	0.78574	0.82113	0.85873	0.89196	0.88286	0.88062	0.89398	0.87857	0.85161	0.83548	0.81237	0.78081	0.73274	0.66535	0.59698	0.53265	0.48761	0.43554	0.43487	0.41716	0.39549	0.39458	0.36778	0.33509	0.2973	0.26177
	12.9558	0.68402	0.70136	0.73641	0.76225	0.78443	0.81822	0.85311	0.88719	0.87796	0.87658	0.88322	0.86462	0.83858	0.8212	0.79536	0.76397	0.71868	0.65186	0.58112	0.51749	0.47757	0.42803	0.42554	0.40798	0.38834	0.3874	0.3587	0.3253	0.28723	0.25198
	12.9803	0.68616	0.70453	0.73576	0.76035	0.78412	0.8149	0.84643	0.88147	0.87265	0.87135	0.87246	0.85107	0.82488	0.8064	0.77825	0.74713	0.70296	0.63869	0.56564	0.50295	0.46778	0.42267	0.4172	0.39888	0.38046	0.37947	0.34865	0.31416	0.27581	0.24227
	13.0048	0.68926	0.70733	0.73445	0.75748	0.78275	0.81144	0.84097	0.87411	0.86537	0.86451	0.86218	0.83969	0.81193	0.79182	0.76258	0.73119	0.68679	0.62582	0.5523	0.48925	0.45803	0.41872	0.40993	0.39096	0.3724	0.37071	0.33825	0.30245	0.26466	0.23318
	13.0294	0.69155	0.70782	0.73184	0.75371	0.77858	0.8077	0.83688	0.86572	0.856	0.85677	0.85259	0.83004	0.80022	0.77923	0.75007	0.71733	0.67187	0.6129	0.54098	0.4768	0.44872	0.41473	0.40397	0.38435	0.3644	0.36069	0.32752	0.29116	0.25473	0.22498
	13.0539	0.69287	0.70574	0.7276	0.7496	0.77272	0.80377	0.83208	0.8576	0.84614	0.84825	0.84428	0.82099	0.78985	0.76941	0.74067	0.70579	0.65909	0.60058	0.53091	0.46655	0.4404	0.40962	0.39926	0.37818	0.35612	0.3497	0.31647	0.28055	0.24609	0.21762
	13.0785	0.69321	0.70257	0.72279	0.74466	0.76741	0.80002	0.82636	0.85005	0.8363	0.8384	0.83621	0.81195	0.78089	0.76123	0.73346	0.69638	0.64832	0.58963	0.52186	0.45891	0.43374	0.40383	0.39582	0.37215	0.34769	0.33893	0.30563	0.27058	0.23848	0.21077
	13.103	0.69117	0.69918	0.71771	0.73816	0.76326	0.79577	0.82064	0.84287	0.82514	0.82718	0.82693	0.80253	0.77283	0.7534	0.72626	0.68757	0.63836	0.57969	0.51344	0.45395	0.42883	0.3984	0.39385	0.36683	0.33961	0.32889	0.29524	0.26145	0.23117	0.20388
	13.1276	0.68632	0.69494	0.71109	0.7303	0.75894	0.79057	0.8151	0.83557	0.81193	0.81422	0.81577	0.79225	0.76507	0.74584	0.71706	0.67777	0.62847	0.57005	0.50528	0.45082	0.42495	0.39376	0.39261	0.36248	0.33223	0.31938	0.28517	0.25307	0.2238	0.19708
	13.1522	0.67999	0.689	0.70349	0.72162	0.75378	0.78482	0.80992	0.82743	0.79751	0.79847	0.80254	0.78101	0.75703	0.73809	0.70553	0.66669	0.61841	0.56057	0.4979	0.44762	0.42126	0.38936	0.39082	0.35887	0.32555	0.3105	0.27585	0.24543	0.21685	0.19101
	13.1768	0.67253	0.68081	0.69539	0.7133	0.74775	0.7786	0.80395	0.81835	0.78292	0.78069	0.78773	0.76975	0.74789	0.72933	0.69222	0.65408	0.60813	0.55142	0.49221	0.44343	0.41698	0.3846	0.38792	0.35524	0.31951	0.30254	0.26788	0.23847	0.21052	0.18572
	13.2014	0.66271	0.67012	0.68587	0.70675	0.74085	0.77206	0.79664	0.80771	0.76801	0.76266	0.77258	0.75887	0.73785	0.71937	0.67881	0.64048	0.59728	0.54262	0.48811	0.43918	0.41185	0.3792	0.38368	0.35109	0.3137	0.29523	0.26117	0.2318	0.20455	0.18078
	13.2261	0.6509	0.65797	0.67518	0.70125	0.73371	0.76533	0.78899	0.796	0.75271	0.7452	0.7578	0.74788	0.72767	0.70855	0.66668	0.62703	0.5853	0.53426	0.48441	0.43519	0.4062	0.37319	0.37785	0.34628	0.3076	0.28849	0.25523	0.2254	0.19895	0.17594
	13.2507	0.63834	0.64502	0.66493	0.69507	0.72667	0.75849	0.78168	0.78456	0.73749	0.72832	0.74295	0.7354	0.71708	0.69742	0.65529	0.61402	0.57275	0.5261	0.47997	0.43092	0.40074	0.36706	0.37079	0.34069	0.30147	0.28242	0.24964	0.21955	0.1939	0.1713
	13.2753	0.62576	0.63144	0.65573	0.68789	0.71955	0.7515	0.77372	0.77334	0.72298	0.71267	0.72723	0.72029	0.70447	0.6856	0.64417	0.60119	0.56029	0.51791	0.47448	0.42653	0.39601	0.36126	0.36315	0.33419	0.29584	0.27677	0.24434	0.21462	0.18929	0.16727
	13.3	0.61296	0.61785	0.64722	0.68039	0.71275	0.74376	0.76307	0.76112	0.70959	0.69832	0.71047	0.70322	0.68923	0.67297	0.63312	0.58861	0.54878	0.50986	0.46839	0.42239	0.39202	0.3561	0.35521	0.32656	0.29053	0.2712	0.23955	0.21052	0.18507	0.16397
	13.3246	0.5998	0.60477	0.63876	0.67345	0.70603	0.73414	0.74941	0.74686	0.69693	0.68354	0.69328	0.68621	0.67349	0.66014	0.62206	0.57729	0.53867	0.50222	0.46267	0.41834	0.38811	0.35174	0.34744	0.31829	0.28493	0.26557	0.23532	0.20682	0.18143	0.16107
	13.3493	0.58733	0.59362	0.63008	0.66659	0.69867	0.7224	0.73466	0.73113	0.68452	0.66822	0.67668	0.67055	0.65921	0.64709	0.61143	0.56806	0.52961	0.49527	0.45786	0.4142	0.38384	0.348	0.34074	0.3103	0.27876	0.26	0.23115	0.20341	0.1784	0.15821
	13.374	0.57631	0.58565	0.62157	0.65905	0.68976	0.70974	0.71997	0.71519	0.67269	0.65428	0.66162	0.65669	0.6464	0.63422	0.60153	0.56036	0.52212	0.48906	0.45363	0.40972	0.37936	0.34435	0.33503	0.30315	0.27259	0.25478	0.22694	0.20033	0.17582	0.15539
	13.3986	0.5672	0.5805	0.61402	0.65122	0.67934	0.69738	0.70527	0.70018	0.66139	0.64252	0.64827	0.64433	0.63437	0.62233	0.592	0.55309	0.51599	0.48351	0.44894	0.40479	0.37479	0.34012	0.32961	0.29706	0.26716	0.25012	0.22305	0.19751	0.1736	0.15296
	13.4233	0.56088	0.57659	0.60851	0.64394	0.66891	0.68606	0.69131	0.68622	0.64989	0.6325	0.63617	0.63291	0.62308	0.61189	0.58308	0.5464	0.51021	0.47876	0.44336	0.39945	0.3702	0.3355	0.32443	0.29212	0.26251	0.24593	0.21959	0.1951	0.17176	0.15119
	13.448	0.55726	0.57303	0.60498	0.63746	0.66044	0.67618	0.67901	0.67338	0.63892	0.62393	0.62497	0.62232	0.61298	0.60297	0.57546	0.54064	0.50484	0.47448	0.43791	0.39441	0.36587	0.33155	0.31979	0.28804	0.25828	0.24217	0.21678	0.19326	0.17032	0.14994
	13.4727	0.55575	0.57076	0.60252	0.63188	0.6548	0.66804	0.66893	0.66307	0.63006	0.61663	0.61488	0.61276	0.60374	0.5951	0.56864	0.53538	0.50027	0.46974	0.43349	0.39055	0.36201	0.3286	0.31577	0.28434	0.25453	0.23908	0.21482	0.19176	0.16922	0.14888
	13.4975	0.55658	0.57073	0.6007	0.62805	0.65072	0.66163	0.66112	0.65588	0.62349	0.61048	0.6064	0.60384	0.5952	0.58788	0.56245	0.53044	0.49638	0.46471	0.42988	0.38765	0.35849	0.32572	0.31213	0.28065	0.25148	0.23665	0.21329	0.19018	0.16816	0.14793
	13.5222	0.5597	0.57194	0.59912	0.62564	0.64745	0.65658	0.65511	0.65011	0.6181	0.60509	0.59945	0.59548	0.58752	0.58108	0.5569	0.52557	0.49257	0.45988	0.42607	0.38505	0.35528	0.3224	0.3083	0.27707	0.24901	0.23457	0.2116	0.18854	0.16706	0.14719
	13.5469	0.56395	0.57359	0.59785	0.62391	0.64541	0.65269	0.65016	0.64438	0.61312	0.5998	0.59348	0.58821	0.58025	0.57453	0.55131	0.5206	0.48834	0.45519	0.42182	0.38282	0.3522	0.31895	0.30413	0.27396	0.24682	0.23268	0.20982	0.18718	0.16621	0.14664
	13.5717	0.5683	0.57588	0.59742	0.62286	0.64387	0.64959	0.64579	0.63839	0.60869	0.5943	0.58763	0.58153	0.57318	0.5681	0.54566	0.51618	0.48413	0.45098	0.4182	0.38091	0.34924	0.31579	0.3001	0.2713	0.24502	0.23098	0.2083	0.18625	0.1656	0.14626
	13.5964	0.5723	0.57834	0.5981	0.62242	0.64206	0.64664	0.64163	0.63231	0.60505	0.58914	0.58203	0.5747	0.56645	0.56154	0.54029	0.51281	0.48072	0.44772	0.41526	0.37886	0.34681	0.31304	0.29645	0.26877	0.24364	0.22955	0.20721	0.18569	0.16495	0.14609
	13.6212	0.57611	0.58093	0.60034	0.62276	0.64055	0.64356	0.6373	0.62754	0.60184	0.58563	0.5777	0.56811	0.56026	0.55527	0.53538	0.50998	0.47825	0.44509	0.41234	0.37655	0.34515	0.31069	0.29306	0.26639	0.24258	0.22847	0.2064	0.18519	0.16435	0.14618
	13.6459	0.57985	0.58404	0.60408	0.62458	0.6402	0.6413	0.6334	0.62524	0.59861	0.58389	0.57497	0.56295	0.55485	0.55012	0.53154	0.50733	0.47633	0.44247	0.4097	0.37423	0.34394	0.30859	0.28995	0.26444	0.24189	0.22761	0.20556	0.18441	0.16398	0.1464
	13.6707	0.58353	0.58768	0.60833	0.62786	0.64118	0.64071	0.63129	0.62501	0.59563	0.58272	0.57341	0.55971	0.55064	0.54642	0.52914	0.50531	0.47448	0.4401	0.40766	0.37216	0.34298	0.30683	0.28735	0.26313	0.24142	0.2267	0.20459	0.18339	0.16371	0.14636
	13.6955	0.58778	0.59214	0.61255	0.63145	0.64303	0.64177	0.63195	0.6257	0.59355	0.58116	0.57227	0.55804	0.54795	0.54394	0.52754	0.50431	0.47314	0.43867	0.4062	0.37054	0.34228	0.30581	0.28579	0.26254	0.24081	0.22575	0.20354	0.18223	0.16321	0.14591
	13.7203	0.59332	0.59765	0.61727	0.63524	0.645	0.64353	0.63446	0.62634	0.59261	0.57902	0.57144	0.55712	0.54648	0.54224	0.52629	0.50381	0.47282	0.43818	0.40513	0.36958	0.3418	0.30563	0.28527	0.26236	0.24002	0.22497	0.2025	0.18113	0.16237	0.1452
	13.7451	0.6001	0.6039	0.62298	0.64031	0.64771	0.64522	0.63665	0.62614	0.59229	0.57707	0.57095	0.55609	0.54553	0.5408	0.52475	0.50261	0.47279	0.43809	0.40403	0.36932	0.34184	0.30619	0.28526	0.26225	0.2391	0.22412	0.20141	0.18028	0.16141	0.14432
	13.77	0.60783	0.61096	0.62995	0.64669	0.65154	0.64676	0.63768	0.62539	0.59202	0.5758	0.57062	0.55504	0.54472	0.53928	0.52228	0.50049	0.47206	0.43785	0.40301	0.36957	0.34246	0.30739	0.28559	0.26195	0.23788	0.22259	0.19999	0.17926	0.16044	0.14324
	13.7948	0.61647	0.61918	0.63782	0.65282	0.65505	0.64783	0.63776	0.62488	0.59136	0.57466	0.56996	0.55409	0.54373	0.53735	0.51934	0.49806	0.46997	0.43676	0.40222	0.36965	0.34324	0.30881	0.28606	0.26119	0.23609	0.21989	0.19786	0.17763	0.15927	0.14209
	13.8196	0.62634	0.62842	0.64579	0.6577	0.65763	0.64802	0.63756	0.62478	0.58977	0.57286	0.56844	0.55277	0.54199	0.53447	0.51592	0.49494	0.46661	0.43465	0.40141	0.36881	0.3434	0.30961	0.286	0.25957	0.23352	0.21639	0.1951	0.17549	0.15764	0.14094
	13.8445	0.63722	0.63772	0.65276	0.66185	0.65948	0.64755	0.63733	0.62466	0.58707	0.57019	0.56668	0.55073	0.53888	0.53053	0.51178	0.49055	0.46274	0.43201	0.40004	0.36704	0.34265	0.30936	0.2848	0.25682	0.23021	0.21266	0.19203	0.17306	0.15559	0.13956
	13.8693	0.64799	0.64591	0.65778	0.66499	0.66047	0.64741	0.63665	0.62373	0.58359	0.56676	0.56481	0.54793	0.5346	0.52629	0.5074	0.48551	0.45915	0.4291	0.3976	0.36453	0.34114	0.3081	0.28235	0.25316	0.22635	0.20898	0.18901	0.17042	0.15338	0.13779
	13.8942	0.65768	0.65236	0.66092	0.66674	0.66031	0.64754	0.6358	0.62174	0.58011	0.56279	0.56204	0.54493	0.53052	0.52262	0.50332	0.48087	0.45572	0.42601	0.39426	0.36137	0.339	0.30617	0.27911	0.24934	0.22248	0.20558	0.18632	0.16792	0.15126	0.13582
	13.9191	0.66633	0.65734	0.66314	0.66733	0.65892	0.64717	0.63501	0.61895	0.57662	0.55878	0.55842	0.5425	0.52733	0.51965	0.49985	0.47694	0.45217	0.42303	0.39094	0.35831	0.33628	0.30378	0.27575	0.24587	0.21884	0.20246	0.18371	0.16568	0.14927	0.13398
	13.9439	0.67374	0.66203	0.66526	0.66609	0.65707	0.64597	0.63394	0.61562	0.57292	0.5553	0.55486	0.54062	0.5248	0.51725	0.49711	0.47375	0.44918	0.42073	0.38837	0.35606	0.33342	0.30066	0.27257	0.24251	0.21524	0.19942	0.18095	0.16335	0.14747	0.13239
	13.9688	0.67963	0.66687	0.66709	0.66323	0.65495	0.64455	0.63274	0.61247	0.56982	0.55238	0.55186	0.53887	0.52291	0.5155	0.49501	0.47134	0.44721	0.41952	0.38657	0.35435	0.331	0.29737	0.26933	0.23915	0.2118	0.19642	0.17834	0.16102	0.14594	0.13105
	13.9937	0.68464	0.67111	0.66786	0.66045	0.65307	0.64396	0.63195	0.60986	0.56774	0.54952	0.54881	0.53727	0.52143	0.51421	0.49321	0.46965	0.44611	0.41918	0.38575	0.35292	0.32907	0.29506	0.26601	0.23586	0.20893	0.19377	0.17612	0.15913	0.14456	0.12987
	14.0186	0.6893	0.67449	0.66768	0.65865	0.65209	0.64467	0.63181	0.60766	0.5661	0.54694	0.54559	0.53547	0.51974	0.51292	0.49184	0.46848	0.44542	0.41914	0.38617	0.3521	0.32749	0.29391	0.26306	0.23294	0.20686	0.19179	0.17431	0.15777	0.14321	0.12878
	14.0436	0.69399	0.67814	0.66819	0.65851	0.65275	0.64647	0.63228	0.60664	0.56465	0.54516	0.54308	0.5333	0.51709	0.51156	0.491	0.46762	0.4447	0.41892	0.38724	0.35211	0.32648	0.29346	0.26096	0.2307	0.20537	0.19038	0.17293	0.15689	0.14195	0.12788
	14.0685	0.69952	0.68288	0.67102	0.66075	0.65519	0.64817	0.63274	0.60706	0.56362	0.54402	0.54145	0.5308	0.51335	0.50956	0.49019	0.46683	0.44362	0.41831	0.38811	0.35278	0.32617	0.29343	0.25981	0.22907	0.20419	0.18938	0.17197	0.15637	0.14093	0.12717
	14.0934	0.70641	0.68832	0.67585	0.66507	0.65803	0.64878	0.63248	0.60776	0.56273	0.54295	0.53946	0.52732	0.50949	0.50616	0.48871	0.46583	0.442	0.41712	0.38803	0.35332	0.32612	0.29372	0.25931	0.22811	0.20342	0.1886	0.1714	0.15589	0.14019	0.12654
	14.1184	0.71505	0.69488	0.68221	0.67045	0.66045	0.64856	0.63154	0.6073	0.56197	0.54205	0.53609	0.52305	0.50598	0.50187	0.48613	0.46429	0.4402	0.41503	0.38653	0.353	0.32618	0.29436	0.25909	0.22793	0.20322	0.18786	0.17093	0.15521	0.13969	0.12595
	14.1433	0.72545	0.70326	0.69082	0.67662	0.66293	0.64857	0.62998	0.60493	0.56167	0.54161	0.53188	0.51874	0.50258	0.49713	0.48249	0.46208	0.43821	0.41226	0.38375	0.35181	0.32671	0.29551	0.25911	0.22849	0.20353	0.18729	0.17041	0.15434	0.13933	0.12549
	14.1683	0.73754	0.71399	0.70191	0.68394	0.66569	0.64923	0.62791	0.60109	0.56143	0.54109	0.52743	0.51443	0.49886	0.49156	0.47802	0.45914	0.43572	0.4094	0.38034	0.34988	0.32756	0.29721	0.25975	0.22957	0.2041	0.18712	0.16994	0.15342	0.13893	0.12521
	14.1933	0.75221	0.72741	0.71439	0.69218	0.66915	0.6496	0.62531	0.5974	0.56129	0.54016	0.52314	0.51018	0.49465	0.48566	0.47338	0.45558	0.4328	0.40639	0.37706	0.34758	0.32857	0.2993	0.2609	0.23058	0.20452	0.18723	0.16938	0.15251	0.13835	0.12494
	14.2183	0.77018	0.74306	0.72676	0.7008	0.67439	0.64948	0.62238	0.59486	0.56139	0.53923	0.51952	0.50597	0.49038	0.48014	0.46901	0.45177	0.42934	0.40307	0.37461	0.34601	0.3298	0.30125	0.26212	0.23118	0.20463	0.18714	0.16859	0.15158	0.13745	0.12442
	14.2433	0.79017	0.75934	0.73777	0.7092	0.68108	0.64994	0.61946	0.59273	0.56106	0.53831	0.51683	0.50124	0.486	0.4749	0.46466	0.44808	0.42554	0.39985	0.37318	0.3459	0.33103	0.30273	0.26331	0.2315	0.20453	0.18664	0.16775	0.15055	0.13633	0.12346
	14.2683	0.80905	0.774	0.7472	0.7164	0.68719	0.65094	0.6165	0.5899	0.55942	0.53675	0.51514	0.49589	0.48109	0.46979	0.45994	0.4446	0.42184	0.39706	0.37206	0.34671	0.33198	0.30366	0.26446	0.23176	0.20438	0.18597	0.16699	0.14944	0.13497	0.12215
	14.2933	0.82529	0.7862	0.75457	0.72198	0.69074	0.65132	0.61325	0.58641	0.55606	0.53419	0.51363	0.49078	0.4762	0.46512	0.45483	0.44101	0.41823	0.39451	0.37054	0.34721	0.33235	0.30395	0.26534	0.23187	0.20424	0.18526	0.16608	0.1482	0.13345	0.12063
	14.3183	0.83846	0.79592	0.75942	0.72624	0.69143	0.65056	0.60992	0.58343	0.55196	0.53092	0.51153	0.48736	0.47232	0.4613	0.45037	0.4375	0.41503	0.39201	0.36859	0.34708	0.33197	0.30344	0.26572	0.23176	0.20395	0.1845	0.16495	0.14679	0.13191	0.11903
	14.3433	0.84768	0.80196	0.76287	0.72893	0.69042	0.64846	0.60752	0.58142	0.54848	0.52743	0.50991	0.48636	0.46974	0.45915	0.44779	0.43468	0.41286	0.38963	0.36685	0.34679	0.33101	0.30205	0.26541	0.23141	0.20346	0.18367	0.16374	0.14536	0.1304	0.11752
	14.3684	0.85289	0.80392	0.76509	0.72908	0.68863	0.64531	0.60603	0.57942	0.54563	0.52431	0.5097	0.4868	0.46842	0.45858	0.44688	0.43274	0.41163	0.38755	0.36561	0.34642	0.32949	0.29983	0.26447	0.23059	0.20283	0.18288	0.16254	0.14415	0.12905	0.11614
	14.3934	0.85466	0.80355	0.76526	0.72628	0.6861	0.64202	0.60391	0.57651	0.54287	0.52203	0.50989	0.48714	0.4678	0.45828	0.44657	0.43139	0.41054	0.38573	0.36449	0.34573	0.32735	0.29726	0.26312	0.22926	0.20192	0.18217	0.16144	0.14307	0.12787	0.11482
	14.4185	0.85345	0.80162	0.76342	0.7215	0.68257	0.63825	0.60032	0.57245	0.53977	0.52035	0.50935	0.48723	0.46775	0.45772	0.44572	0.42991	0.409	0.38398	0.36355	0.34469	0.32494	0.29467	0.26143	0.22784	0.20079	0.18161	0.16062	0.14199	0.12683	0.11361
	14.4435	0.84902	0.79774	0.76024	0.71694	0.67782	0.63318	0.59587	0.56766	0.5361	0.51872	0.50809	0.48754	0.46864	0.45743	0.44395	0.42791	0.40714	0.38257	0.36283	0.34301	0.32256	0.29195	0.25953	0.22673	0.19988	0.18127	0.16003	0.14104	0.12578	0.1126
	14.4686	0.84183	0.79198	0.75603	0.71411	0.67237	0.62747	0.59186	0.56297	0.53205	0.51687	0.50616	0.48789	0.46996	0.45759	0.44214	0.42573	0.40544	0.38175	0.36192	0.34034	0.31999	0.28944	0.25772	0.22617	0.19955	0.181	0.15964	0.14035	0.12473	0.1117
	14.4937	0.83399	0.78559	0.75172	0.71201	0.66745	0.62235	0.58842	0.55884	0.52842	0.51439	0.50344	0.48795	0.4709	0.45803	0.44095	0.42377	0.40388	0.38114	0.36041	0.3369	0.31709	0.28774	0.25641	0.22627	0.19968	0.18063	0.15935	0.13988	0.12375	0.11081
	14.5188	0.82653	0.77986	0.74788	0.70878	0.66328	0.61808	0.58497	0.55511	0.52526	0.51105	0.50066	0.48735	0.47133	0.45835	0.44024	0.42195	0.40216	0.38052	0.35872	0.33383	0.31461	0.28667	0.25572	0.22693	0.19998	0.18038	0.15921	0.13937	0.12285	0.10998
	14.5439	0.81952	0.7747	0.74358	0.70457	0.65949	0.61426	0.5811	0.55134	0.52199	0.50742	0.49868	0.48587	0.47162	0.4583	0.43949	0.42005	0.40058	0.38025	0.35772	0.33195	0.31276	0.28578	0.25542	0.22769	0.20057	0.18056	0.15944	0.13894	0.12212	0.10927
	14.569	0.81369	0.76968	0.7388	0.70018	0.65596	0.61113	0.57675	0.5475	0.51848	0.50419	0.49704	0.48447	0.47181	0.45782	0.43814	0.41825	0.39942	0.38037	0.35754	0.33124	0.31136	0.28514	0.25532	0.22839	0.20142	0.18117	0.15998	0.139	0.12174	0.10872
	14.5941	0.80982	0.76576	0.73433	0.69577	0.65254	0.60853	0.57246	0.54426	0.51502	0.50141	0.49552	0.48388	0.47137	0.45681	0.43622	0.41694	0.39825	0.38018	0.35753	0.33112	0.31069	0.28474	0.25533	0.22906	0.20227	0.18193	0.16044	0.13939	0.12183	0.1084
	14.6193	0.80722	0.76303	0.73036	0.69118	0.64884	0.6057	0.56877	0.54179	0.51188	0.49853	0.49433	0.48342	0.46983	0.45504	0.43412	0.41569	0.39711	0.37925	0.35727	0.33091	0.31058	0.28442	0.25521	0.22952	0.20301	0.18258	0.16074	0.13974	0.12235	0.10838
	14.6444	0.80408	0.76003	0.72653	0.68674	0.64495	0.60284	0.56627	0.53959	0.50914	0.49513	0.49306	0.48237	0.46767	0.45264	0.43205	0.41391	0.39636	0.3781	0.35653	0.33022	0.31044	0.28442	0.25498	0.22989	0.20396	0.18317	0.16111	0.14012	0.1231	0.10867
	14.6696	0.80028	0.75633	0.72281	0.68315	0.64158	0.60054	0.56501	0.5375	0.50665	0.49201	0.49146	0.48085	0.46596	0.45022	0.43031	0.41208	0.39551	0.37741	0.35545	0.32947	0.31016	0.28473	0.25502	0.23047	0.20516	0.18393	0.16162	0.14072	0.12396	0.10929
	14.6947	0.79639	0.75301	0.72031	0.68094	0.63961	0.59879	0.56419	0.53574	0.50463	0.49036	0.48975	0.47922	0.46473	0.44825	0.42894	0.41049	0.39433	0.37753	0.35493	0.32916	0.31013	0.28533	0.25562	0.2314	0.20646	0.18502	0.16235	0.14149	0.12488	0.11012
	14.7199	0.79235	0.75047	0.71992	0.68057	0.63869	0.59728	0.56352	0.53448	0.50372	0.48985	0.48826	0.47767	0.46339	0.44691	0.42744	0.40889	0.39347	0.37813	0.35546	0.32982	0.31073	0.28662	0.2569	0.23282	0.20791	0.18632	0.16337	0.14236	0.12573	0.11095
	14.7451	0.78931	0.74875	0.72095	0.68174	0.63816	0.59676	0.56374	0.53463	0.504	0.48989	0.48747	0.47663	0.46237	0.4459	0.42545	0.40716	0.39335	0.37881	0.35686	0.33178	0.31244	0.28884	0.2587	0.23498	0.20976	0.18771	0.16452	0.14338	0.12655	0.11173
	14.7703	0.78849	0.74792	0.72228	0.68351	0.63831	0.598	0.56504	0.53675	0.5051	0.49029	0.48709	0.47625	0.4619	0.44468	0.4237	0.40583	0.39345	0.37964	0.35878	0.33419	0.31533	0.2917	0.26093	0.2377	0.21219	0.18936	0.16566	0.14452	0.12742	0.11262
	14.7955	0.78831	0.74786	0.72353	0.68508	0.63907	0.60041	0.56709	0.53987	0.50707	0.49073	0.48655	0.47624	0.46119	0.44323	0.42267	0.40552	0.39319	0.38025	0.36064	0.33636	0.31895	0.29496	0.26362	0.24038	0.21462	0.1912	0.16684	0.14564	0.12839	0.11373
	14.8207	0.78795	0.74851	0.72463	0.68568	0.64005	0.60265	0.56971	0.54302	0.5096	0.49154	0.48606	0.47629	0.4602	0.44144	0.42161	0.40553	0.39244	0.38028	0.36214	0.33814	0.32215	0.29811	0.2665	0.24231	0.21608	0.19276	0.16813	0.14682	0.12961	0.11499
	14.8459	0.78909	0.74979	0.72519	0.68526	0.64109	0.60378	0.57273	0.54584	0.51193	0.4927	0.48564	0.47642	0.45957	0.43956	0.41992	0.40468	0.39193	0.37994	0.36334	0.33933	0.32403	0.30023	0.26899	0.24328	0.21647	0.19387	0.16941	0.14831	0.13123	0.11634
	14.8711	0.79263	0.75183	0.72446	0.68384	0.64188	0.60413	0.57526	0.54824	0.51377	0.49343	0.48536	0.47642	0.45921	0.43802	0.41843	0.40331	0.39208	0.3795	0.36398	0.34035	0.32479	0.30094	0.27054	0.24357	0.21653	0.19468	0.17049	0.15005	0.13313	0.11793
	14.8964	0.79744	0.75465	0.72262	0.68148	0.64212	0.60437	0.57684	0.55014	0.51537	0.49394	0.48572	0.47585	0.45838	0.43668	0.4179	0.40231	0.39202	0.37919	0.36389	0.34129	0.32476	0.30039	0.27075	0.24354	0.21668	0.19509	0.17131	0.15186	0.13513	0.11976
	14.9216	0.8028	0.75684	0.72041	0.67874	0.64142	0.60415	0.57762	0.55149	0.51687	0.49487	0.48644	0.47489	0.45709	0.43522	0.41769	0.40193	0.39103	0.37898	0.36325	0.34157	0.32424	0.2989	0.27004	0.24335	0.21689	0.19522	0.17211	0.15358	0.13713	0.12172
	14.9469	0.80806	0.75761	0.71823	0.67606	0.6398	0.60314	0.57716	0.55205	0.51816	0.49579	0.48682	0.4741	0.45586	0.43409	0.41703	0.40198	0.38961	0.37855	0.3624	0.34105	0.32338	0.2973	0.26907	0.243	0.217	0.19556	0.17328	0.15511	0.13907	0.1237
	14.9721	0.81177	0.75675	0.71553	0.67398	0.63809	0.60187	0.57589	0.55191	0.51938	0.49689	0.48727	0.47334	0.45492	0.43368	0.41646	0.40228	0.38847	0.37771	0.36141	0.33982	0.32231	0.29608	0.26801	0.24237	0.21681	0.19627	0.17502	0.15653	0.1408	0.12564
	14.9974	0.81183	0.75376	0.71188	0.67238	0.63691	0.60069	0.57513	0.55179	0.52093	0.49925	0.48833	0.47227	0.45443	0.43391	0.41677	0.40279	0.38808	0.37659	0.35981	0.33779	0.32134	0.29495	0.26696	0.24108	0.21634	0.19712	0.1769	0.15795	0.1421	0.1273
	15.0227	0.80715	0.74879	0.70724	0.67032	0.63601	0.59997	0.57494	0.5522	0.52312	0.50255	0.48959	0.47135	0.45449	0.43481	0.41781	0.40357	0.38858	0.37548	0.35779	0.33524	0.32029	0.29379	0.26589	0.23956	0.21589	0.19809	0.17834	0.15924	0.14302	0.12842
	15.048	0.79868	0.74241	0.70228	0.66796	0.63507	0.60029	0.57533	0.55296	0.52553	0.50524	0.49069	0.47078	0.45483	0.43614	0.41895	0.40441	0.38937	0.37459	0.35592	0.33287	0.31883	0.29273	0.26486	0.23862	0.21597	0.19925	0.17938	0.16032	0.14384	0.12922
	15.0733	0.78757	0.73554	0.6982	0.66511	0.63403	0.60128	0.5764	0.55417	0.52763	0.50695	0.49182	0.47023	0.45439	0.43706	0.41965	0.40476	0.38964	0.37367	0.35425	0.33103	0.31701	0.29182	0.26415	0.23836	0.21659	0.2004	0.18027	0.16136	0.14466	0.12992
	15.0986	0.77439	0.72782	0.6947	0.66158	0.63253	0.60199	0.57778	0.55589	0.52917	0.50816	0.49297	0.4696	0.45267	0.43662	0.41983	0.4048	0.38921	0.37249	0.35245	0.32939	0.31511	0.29087	0.26373	0.23855	0.21701	0.20112	0.18116	0.16247	0.14542	0.13058
	15.1239	0.75984	0.71845	0.69077	0.65855	0.63028	0.60154	0.57853	0.55732	0.52977	0.50942	0.49358	0.46912	0.45057	0.43492	0.41995	0.4049	0.38837	0.37115	0.35049	0.32756	0.31332	0.28963	0.26325	0.23876	0.21682	0.2013	0.18201	0.16342	0.14619	0.13115
	15.1492	0.74478	0.70785	0.6858	0.65621	0.628	0.59949	0.57764	0.55712	0.52947	0.51071	0.49386	0.46888	0.44911	0.43312	0.42004	0.40493	0.38739	0.36981	0.34833	0.32556	0.31161	0.28802	0.2625	0.23835	0.21627	0.20124	0.18276	0.16406	0.14704	0.1316
	15.1746	0.73035	0.69726	0.68005	0.65386	0.6261	0.59664	0.57533	0.55509	0.52887	0.5115	0.49421	0.46905	0.44854	0.43187	0.41984	0.40489	0.38647	0.36823	0.34549	0.32342	0.3097	0.28625	0.26159	0.2372	0.21559	0.20116	0.18349	0.16442	0.14786	0.13204
	15.1999	0.71738	0.68798	0.67424	0.65096	0.62426	0.59452	0.57321	0.55298	0.52849	0.51166	0.49454	0.47027	0.44863	0.43177	0.41943	0.40477	0.38574	0.36597	0.34233	0.321	0.30756	0.28482	0.2608	0.23602	0.21496	0.2011	0.18413	0.16465	0.14849	0.13264
	15.2253	0.70591	0.67963	0.66811	0.64769	0.62266	0.59402	0.57245	0.5518	0.5287	0.51143	0.49532	0.47214	0.44927	0.43289	0.41898	0.40425	0.38487	0.36319	0.33958	0.31837	0.30537	0.2838	0.26025	0.2354	0.2146	0.20112	0.18454	0.16491	0.14886	0.13346
	15.2507	0.69536	0.67103	0.66179	0.64466	0.62228	0.595	0.5725	0.55161	0.52933	0.51143	0.49706	0.47363	0.45017	0.4342	0.41832	0.40298	0.38362	0.36048	0.33725	0.31578	0.30304	0.28247	0.25981	0.23514	0.21434	0.20126	0.18471	0.16546	0.14909	0.13413
	15.276	0.68488	0.66212	0.65619	0.64195	0.6228	0.5964	0.57228	0.55201	0.52985	0.51222	0.49925	0.47416	0.45131	0.43496	0.41724	0.40099	0.38203	0.35792	0.3345	0.31322	0.30039	0.28045	0.25924	0.23472	0.21406	0.20123	0.1846	0.16626	0.14944	0.13452
	15.3014	0.67429	0.65347	0.65137	0.63978	0.62259	0.59752	0.57185	0.55227	0.53067	0.51401	0.50069	0.47368	0.4526	0.43485	0.41566	0.39854	0.37969	0.35531	0.33131	0.31052	0.29776	0.27821	0.25849	0.23418	0.2139	0.20088	0.1842	0.16705	0.14993	0.13491
	15.3268	0.66449	0.64581	0.64662	0.6379	0.62133	0.59772	0.57203	0.55286	0.53261	0.51633	0.50077	0.47277	0.45285	0.4338	0.41362	0.3955	0.37647	0.35236	0.3285	0.30785	0.29568	0.27626	0.25781	0.23387	0.21374	0.20047	0.18383	0.16763	0.15043	0.13536
	15.3522	0.65645	0.64025	0.642	0.63564	0.61971	0.59635	0.57319	0.55468	0.53513	0.51833	0.49983	0.47199	0.4516	0.43241	0.4113	0.39194	0.37288	0.34908	0.32582	0.3053	0.29366	0.27475	0.25725	0.23417	0.21355	0.20024	0.18389	0.16805	0.15108	0.13589
	15.3776	0.65083	0.63686	0.63795	0.63279	0.61776	0.5943	0.57496	0.55793	0.53729	0.51905	0.49824	0.47113	0.45012	0.43115	0.40899	0.38853	0.36923	0.3458	0.32272	0.30288	0.29107	0.27343	0.25679	0.23504	0.21367	0.20023	0.1842	0.16836	0.152	0.1366
	15.4031	0.64788	0.63394	0.63446	0.62886	0.61532	0.59267	0.57642	0.56182	0.5391	0.51771	0.49645	0.46975	0.44909	0.42986	0.40734	0.38577	0.36599	0.34298	0.31986	0.30053	0.28847	0.27209	0.25651	0.23581	0.21434	0.20049	0.18447	0.1685	0.15296	0.13738
	15.4285	0.64751	0.63051	0.63112	0.62429	0.61278	0.5915	0.57767	0.56522	0.54093	0.51561	0.49512	0.46807	0.44788	0.42822	0.4066	0.38377	0.3634	0.34085	0.31799	0.29824	0.28682	0.27085	0.25607	0.23601	0.2154	0.20093	0.18475	0.16869	0.15379	0.13799
	15.4539	0.64877	0.62802	0.62726	0.6202	0.61039	0.5911	0.57955	0.56738	0.54315	0.51463	0.49419	0.46703	0.44641	0.42646	0.40612	0.38223	0.36118	0.33978	0.3173	0.29637	0.28602	0.26993	0.2551	0.236	0.21639	0.20136	0.185	0.1693	0.15464	0.13856
	15.4794	0.64959	0.62686	0.62287	0.61684	0.60853	0.59156	0.58198	0.56826	0.54552	0.51519	0.49315	0.46708	0.44504	0.42521	0.40568	0.38123	0.35959	0.33954	0.31756	0.29532	0.2853	0.26928	0.25394	0.23607	0.21707	0.20183	0.18516	0.1702	0.1556	0.1394
	15.5048	0.64946	0.62571	0.61848	0.61358	0.60734	0.59209	0.58396	0.56884	0.54758	0.51684	0.49251	0.46783	0.44408	0.42455	0.40551	0.38138	0.35893	0.33935	0.31828	0.29518	0.28453	0.26871	0.25313	0.23622	0.21763	0.20238	0.18548	0.17102	0.1563	0.14045
	15.5303	0.64946	0.62344	0.61393	0.60985	0.60596	0.59263	0.58475	0.56952	0.54966	0.51929	0.49348	0.46896	0.44389	0.42396	0.40535	0.38229	0.35879	0.3395	0.31913	0.2959	0.28391	0.2681	0.25268	0.23647	0.21829	0.20304	0.18617	0.1718	0.1565	0.14137
	15.5558	0.64906	0.62026	0.60885	0.60598	0.60358	0.59383	0.58498	0.57021	0.55214	0.52247	0.49652	0.47051	0.44459	0.42337	0.40475	0.38306	0.35884	0.34028	0.31991	0.29704	0.28358	0.26738	0.25238	0.23656	0.219	0.20377	0.18713	0.17254	0.15652	0.14199
	15.5813	0.64756	0.6171	0.60362	0.60241	0.6005	0.59525	0.58585	0.57129	0.55532	0.52647	0.50098	0.47271	0.44594	0.42299	0.40356	0.38336	0.35926	0.34133	0.32063	0.29812	0.28372	0.26686	0.2521	0.23636	0.21961	0.20459	0.18816	0.17316	0.15687	0.14256
	15.6068	0.64559	0.61457	0.59927	0.59879	0.5974	0.5959	0.58724	0.57305	0.55927	0.53129	0.5062	0.47552	0.44766	0.42311	0.40247	0.38329	0.36011	0.34217	0.32132	0.29924	0.28455	0.26681	0.25176	0.23584	0.21993	0.20543	0.18922	0.17365	0.15752	0.14329
	15.6323	0.64392	0.61306	0.59629	0.59466	0.59474	0.59554	0.58797	0.57528	0.56295	0.53634	0.51167	0.479	0.45004	0.42437	0.40255	0.38357	0.36149	0.3425	0.3221	0.30066	0.28596	0.26711	0.25145	0.23522	0.21986	0.20619	0.19024	0.17388	0.15816	0.14403
	15.6578	0.64162	0.61173	0.59389	0.59024	0.59267	0.59415	0.58768	0.5773	0.56511	0.54045	0.51698	0.48338	0.45342	0.42712	0.40425	0.38484	0.36367	0.34262	0.32293	0.30251	0.2876	0.26769	0.25132	0.235	0.2196	0.20697	0.1909	0.17385	0.15866	0.14469
	15.6834	0.63729	0.60914	0.59212	0.58618	0.59077	0.59183	0.58698	0.57799	0.56541	0.54265	0.52191	0.48855	0.45741	0.43098	0.40722	0.38681	0.36646	0.34322	0.32383	0.30452	0.28939	0.26869	0.25132	0.23512	0.21953	0.20782	0.19118	0.17397	0.15898	0.14539
	15.7089	0.63108	0.60487	0.59127	0.58296	0.5889	0.58937	0.58609	0.57702	0.56441	0.54349	0.52603	0.49424	0.46179	0.43502	0.41036	0.38887	0.36904	0.3447	0.32488	0.30632	0.29145	0.27034	0.25151	0.23519	0.21982	0.20859	0.19137	0.17423	0.15922	0.14622
	15.7345	0.6234	0.59965	0.58992	0.5804	0.58699	0.58748	0.58464	0.57455	0.56318	0.54394	0.52875	0.49957	0.4668	0.43846	0.41299	0.39072	0.37085	0.34669	0.32591	0.30771	0.2937	0.27231	0.25201	0.23533	0.22057	0.20926	0.19181	0.17438	0.1594	0.14715
	15.76	0.61477	0.59447	0.58693	0.57887	0.58477	0.58588	0.58289	0.5708	0.56175	0.54373	0.52994	0.50352	0.47191	0.44113	0.41523	0.3921	0.37164	0.34822	0.32659	0.30852	0.29563	0.27409	0.25273	0.23585	0.22158	0.20989	0.19237	0.17434	0.15939	0.14812
	15.7856	0.60539	0.58982	0.58333	0.57856	0.58286	0.58411	0.58123	0.56695	0.55902	0.54189	0.52987	0.50554	0.47593	0.44342	0.41658	0.39239	0.3711	0.34865	0.32681	0.30873	0.29674	0.27555	0.25384	0.23687	0.22243	0.21035	0.19271	0.17434	0.15937	0.14897
	15.8112	0.59531	0.58566	0.58065	0.57864	0.58211	0.58287	0.57919	0.564	0.55508	0.53836	0.52825	0.50565	0.4783	0.44574	0.41681	0.39161	0.36943	0.34793	0.32646	0.30845	0.29707	0.27653	0.2554	0.23822	0.22304	0.21049	0.19266	0.17457	0.15964	0.14954
	15.8367	0.58582	0.58147	0.57894	0.57851	0.58193	0.58244	0.57668	0.56135	0.55131	0.53419	0.52505	0.50442	0.47911	0.44773	0.41652	0.39017	0.36719	0.34627	0.32572	0.30801	0.29698	0.27718	0.25712	0.23979	0.22358	0.2105	0.19235	0.1749	0.16015	0.14995
	15.8623	0.57806	0.57737	0.57779	0.57834	0.58151	0.58226	0.57488	0.55896	0.5488	0.53071	0.52112	0.5025	0.47881	0.44895	0.41612	0.38843	0.36482	0.34403	0.32479	0.30722	0.29666	0.27788	0.25888	0.24153	0.22425	0.21072	0.19227	0.17518	0.16081	0.15034
	15.888	0.57199	0.57379	0.57709	0.57853	0.5805	0.58224	0.57446	0.55798	0.54765	0.52846	0.51726	0.50016	0.47829	0.44979	0.41591	0.38676	0.36275	0.34182	0.32359	0.30587	0.29591	0.27853	0.26094	0.24345	0.22526	0.2113	0.19272	0.17563	0.16173	0.15085
	15.9136	0.5673	0.57051	0.57656	0.57854	0.5794	0.58263	0.57515	0.55861	0.54713	0.52677	0.51418	0.49803	0.47797	0.4508	0.41666	0.38557	0.36117	0.33998	0.32243	0.30448	0.29497	0.279	0.26326	0.24552	0.22652	0.21245	0.19368	0.17663	0.16288	0.15162
	15.9392	0.5631	0.56754	0.57576	0.57784	0.57911	0.58343	0.57655	0.55945	0.54655	0.5245	0.51185	0.49656	0.47752	0.45169	0.41835	0.38531	0.36004	0.3389	0.3214	0.30332	0.29413	0.27918	0.26541	0.24737	0.22795	0.21402	0.19504	0.17824	0.16417	0.15263
	15.9648	0.55897	0.56543	0.57432	0.57705	0.57983	0.58379	0.57707	0.55918	0.54512	0.52126	0.51018	0.4957	0.47681	0.45186	0.41979	0.38573	0.35947	0.33881	0.3204	0.30238	0.29318	0.2788	0.26671	0.24863	0.22948	0.2153	0.19672	0.18019	0.16552	0.15387
	15.9905	0.55543	0.56372	0.57271	0.57706	0.58163	0.58223	0.57437	0.55694	0.54308	0.51784	0.50908	0.49515	0.47608	0.45122	0.42026	0.38644	0.35961	0.33899	0.31973	0.30176	0.2921	0.2778	0.26676	0.24904	0.23053	0.21599	0.19836	0.18198	0.16683	0.15531
	16.0161	0.55278	0.56139	0.57149	0.57796	0.58401	0.57861	0.56822	0.55273	0.54118	0.51555	0.50804	0.49454	0.47545	0.45005	0.41998	0.38745	0.36006	0.33865	0.31954	0.30165	0.29144	0.27673	0.26591	0.24842	0.23075	0.21631	0.19952	0.1832	0.16815	0.15674
	16.0418	0.55124	0.55916	0.57046	0.57959	0.58569	0.57418	0.56099	0.54742	0.53858	0.51475	0.50715	0.49366	0.47439	0.44871	0.4192	0.3883	0.36024	0.33805	0.31923	0.30178	0.29176	0.27644	0.26493	0.24716	0.23047	0.21623	0.20005	0.18386	0.16952	0.15806
	16.0675	0.55075	0.5575	0.5691	0.58197	0.58592	0.57049	0.55541	0.54264	0.53547	0.51485	0.50712	0.49235	0.47238	0.44746	0.41826	0.38864	0.36024	0.33781	0.31851	0.3016	0.29277	0.27708	0.26434	0.2462	0.22973	0.21581	0.19997	0.18434	0.17086	0.15923
	16.0931	0.55027	0.55593	0.56754	0.58381	0.5845	0.56826	0.55253	0.53976	0.53347	0.51525	0.50775	0.49041	0.46935	0.44604	0.41745	0.38864	0.36026	0.33797	0.31789	0.30118	0.29361	0.27787	0.26411	0.24582	0.22832	0.21512	0.19939	0.18483	0.17183	0.15985
	16.1188	0.54893	0.55462	0.56642	0.58382	0.58137	0.56636	0.55158	0.53831	0.5329	0.51563	0.50761	0.4879	0.46578	0.44387	0.41653	0.38868	0.36016	0.33825	0.31789	0.30086	0.29382	0.27794	0.26391	0.24549	0.22662	0.21397	0.19856	0.18481	0.17194	0.15928
	16.1445	0.54664	0.55319	0.56592	0.58213	0.57757	0.5641	0.55113	0.53764	0.53311	0.51598	0.50616	0.48513	0.46258	0.44133	0.41582	0.38861	0.35998	0.33844	0.31828	0.30082	0.29342	0.2773	0.26365	0.24485	0.22503	0.21255	0.19758	0.18397	0.17106	0.15737
	16.1702	0.543	0.55045	0.56598	0.57924	0.5739	0.56188	0.55041	0.53728	0.53314	0.51641	0.50405	0.48184	0.45931	0.43903	0.41565	0.38824	0.35993	0.33844	0.31848	0.30072	0.29273	0.27647	0.26338	0.244	0.22349	0.21116	0.19625	0.18244	0.1692	0.15465
	16.196	0.53777	0.54603	0.56546	0.57542	0.57018	0.55978	0.54922	0.53612	0.53241	0.51655	0.50125	0.4775	0.45532	0.43654	0.4152	0.38776	0.36009	0.33812	0.3183	0.30048	0.29215	0.27565	0.26299	0.24321	0.22205	0.20985	0.19445	0.18056	0.1668	0.15184
	16.2217	0.53126	0.5409	0.56251	0.5707	0.56652	0.55756	0.54701	0.5335	0.53119	0.51523	0.49749	0.47237	0.45087	0.43359	0.41358	0.38742	0.36024	0.33746	0.31806	0.30058	0.29168	0.27484	0.26249	0.24263	0.22111	0.20876	0.19268	0.17869	0.16439	0.14931
	16.2475	0.52411	0.53609	0.55711	0.56561	0.56325	0.55505	0.54355	0.53028	0.52952	0.51181	0.49336	0.4674	0.44667	0.43094	0.41161	0.38762	0.36047	0.33663	0.31818	0.30113	0.29116	0.27406	0.26196	0.24207	0.22081	0.20805	0.19145	0.17701	0.16211	0.14713
	16.2732	0.51724	0.53167	0.55094	0.56054	0.55947	0.55136	0.53904	0.52751	0.52705	0.50692	0.48925	0.46296	0.44313	0.42873	0.41035	0.38803	0.36092	0.33597	0.31853	0.30162	0.29065	0.27343	0.26142	0.2413	0.22063	0.20771	0.19069	0.17559	0.16018	0.14541
	16.299	0.51192	0.52767	0.5451	0.55466	0.55441	0.54619	0.53432	0.52501	0.52375	0.50196	0.48506	0.45902	0.43995	0.42642	0.40943	0.38817	0.36123	0.33572	0.31887	0.30166	0.29053	0.27291	0.26083	0.24019	0.22006	0.20761	0.19033	0.17434	0.15882	0.14429
	16.3247	0.50902	0.5242	0.54007	0.54794	0.54833	0.54058	0.53059	0.52248	0.51967	0.49776	0.4812	0.4559	0.43712	0.42397	0.40818	0.38823	0.36163	0.3358	0.31911	0.30146	0.29057	0.27212	0.2601	0.23862	0.21899	0.20741	0.19046	0.17348	0.15792	0.14375
	16.3505	0.50821	0.52123	0.53607	0.54181	0.54192	0.53557	0.52809	0.51987	0.51506	0.49372	0.47803	0.4539	0.43499	0.42158	0.40672	0.38842	0.36282	0.33635	0.31928	0.30104	0.2902	0.27105	0.25902	0.23682	0.21757	0.20662	0.19078	0.17332	0.15739	0.14376
	16.3763	0.50797	0.51958	0.53253	0.53683	0.53626	0.5318	0.52616	0.51688	0.5101	0.48908	0.47523	0.45275	0.43381	0.41947	0.40562	0.38865	0.36469	0.3376	0.31927	0.30019	0.28914	0.27013	0.25751	0.23522	0.216	0.20524	0.19069	0.17372	0.15735	0.14428
	16.4021	0.50763	0.51966	0.52943	0.53275	0.53192	0.52944	0.52428	0.51324	0.50525	0.48418	0.47249	0.45179	0.43306	0.41794	0.40491	0.38861	0.36657	0.33918	0.31867	0.29906	0.28752	0.26969	0.25585	0.234	0.21456	0.20367	0.19005	0.17417	0.15786	0.14522
	16.4279	0.50792	0.5213	0.52794	0.52978	0.52881	0.52819	0.52192	0.50923	0.50139	0.48052	0.46981	0.45072	0.43189	0.41686	0.40433	0.38826	0.36778	0.34056	0.31756	0.29771	0.28585	0.26952	0.2545	0.23315	0.21361	0.20252	0.18919	0.1742	0.15869	0.14638
	16.4537	0.50951	0.52428	0.52821	0.52809	0.52679	0.52718	0.51878	0.50506	0.49862	0.4788	0.46699	0.44959	0.42996	0.41572	0.40367	0.38773	0.36804	0.34142	0.31633	0.29604	0.28446	0.26888	0.25351	0.23255	0.21327	0.20221	0.18841	0.17389	0.15926	0.14716
	16.4796	0.51246	0.52796	0.52918	0.52704	0.52558	0.52557	0.51548	0.50122	0.49662	0.47738	0.46413	0.44825	0.42825	0.41486	0.40269	0.38697	0.3679	0.34159	0.315	0.29443	0.28313	0.26758	0.25272	0.23202	0.21327	0.20237	0.1878	0.17352	0.15914	0.14703
	16.5054	0.51613	0.53141	0.53012	0.52621	0.52481	0.52327	0.51267	0.4988	0.49489	0.47479	0.46153	0.44647	0.42766	0.41487	0.4014	0.38592	0.3677	0.34123	0.31387	0.29314	0.28179	0.26603	0.25194	0.23162	0.21341	0.20253	0.18729	0.17304	0.15843	0.14601
	16.5312	0.51957	0.53401	0.53084	0.52578	0.52419	0.52104	0.51047	0.49769	0.49266	0.47177	0.45912	0.44458	0.42782	0.41509	0.40026	0.38476	0.36723	0.34103	0.31377	0.29233	0.28086	0.26463	0.25111	0.23163	0.21368	0.20257	0.18693	0.17221	0.15745	0.14464
	16.5571	0.52238	0.53569	0.53137	0.52568	0.5234	0.5195	0.50965	0.49728	0.49003	0.46928	0.45718	0.44306	0.4279	0.41455	0.39955	0.38377	0.3665	0.34127	0.3146	0.29197	0.28041	0.26353	0.2505	0.23198	0.21389	0.20261	0.1867	0.17123	0.15653	0.14343
	16.583	0.52416	0.5358	0.53133	0.52553	0.52273	0.51901	0.51045	0.49779	0.48818	0.46768	0.45606	0.44185	0.42732	0.41337	0.39865	0.3828	0.3655	0.34146	0.31537	0.29192	0.28012	0.26263	0.25032	0.23249	0.2141	0.20276	0.18646	0.17047	0.15588	0.14254
	16.6089	0.52425	0.53391	0.53064	0.52565	0.52288	0.51977	0.5121	0.49906	0.48795	0.46764	0.45586	0.44105	0.42644	0.41201	0.39699	0.38163	0.3644	0.34105	0.31565	0.29219	0.27996	0.26218	0.25028	0.23322	0.2146	0.20316	0.18626	0.17005	0.15559	0.14203
	16.6347	0.52295	0.53103	0.52955	0.52644	0.52351	0.52146	0.51393	0.50013	0.48901	0.46926	0.45645	0.44109	0.42609	0.41056	0.39495	0.37992	0.36314	0.33999	0.31538	0.29263	0.27993	0.2624	0.2502	0.23404	0.21539	0.20375	0.18635	0.16984	0.15549	0.14192
	16.6606	0.52157	0.52853	0.52814	0.52684	0.52402	0.52296	0.51522	0.50025	0.49072	0.47182	0.45767	0.44183	0.42691	0.4095	0.39317	0.37789	0.36141	0.33898	0.31439	0.29299	0.27988	0.26299	0.25028	0.23481	0.21645	0.20447	0.1867	0.1697	0.15533	0.14201
	16.6865	0.52103	0.52641	0.52707	0.52576	0.52396	0.52341	0.51538	0.49964	0.4924	0.47433	0.45974	0.44295	0.42821	0.40944	0.39203	0.3766	0.35966	0.33838	0.31327	0.29315	0.28015	0.26382	0.25074	0.23575	0.21789	0.20521	0.18695	0.16967	0.15519	0.14218
	16.7125	0.52264	0.52433	0.52666	0.5238	0.52295	0.52263	0.51455	0.49892	0.49364	0.47656	0.46254	0.44435	0.42887	0.41042	0.39181	0.37644	0.35873	0.338	0.3128	0.29319	0.28131	0.26489	0.25155	0.23684	0.21959	0.20581	0.18723	0.16994	0.15528	0.14245
	16.7384	0.52702	0.52321	0.52583	0.52176	0.52136	0.52054	0.51279	0.49873	0.49429	0.47861	0.46533	0.446	0.42909	0.4118	0.3928	0.37709	0.35897	0.33783	0.31317	0.29357	0.28322	0.26629	0.25258	0.23799	0.22112	0.20639	0.18774	0.1706	0.15576	0.14285
	16.7643	0.53333	0.52395	0.52357	0.51941	0.51937	0.51766	0.51067	0.4993	0.49442	0.47996	0.46742	0.44761	0.42938	0.41305	0.39435	0.37807	0.35996	0.33773	0.31441	0.29482	0.28558	0.26818	0.25371	0.23931	0.22212	0.20717	0.18856	0.17159	0.15663	0.14352
	16.7903	0.54044	0.52624	0.52094	0.51712	0.5168	0.51475	0.50898	0.49981	0.49427	0.48041	0.46904	0.44898	0.42977	0.41401	0.39544	0.37869	0.36085	0.33783	0.31639	0.29693	0.28834	0.27054	0.2551	0.24063	0.22282	0.20815	0.18969	0.17286	0.15782	0.14464
	16.8162	0.54748	0.5291	0.51941	0.51555	0.51404	0.51201	0.50776	0.4995	0.49378	0.48011	0.47046	0.45046	0.4301	0.41427	0.3958	0.37881	0.36095	0.33834	0.31908	0.29956	0.29118	0.27364	0.25691	0.2418	0.22354	0.20947	0.19131	0.17439	0.15936	0.14627
	16.8422	0.55396	0.53256	0.51907	0.5152	0.51215	0.51001	0.50695	0.49847	0.49272	0.47935	0.47117	0.45197	0.43024	0.41377	0.39519	0.37834	0.36036	0.33918	0.3222	0.30241	0.29358	0.27721	0.25898	0.2431	0.22463	0.21136	0.19349	0.17622	0.16114	0.1482
	16.8682	0.55915	0.53688	0.52018	0.51643	0.51207	0.50963	0.50646	0.49728	0.49114	0.47803	0.47135	0.4531	0.43058	0.41299	0.39394	0.37717	0.35945	0.34043	0.32509	0.30519	0.29538	0.28047	0.26102	0.24472	0.22635	0.21369	0.19592	0.17841	0.16304	0.15009
	16.8941	0.56315	0.54102	0.52327	0.51941	0.51427	0.51081	0.50616	0.49624	0.48959	0.47632	0.4715	0.45429	0.43157	0.41249	0.39343	0.376	0.35856	0.34212	0.32766	0.30774	0.29715	0.28314	0.26288	0.2463	0.22836	0.21603	0.19826	0.18072	0.16501	0.15167
	16.9201	0.56683	0.54425	0.528	0.52443	0.51867	0.51291	0.50627	0.49562	0.48872	0.47489	0.47155	0.45585	0.43326	0.41285	0.3942	0.37541	0.35851	0.34416	0.33016	0.31028	0.29924	0.2854	0.26461	0.24738	0.23019	0.21801	0.20029	0.18279	0.1668	0.15282
	16.9461	0.57073	0.54761	0.53409	0.53116	0.52433	0.51531	0.50657	0.49539	0.48853	0.47408	0.47151	0.4572	0.43565	0.41451	0.39594	0.37556	0.35987	0.34656	0.3326	0.31295	0.30149	0.28728	0.26625	0.24803	0.2316	0.2197	0.20201	0.18439	0.16801	0.15342
	16.9722	0.57443	0.55223	0.54086	0.53757	0.52946	0.51725	0.50646	0.49467	0.48859	0.47408	0.47141	0.45849	0.43839	0.4175	0.39829	0.37675	0.36196	0.34938	0.33519	0.31567	0.30382	0.28858	0.26749	0.24834	0.23245	0.22094	0.20339	0.18528	0.16838	0.15322
	16.9982	0.57691	0.5581	0.54704	0.5417	0.53271	0.51845	0.50564	0.49307	0.48859	0.47487	0.47137	0.45997	0.44125	0.42137	0.40084	0.37925	0.36422	0.35261	0.33812	0.31863	0.30622	0.28945	0.26803	0.24839	0.23267	0.22152	0.20402	0.18528	0.16804	0.1521
	17.0242	0.57829	0.56437	0.55255	0.54386	0.53408	0.51922	0.50418	0.49142	0.48893	0.47621	0.47146	0.4608	0.44405	0.42538	0.40343	0.38277	0.3669	0.35596	0.34142	0.32208	0.30881	0.2903	0.26839	0.24848	0.23243	0.22149	0.20382	0.18468	0.16733	0.15042
	17.0503	0.57908	0.57013	0.55721	0.54561	0.53405	0.51923	0.50303	0.4906	0.49009	0.47787	0.47111	0.46043	0.44603	0.42846	0.40636	0.3869	0.37048	0.35916	0.34477	0.32562	0.31165	0.29124	0.26897	0.24883	0.23209	0.22095	0.20315	0.18384	0.16624	0.14889
	17.0763	0.57858	0.57496	0.56053	0.54775	0.53338	0.5182	0.50308	0.49112	0.49179	0.47949	0.47044	0.45963	0.44716	0.43069	0.41048	0.39181	0.37529	0.36235	0.34779	0.32895	0.31443	0.29218	0.26984	0.24962	0.23201	0.22027	0.20245	0.18298	0.16485	0.14782
	17.1024	0.57645	0.57808	0.56267	0.54951	0.53278	0.5168	0.50358	0.49251	0.4935	0.48076	0.47028	0.45947	0.44818	0.43336	0.41596	0.39784	0.38136	0.36603	0.35051	0.33189	0.31693	0.29335	0.27103	0.25084	0.23241	0.21991	0.20193	0.18226	0.16366	0.14713
	17.1285	0.57397	0.57914	0.56453	0.54969	0.53225	0.51544	0.50352	0.49368	0.49479	0.48106	0.47043	0.45994	0.44945	0.43673	0.42221	0.4047	0.38804	0.37036	0.35313	0.33439	0.31934	0.29496	0.2726	0.25244	0.23302	0.21991	0.20132	0.18167	0.16281	0.1466
	17.1545	0.57201	0.57858	0.56707	0.54859	0.53165	0.51412	0.50314	0.49452	0.49475	0.48014	0.47046	0.46049	0.45098	0.44042	0.42877	0.41175	0.39447	0.37489	0.35556	0.33671	0.32172	0.29701	0.2744	0.25447	0.23373	0.21981	0.20045	0.18112	0.16207	0.14621
	17.1806	0.57018	0.57707	0.56951	0.5468	0.53061	0.51344	0.50288	0.495	0.4932	0.4786	0.47099	0.46109	0.45243	0.44443	0.4352	0.41886	0.40064	0.37947	0.35814	0.33911	0.32408	0.29921	0.27616	0.25653	0.23471	0.2193	0.19961	0.18056	0.16149	0.14625
	17.2067	0.56769	0.57495	0.56964	0.54446	0.52879	0.51367	0.5025	0.49453	0.4909	0.47717	0.47244	0.4617	0.45358	0.44876	0.4411	0.42591	0.40667	0.38417	0.36154	0.34181	0.32647	0.30146	0.2779	0.25837	0.23596	0.21884	0.19892	0.17993	0.16132	0.14685
	17.2328	0.56368	0.57164	0.56634	0.54216	0.52689	0.51403	0.50156	0.49312	0.48844	0.47633	0.47457	0.46237	0.45499	0.45302	0.44623	0.43258	0.41233	0.38882	0.36561	0.34484	0.32872	0.30393	0.27989	0.26016	0.23758	0.21913	0.19848	0.17933	0.16159	0.14762
	17.259	0.55831	0.5669	0.56118	0.54042	0.52515	0.51423	0.50063	0.49139	0.48626	0.47604	0.47662	0.46366	0.45755	0.45696	0.45024	0.43822	0.41747	0.39333	0.37002	0.34807	0.331	0.30657	0.28238	0.262	0.23952	0.22033	0.19855	0.17899	0.16204	0.14818
	17.2851	0.55266	0.56153	0.55597	0.53925	0.52317	0.51449	0.50094	0.48997	0.48476	0.4759	0.47798	0.46615	0.46138	0.46022	0.45236	0.44201	0.42204	0.39766	0.37464	0.35105	0.33365	0.30937	0.28529	0.26371	0.24129	0.22181	0.19908	0.17872	0.16222	0.14842
	17.3112	0.54731	0.55615	0.55107	0.53864	0.52124	0.51422	0.50206	0.48914	0.4843	0.47645	0.47916	0.47051	0.46601	0.46236	0.45268	0.44398	0.42594	0.4019	0.37919	0.35386	0.33647	0.31223	0.28826	0.26503	0.24241	0.22287	0.19961	0.1782	0.16191	0.14841
	17.3374	0.54251	0.55085	0.54697	0.53833	0.52026	0.51338	0.50275	0.48876	0.48494	0.47857	0.48086	0.47646	0.47075	0.46323	0.45225	0.44457	0.42901	0.40605	0.38314	0.3572	0.33913	0.31483	0.29089	0.26599	0.24291	0.22352	0.19998	0.17758	0.16138	0.14828
	17.3636	0.5385	0.54618	0.54415	0.53836	0.52085	0.51283	0.50283	0.48872	0.48656	0.48202	0.48363	0.48264	0.47489	0.46301	0.45154	0.44409	0.43079	0.40954	0.38636	0.36105	0.34176	0.31714	0.29303	0.26698	0.24319	0.22428	0.20031	0.17738	0.1611	0.14826
	17.3897	0.53553	0.54281	0.54269	0.53911	0.52334	0.51293	0.5028	0.48871	0.4889	0.48566	0.4877	0.48806	0.47763	0.46234	0.45059	0.44274	0.43075	0.41186	0.38903	0.36465	0.34465	0.31953	0.29497	0.26831	0.24376	0.22536	0.20065	0.17783	0.16122	0.14851
	17.4159	0.53317	0.54026	0.54263	0.54029	0.52753	0.51432	0.5027	0.48839	0.4918	0.48865	0.49244	0.49218	0.47894	0.462	0.4497	0.44052	0.42889	0.4125	0.39075	0.36754	0.34771	0.32225	0.29689	0.27004	0.24491	0.2264	0.2012	0.17868	0.16152	0.14883
	17.4421	0.53033	0.53774	0.54317	0.54147	0.53161	0.51686	0.50235	0.48795	0.49474	0.49136	0.49727	0.49476	0.47998	0.4626	0.44876	0.43745	0.4259	0.41109	0.39094	0.36964	0.35082	0.32539	0.29892	0.27211	0.24643	0.22705	0.20212	0.17973	0.16198	0.14906
	17.4683	0.52674	0.53507	0.54267	0.54185	0.53387	0.51922	0.50216	0.48808	0.49717	0.49482	0.50173	0.49628	0.48133	0.46438	0.44777	0.43387	0.42251	0.40816	0.38988	0.37088	0.35364	0.3287	0.30125	0.27432	0.24784	0.22747	0.20337	0.18105	0.16285	0.14934
	17.4945	0.52272	0.53206	0.54073	0.54077	0.53441	0.52058	0.50301	0.48936	0.49953	0.49973	0.50587	0.49763	0.48265	0.46693	0.44729	0.43016	0.41883	0.40471	0.38839	0.37132	0.35572	0.33145	0.30376	0.27622	0.24881	0.22785	0.20472	0.18267	0.16417	0.14982
	17.5207	0.51871	0.52903	0.53765	0.53838	0.5338	0.52088	0.50489	0.49188	0.50256	0.50588	0.51008	0.49928	0.48382	0.46914	0.44749	0.42708	0.41487	0.40147	0.38713	0.37134	0.35717	0.33349	0.30618	0.27762	0.24955	0.22824	0.20588	0.18438	0.16571	0.15054
	17.547	0.51513	0.52635	0.53362	0.53504	0.53206	0.5204	0.50687	0.4958	0.50631	0.51194	0.51397	0.50098	0.48463	0.47022	0.44764	0.42494	0.41089	0.39876	0.38628	0.37118	0.35819	0.33526	0.30836	0.27897	0.25043	0.22885	0.20691	0.18597	0.16731	0.15152
	17.5732	0.51217	0.52344	0.52912	0.53099	0.52935	0.51949	0.50877	0.50042	0.51033	0.51651	0.51691	0.50201	0.48522	0.47018	0.44739	0.42349	0.40759	0.3969	0.38566	0.37108	0.3587	0.33683	0.31029	0.28068	0.25143	0.22991	0.2079	0.18728	0.16872	0.15259
	17.5995	0.50919	0.51962	0.52398	0.52685	0.52628	0.51855	0.51055	0.50477	0.51469	0.51916	0.51844	0.50221	0.48579	0.46941	0.44738	0.42309	0.4059	0.39611	0.38555	0.37147	0.35881	0.33789	0.31218	0.28246	0.25245	0.23112	0.20867	0.18832	0.16987	0.15356
	17.6257	0.50611	0.51523	0.51875	0.52319	0.52305	0.51772	0.51204	0.5088	0.51948	0.52019	0.51847	0.50243	0.48597	0.46864	0.44809	0.4244	0.40635	0.39635	0.38646	0.37244	0.35882	0.3383	0.31396	0.28387	0.25368	0.23204	0.20937	0.18931	0.17103	0.15454
	17.652	0.50369	0.51108	0.51482	0.51981	0.51957	0.51785	0.5138	0.5125	0.52392	0.51996	0.51755	0.50284	0.48569	0.46874	0.44968	0.42712	0.40849	0.39743	0.38805	0.37373	0.35903	0.33803	0.31505	0.28475	0.25527	0.2329	0.21035	0.1905	0.17231	0.15568
	17.6783	0.50226	0.50758	0.51254	0.51657	0.51636	0.51963	0.51637	0.51545	0.52735	0.51907	0.51624	0.50293	0.48587	0.46981	0.45193	0.43046	0.41184	0.39936	0.3894	0.37484	0.3594	0.33718	0.31535	0.28536	0.2569	0.2341	0.21171	0.19205	0.17365	0.15706
	17.7046	0.50173	0.50521	0.5107	0.51375	0.51442	0.52243	0.5196	0.51741	0.52937	0.51816	0.51503	0.50271	0.48723	0.47146	0.4543	0.43423	0.41617	0.40269	0.39021	0.37521	0.35955	0.33586	0.31492	0.28602	0.25822	0.2356	0.21335	0.19363	0.17514	0.15862
	17.7309	0.50169	0.50431	0.50856	0.51117	0.51352	0.525	0.52263	0.51861	0.52988	0.51759	0.514	0.50285	0.48977	0.47379	0.45688	0.43868	0.42143	0.40712	0.39111	0.37491	0.35901	0.33457	0.31392	0.28659	0.25935	0.23712	0.215	0.19481	0.17666	0.16016
	17.7572	0.5023	0.50452	0.50635	0.50838	0.51295	0.52625	0.52474	0.51969	0.52995	0.51748	0.51323	0.5045	0.49321	0.47704	0.46014	0.44384	0.42708	0.41161	0.39281	0.37436	0.35759	0.33363	0.31279	0.28678	0.26021	0.23857	0.21638	0.19562	0.17787	0.16135
	17.7835	0.50415	0.5052	0.50413	0.50515	0.51238	0.52586	0.52591	0.52074	0.53044	0.51758	0.51338	0.50755	0.49696	0.48051	0.4637	0.44909	0.4321	0.41565	0.39491	0.37403	0.35593	0.33264	0.31151	0.28626	0.26038	0.23962	0.21738	0.19616	0.17851	0.16207
	17.8099	0.5074	0.50553	0.50195	0.50191	0.51126	0.52399	0.52615	0.52137	0.53101	0.51711	0.51444	0.51058	0.50032	0.48329	0.46696	0.45349	0.43588	0.41874	0.39658	0.37413	0.35481	0.33149	0.31009	0.28513	0.25958	0.24009	0.21818	0.1966	0.17874	0.16245
	17.8362	0.51145	0.50559	0.50021	0.50015	0.51003	0.52136	0.52547	0.52191	0.53123	0.51618	0.51557	0.51297	0.50279	0.4852	0.46955	0.45636	0.43858	0.42018	0.3978	0.37456	0.35444	0.33074	0.30871	0.28371	0.25826	0.24024	0.21897	0.19726	0.1792	0.1628
	17.8625	0.51516	0.50644	0.49913	0.50079	0.50997	0.51923	0.52384	0.52192	0.53071	0.51594	0.51605	0.51454	0.50414	0.48672	0.47119	0.45778	0.44028	0.42038	0.39882	0.37519	0.35469	0.3309	0.30731	0.28221	0.25729	0.24021	0.21968	0.19827	0.18023	0.16335
	17.8889	0.51751	0.50818	0.4989	0.50355	0.51124	0.51779	0.52105	0.51986	0.52901	0.51607	0.51572	0.5147	0.50477	0.48814	0.47188	0.45811	0.44058	0.42008	0.39958	0.37591	0.35506	0.33158	0.30608	0.28093	0.25689	0.23989	0.22026	0.19959	0.18156	0.16425
	17.9153	0.5184	0.51002	0.50054	0.5076	0.51349	0.51694	0.51742	0.51563	0.52631	0.51534	0.51453	0.51291	0.50462	0.48926	0.47142	0.45702	0.4399	0.41973	0.39979	0.37658	0.35556	0.33214	0.30546	0.28014	0.25676	0.23938	0.22073	0.20098	0.18281	0.16545
	17.9417	0.51821	0.5115	0.50421	0.51202	0.51604	0.51692	0.51405	0.51049	0.52294	0.51388	0.51206	0.50936	0.50282	0.48929	0.46977	0.45438	0.43878	0.41946	0.39937	0.37703	0.35656	0.33244	0.3056	0.27994	0.2569	0.23902	0.22122	0.20223	0.18389	0.1669
	17.9681	0.51708	0.51274	0.50882	0.51598	0.51873	0.51757	0.51131	0.50527	0.51892	0.51198	0.50868	0.50491	0.49922	0.48766	0.46785	0.45126	0.4371	0.41888	0.39863	0.37727	0.35823	0.33295	0.30642	0.28054	0.25737	0.23917	0.22185	0.2033	0.18499	0.16857
	17.9945	0.51532	0.51419	0.51321	0.51924	0.52185	0.51844	0.50881	0.50027	0.5139	0.50952	0.50548	0.50027	0.49476	0.4849	0.46622	0.44837	0.43502	0.41791	0.39806	0.37758	0.36036	0.33424	0.3079	0.28186	0.2583	0.23996	0.22274	0.20422	0.18631	0.17047
	18.0209	0.51378	0.51604	0.51676	0.52196	0.52457	0.51928	0.50682	0.49578	0.50852	0.5068	0.50315	0.49565	0.4904	0.4819	0.46469	0.44566	0.43281	0.41702	0.39782	0.37834	0.36239	0.33652	0.30996	0.28358	0.25986	0.24128	0.22386	0.20502	0.18768	0.17263
	18.0473	0.51293	0.51797	0.51964	0.524	0.52548	0.51973	0.50561	0.4921	0.50424	0.5042	0.50173	0.49144	0.48629	0.47907	0.46309	0.44365	0.43044	0.41622	0.39804	0.37941	0.36408	0.33969	0.31256	0.28573	0.26189	0.24277	0.22509	0.20568	0.18901	0.17479
	18.0737	0.51274	0.51979	0.52232	0.52523	0.52408	0.51983	0.50503	0.48991	0.50201	0.50197	0.50084	0.48825	0.48235	0.47604	0.46117	0.44233	0.42785	0.41516	0.39871	0.38065	0.3658	0.34316	0.31545	0.28838	0.26414	0.2442	0.22603	0.20626	0.19041	0.17663
	18.1002	0.51329	0.52187	0.52557	0.52577	0.52148	0.51961	0.50508	0.48966	0.50182	0.50045	0.50039	0.48657	0.47945	0.47288	0.45923	0.44144	0.42518	0.4136	0.39942	0.38197	0.36775	0.34614	0.3184	0.29136	0.26666	0.24563	0.22649	0.20698	0.192	0.17813
	18.1266	0.5144	0.52435	0.52989	0.52608	0.51873	0.51854	0.50586	0.49071	0.50302	0.49986	0.50051	0.48654	0.47819	0.47002	0.45781	0.44084	0.42299	0.41163	0.39951	0.38321	0.3695	0.34837	0.32141	0.29454	0.26948	0.24745	0.22693	0.20797	0.19372	0.17942
	18.1531	0.51561	0.52699	0.53462	0.5274	0.51636	0.51656	0.50716	0.49227	0.50476	0.5004	0.50112	0.48817	0.47808	0.46764	0.45688	0.44025	0.42156	0.40956	0.39871	0.38417	0.37093	0.35039	0.32446	0.29792	0.27236	0.24974	0.22791	0.20928	0.19544	0.18071
	18.1795	0.51686	0.52969	0.53863	0.53045	0.51547	0.5148	0.50828	0.49395	0.50671	0.50184	0.50197	0.49103	0.47842	0.46593	0.4559	0.43961	0.42057	0.40743	0.39718	0.38473	0.37237	0.35264	0.32771	0.30127	0.27513	0.25203	0.22954	0.21097	0.19703	0.18202
	18.206	0.51846	0.53249	0.54188	0.5343	0.51712	0.51436	0.50869	0.49559	0.50903	0.50324	0.50253	0.49382	0.47868	0.46504	0.45452	0.43889	0.41981	0.40531	0.39511	0.38502	0.374	0.35514	0.33113	0.30446	0.27794	0.25412	0.23184	0.21294	0.19836	0.18307
	18.2325	0.52048	0.5355	0.54418	0.53755	0.521	0.51477	0.508	0.49679	0.51144	0.50408	0.50254	0.49502	0.47871	0.46451	0.45302	0.43795	0.41924	0.40363	0.39316	0.38502	0.3756	0.35777	0.33464	0.30781	0.28114	0.2564	0.23481	0.21524	0.19935	0.18368
	18.259	0.52263	0.53773	0.54467	0.53949	0.52529	0.51534	0.50609	0.49702	0.51316	0.505	0.50205	0.49396	0.47835	0.46372	0.45195	0.437	0.4186	0.40281	0.39202	0.38456	0.37676	0.36027	0.33832	0.31135	0.2847	0.25943	0.23818	0.21781	0.20004	0.18405
	18.2855	0.52427	0.53786	0.5433	0.53951	0.52821	0.5158	0.50349	0.49638	0.51426	0.50611	0.50125	0.49165	0.47782	0.46306	0.45127	0.43645	0.41811	0.4029	0.39146	0.38365	0.37736	0.36255	0.34189	0.31458	0.28831	0.26321	0.24161	0.22031	0.20067	0.18421
	18.3121	0.52483	0.53554	0.54	0.53748	0.52923	0.51564	0.50056	0.49521	0.51543	0.50642	0.50036	0.48953	0.4773	0.463	0.45051	0.43626	0.41842	0.40381	0.39113	0.38235	0.3776	0.36457	0.34482	0.31724	0.29182	0.26723	0.24504	0.2225	0.20149	0.1841
	18.3386	0.52374	0.53192	0.53527	0.53388	0.5279	0.51416	0.49781	0.49334	0.51602	0.50561	0.49981	0.48815	0.47635	0.46311	0.44948	0.4358	0.41963	0.40504	0.39122	0.38105	0.37738	0.36611	0.34707	0.31968	0.2953	0.27117	0.2485	0.22458	0.20252	0.18391
	18.3651	0.52096	0.52803	0.52991	0.52907	0.52399	0.51133	0.49553	0.49059	0.51483	0.50467	0.49977	0.48708	0.47453	0.46248	0.44815	0.43482	0.42115	0.40607	0.39203	0.38047	0.37665	0.36676	0.3489	0.32248	0.29896	0.27498	0.25186	0.22686	0.20386	0.18411
	18.3917	0.51816	0.52415	0.52359	0.52301	0.51792	0.50742	0.49319	0.48708	0.51252	0.50405	0.49935	0.48561	0.47185	0.46061	0.44639	0.43368	0.4223	0.40694	0.39324	0.38058	0.37552	0.36627	0.35055	0.32574	0.30271	0.27847	0.25481	0.22919	0.20556	0.18506
	18.4183	0.51699	0.52056	0.51642	0.51575	0.51035	0.50268	0.49063	0.48339	0.51029	0.50317	0.49771	0.48328	0.46873	0.4577	0.4444	0.43293	0.42287	0.40776	0.39401	0.38056	0.3742	0.36474	0.35228	0.32947	0.30637	0.28146	0.25744	0.23143	0.20761	0.18662
	18.4448	0.51669	0.51747	0.50953	0.50775	0.50228	0.49785	0.48851	0.48061	0.50843	0.5016	0.49531	0.48038	0.4655	0.45383	0.44232	0.43293	0.42286	0.40847	0.39419	0.38003	0.37294	0.36272	0.35418	0.33345	0.30999	0.28437	0.25987	0.23362	0.20996	0.1887
	18.4714	0.51546	0.51444	0.50334	0.49949	0.49447	0.49352	0.48735	0.47958	0.5068	0.49932	0.49271	0.47747	0.46215	0.44945	0.44054	0.4334	0.42282	0.4093	0.39393	0.37937	0.37192	0.361	0.35574	0.33707	0.31361	0.2876	0.26213	0.23584	0.2125	0.19132
	18.498	0.51256	0.51056	0.49769	0.49144	0.48748	0.48973	0.48695	0.4798	0.50513	0.49615	0.48921	0.47462	0.45867	0.44554	0.43936	0.43358	0.42296	0.40991	0.39328	0.37852	0.37114	0.35975	0.35632	0.33954	0.31674	0.29072	0.26439	0.23818	0.21516	0.19425
	18.5246	0.5082	0.50571	0.49265	0.48459	0.48168	0.48678	0.48684	0.4802	0.50326	0.4925	0.48479	0.47133	0.45542	0.44263	0.43813	0.43315	0.42273	0.41005	0.39251	0.37755	0.37068	0.35892	0.3559	0.34042	0.31879	0.29321	0.2669	0.24068	0.21782	0.19692
	18.5512	0.50234	0.50044	0.48842	0.47963	0.47701	0.48505	0.48694	0.48054	0.50105	0.48894	0.48033	0.46719	0.45256	0.44025	0.43629	0.43204	0.42194	0.40995	0.392	0.37713	0.37068	0.3587	0.35513	0.34013	0.3198	0.295	0.26984	0.24349	0.22013	0.19908
	18.5779	0.49442	0.49515	0.48518	0.47625	0.4738	0.48447	0.4873	0.48101	0.49868	0.48528	0.47606	0.46276	0.44992	0.43777	0.43336	0.42978	0.42064	0.40947	0.39205	0.37787	0.37136	0.35911	0.35537	0.33984	0.32037	0.29649	0.27289	0.24664	0.22205	0.20097
	18.6045	0.48555	0.49014	0.48282	0.47437	0.47303	0.48474	0.48719	0.48134	0.49677	0.4817	0.47199	0.45881	0.4473	0.43529	0.42943	0.4263	0.41883	0.40837	0.39251	0.37977	0.37308	0.36018	0.35714	0.3407	0.32122	0.29804	0.27528	0.24965	0.22406	0.20284
	18.6311	0.47803	0.48605	0.48113	0.47391	0.47459	0.48524	0.48596	0.48086	0.49576	0.47856	0.46859	0.45497	0.44441	0.43316	0.42573	0.42271	0.41653	0.40657	0.39294	0.38225	0.37533	0.36166	0.35958	0.34297	0.32278	0.29935	0.27693	0.25229	0.22652	0.20473
	18.6578	0.47283	0.48308	0.48021	0.47457	0.47716	0.48585	0.48415	0.47932	0.49517	0.47593	0.46562	0.45129	0.44131	0.43121	0.42301	0.41935	0.41331	0.40428	0.39328	0.38445	0.37702	0.36259	0.36158	0.34554	0.32525	0.30039	0.27823	0.25456	0.22929	0.20649
	18.6845	0.46963	0.48101	0.47983	0.47577	0.47924	0.48663	0.48245	0.47705	0.49426	0.47377	0.46202	0.44826	0.43855	0.42939	0.42112	0.41568	0.40926	0.40216	0.3939	0.38545	0.37747	0.36208	0.36228	0.34707	0.32812	0.30175	0.27916	0.25614	0.2318	0.208
	18.7111	0.46772	0.47954	0.47918	0.47681	0.47975	0.48726	0.48075	0.47392	0.49252	0.47179	0.45769	0.44538	0.43623	0.42796	0.41945	0.41204	0.40524	0.40056	0.39418	0.38493	0.37664	0.36012	0.36158	0.3474	0.33025	0.30389	0.27979	0.25687	0.23342	0.20925
	18.7378	0.46593	0.47794	0.4779	0.47762	0.47934	0.48733	0.47913	0.47016	0.48936	0.46986	0.45383	0.44243	0.43414	0.42676	0.41789	0.40881	0.40186	0.39912	0.39316	0.38349	0.37479	0.35739	0.36001	0.34687	0.33109	0.30629	0.28061	0.25692	0.23414	0.21026
	18.7645	0.46328	0.47572	0.47632	0.47865	0.47914	0.48671	0.47776	0.46657	0.48538	0.46796	0.4513	0.43992	0.43216	0.42544	0.41635	0.40585	0.39946	0.39745	0.39107	0.38134	0.37217	0.35468	0.35801	0.34555	0.33052	0.30798	0.28203	0.25711	0.2346	0.21113
	18.7912	0.45987	0.47292	0.47497	0.47939	0.47907	0.4855	0.47675	0.46374	0.4819	0.46596	0.45038	0.43822	0.43045	0.42437	0.41488	0.40323	0.3981	0.39592	0.3888	0.37868	0.36884	0.35218	0.35569	0.34361	0.32888	0.3087	0.28356	0.25788	0.23512	0.21183
	18.8179	0.45595	0.4698	0.47412	0.47894	0.47881	0.48403	0.47609	0.46246	0.47965	0.46425	0.45088	0.4375	0.42961	0.42397	0.41378	0.4015	0.39729	0.3947	0.38687	0.37625	0.36503	0.34995	0.35326	0.34134	0.32693	0.30854	0.2843	0.25872	0.23558	0.21201
	18.8447	0.45171	0.46711	0.4736	0.47791	0.47869	0.48276	0.47595	0.46305	0.47907	0.4636	0.45215	0.43793	0.4299	0.42422	0.41316	0.40093	0.39647	0.39307	0.38519	0.3739	0.36124	0.34759	0.3509	0.33865	0.32497	0.3075	0.28434	0.25924	0.23596	0.21151
	18.8714	0.44787	0.4652	0.47344	0.47741	0.47852	0.48203	0.47651	0.46506	0.48036	0.4642	0.45398	0.43966	0.43134	0.42492	0.41323	0.40157	0.3954	0.39092	0.38327	0.37105	0.35768	0.3446	0.34856	0.33569	0.32283	0.30589	0.28399	0.25961	0.23608	0.21051
	18.8982	0.44493	0.46336	0.47356	0.47812	0.4782	0.48204	0.47765	0.46804	0.48337	0.46635	0.45699	0.44314	0.43375	0.42572	0.41424	0.4032	0.39402	0.38848	0.38086	0.36795	0.35466	0.34106	0.34607	0.33276	0.32048	0.30415	0.28334	0.25995	0.23579	0.20932
	18.9249	0.44269	0.46131	0.47372	0.47972	0.47847	0.48264	0.47878	0.47155	0.48758	0.4704	0.46172	0.44838	0.43691	0.42677	0.4159	0.40501	0.39257	0.38583	0.37809	0.36487	0.35212	0.33778	0.34366	0.33015	0.31817	0.30243	0.28261	0.26016	0.23528	0.20831
	18.9517	0.4412	0.45988	0.47374	0.48109	0.47943	0.48373	0.47996	0.4747	0.49238	0.47602	0.4675	0.4543	0.44035	0.42811	0.41715	0.40575	0.3918	0.38344	0.37484	0.36155	0.34984	0.33563	0.34175	0.32823	0.31626	0.30057	0.28199	0.26009	0.23481	0.20802
	18.9784	0.44084	0.46001	0.4738	0.48162	0.48058	0.4853	0.4821	0.47708	0.4974	0.48251	0.47324	0.45961	0.44337	0.42934	0.41722	0.4051	0.39223	0.38165	0.37099	0.35792	0.34814	0.33471	0.34051	0.32712	0.31492	0.29868	0.28135	0.25974	0.2346	0.20866
	19.0052	0.44151	0.46142	0.47378	0.4816	0.48169	0.4874	0.48473	0.47961	0.50263	0.48918	0.47839	0.46354	0.44568	0.43021	0.41659	0.40417	0.39321	0.38051	0.36692	0.35421	0.3472	0.33447	0.33978	0.3267	0.31384	0.29691	0.28034	0.25925	0.2347	0.20984
	19.032	0.44235	0.46315	0.47367	0.48172	0.48296	0.48928	0.48652	0.48273	0.5079	0.4956	0.4827	0.4662	0.44764	0.43091	0.41645	0.40378	0.39368	0.37953	0.36333	0.35072	0.34636	0.33446	0.33912	0.32633	0.31247	0.29538	0.27899	0.25864	0.23501	0.21127
	19.0588	0.44266	0.46467	0.47408	0.48207	0.48419	0.49074	0.48773	0.48591	0.51245	0.50141	0.48631	0.46848	0.44987	0.4321	0.41743	0.40423	0.3932	0.37818	0.3607	0.34787	0.34503	0.33442	0.33853	0.32564	0.31065	0.29417	0.27782	0.25806	0.23564	0.21304
	19.0857	0.442	0.46586	0.47481	0.48192	0.48492	0.492	0.48926	0.4892	0.51631	0.50634	0.49022	0.47186	0.45313	0.43472	0.41959	0.40597	0.39216	0.37649	0.359	0.34561	0.34315	0.33401	0.33815	0.32461	0.30881	0.29324	0.27736	0.25797	0.23678	0.21507
	19.1125	0.44084	0.46638	0.47505	0.48121	0.48463	0.49286	0.49167	0.49293	0.51995	0.51033	0.49523	0.47687	0.45754	0.43865	0.42284	0.4087	0.39152	0.37486	0.35768	0.34369	0.34105	0.33309	0.33767	0.3233	0.30722	0.29245	0.27754	0.25858	0.23851	0.21714
	19.1393	0.44049	0.46659	0.4745	0.48063	0.48342	0.49323	0.49473	0.49652	0.52356	0.51395	0.50121	0.48251	0.46226	0.44276	0.42644	0.41111	0.39139	0.37349	0.35635	0.34229	0.33921	0.33164	0.33638	0.32167	0.30596	0.29168	0.27771	0.25958	0.24081	0.2193
	19.1662	0.44117	0.46671	0.47372	0.48003	0.48237	0.49369	0.49767	0.49964	0.5276	0.51803	0.50749	0.4878	0.46651	0.44644	0.42947	0.41229	0.39122	0.37251	0.35515	0.34117	0.33767	0.32962	0.33387	0.31958	0.30506	0.29111	0.27734	0.26049	0.24314	0.22161
	19.193	0.44237	0.46582	0.47309	0.47929	0.48208	0.49514	0.50023	0.50269	0.53191	0.52244	0.51303	0.49271	0.47053	0.44968	0.43168	0.41282	0.39112	0.37211	0.3544	0.34035	0.33612	0.32728	0.33095	0.31727	0.30453	0.29078	0.27655	0.26091	0.24452	0.22397
	19.2199	0.44364	0.46421	0.47214	0.47861	0.48231	0.49733	0.5025	0.50559	0.53566	0.52634	0.5174	0.49777	0.47526	0.45308	0.43311	0.413	0.39177	0.37229	0.35425	0.34028	0.33466	0.32499	0.32859	0.31528	0.30405	0.29058	0.27566	0.26094	0.24472	0.22601
	19.2468	0.44476	0.46294	0.47098	0.47771	0.48268	0.49905	0.50439	0.5069	0.53824	0.5293	0.52113	0.50309	0.48088	0.45747	0.43415	0.41297	0.39309	0.37303	0.35469	0.34076	0.33387	0.32322	0.32691	0.31417	0.30345	0.29045	0.27467	0.26057	0.24422	0.22719
	19.2737	0.44569	0.46262	0.47028	0.47629	0.48288	0.49991	0.50543	0.50605	0.53934	0.53134	0.5247	0.50798	0.48652	0.46271	0.43576	0.41357	0.39463	0.37413	0.35555	0.34126	0.33368	0.32232	0.32603	0.31427	0.30308	0.29025	0.27404	0.25965	0.24347	0.22736
	19.3006	0.44714	0.46351	0.47011	0.47514	0.48243	0.50043	0.50549	0.5047	0.53937	0.53249	0.52844	0.51196	0.49151	0.46795	0.43912	0.41566	0.39634	0.37517	0.35685	0.34189	0.33371	0.32235	0.3263	0.31516	0.30311	0.28997	0.27394	0.2586	0.24268	0.22674
	19.3275	0.44938	0.46548	0.47059	0.47472	0.48141	0.50094	0.50531	0.50438	0.53907	0.53291	0.53133	0.51564	0.49555	0.47251	0.44443	0.41941	0.3983	0.37639	0.35861	0.34309	0.33412	0.32305	0.32728	0.31592	0.30302	0.28966	0.27405	0.25801	0.24189	0.22557
	19.3544	0.45149	0.46793	0.47177	0.47487	0.48099	0.5018	0.50515	0.50482	0.53887	0.53305	0.53215	0.51904	0.49832	0.47649	0.45064	0.4242	0.40055	0.37831	0.3605	0.34455	0.335	0.32402	0.3282	0.31638	0.30265	0.28943	0.27417	0.25797	0.24109	0.22428
	19.3814	0.45299	0.47061	0.47314	0.47546	0.48219	0.50264	0.50498	0.50533	0.53901	0.53337	0.53118	0.52089	0.49983	0.47983	0.45667	0.42914	0.40289	0.38088	0.36213	0.34542	0.3359	0.32489	0.32885	0.31655	0.3022	0.28904	0.2742	0.25802	0.24039	0.2229
	19.4083	0.45508	0.4736	0.47437	0.47664	0.48423	0.5032	0.50523	0.50601	0.53926	0.53371	0.52951	0.52053	0.50033	0.48166	0.46134	0.43344	0.40507	0.38347	0.36337	0.34555	0.33652	0.32542	0.32926	0.31637	0.30195	0.2885	0.27421	0.25782	0.23983	0.22135
	19.4353	0.45904	0.47671	0.47598	0.47819	0.48602	0.50416	0.50648	0.50688	0.53887	0.53328	0.52788	0.51861	0.49948	0.48168	0.46327	0.43663	0.40721	0.38531	0.36444	0.34557	0.33683	0.32561	0.32964	0.31644	0.30223	0.28828	0.27429	0.25762	0.23938	0.22002
	19.4622	0.46482	0.48007	0.47859	0.4801	0.48777	0.50612	0.50875	0.50765	0.53732	0.53161	0.52651	0.51641	0.49749	0.48032	0.46254	0.43835	0.40955	0.38649	0.3658	0.34606	0.33671	0.32516	0.32997	0.317	0.30287	0.28851	0.27438	0.25776	0.23911	0.21941
	19.4892	0.47097	0.48394	0.48168	0.48291	0.4904	0.50905	0.51153	0.50805	0.53454	0.52899	0.52589	0.51455	0.49508	0.47788	0.46009	0.43844	0.41179	0.38766	0.36718	0.34696	0.33632	0.32399	0.32988	0.31741	0.30338	0.28894	0.27435	0.25819	0.23912	0.21961
	19.5162	0.47637	0.48856	0.48478	0.48698	0.49424	0.51271	0.51365	0.50808	0.53158	0.5263	0.52589	0.51284	0.49256	0.47445	0.45628	0.43669	0.41328	0.38894	0.36777	0.34777	0.33613	0.32266	0.32906	0.31733	0.30382	0.28954	0.27435	0.25859	0.23977	0.22052
	19.5432	0.4813	0.49399	0.48842	0.49214	0.49847	0.51653	0.51471	0.50745	0.52951	0.52407	0.52522	0.5109	0.49007	0.47056	0.45193	0.43385	0.41382	0.38967	0.36734	0.34813	0.33643	0.3218	0.32789	0.31709	0.30467	0.29015	0.2744	0.25885	0.24108	0.22207
	19.5702	0.48604	0.49957	0.49341	0.49737	0.50222	0.51941	0.5154	0.50647	0.52819	0.52166	0.52256	0.5086	0.48777	0.46702	0.44791	0.43107	0.41332	0.38925	0.3662	0.34834	0.33726	0.32152	0.32708	0.31717	0.30592	0.29066	0.27434	0.25934	0.24266	0.22417
	19.5972	0.49101	0.50514	0.50009	0.5022	0.50534	0.52076	0.51552	0.50573	0.52762	0.51898	0.51873	0.50615	0.48578	0.46441	0.44462	0.42863	0.41184	0.38819	0.36506	0.34899	0.33838	0.32167	0.3267	0.31767	0.30726	0.29133	0.27441	0.26014	0.24425	0.22654
	19.6242	0.4965	0.51083	0.50816	0.50688	0.50797	0.52081	0.51503	0.50519	0.5277	0.51715	0.51556	0.50415	0.48455	0.4632	0.44273	0.42695	0.41015	0.38737	0.36476	0.34997	0.33933	0.32198	0.32634	0.3184	0.30827	0.29219	0.27494	0.26098	0.2457	0.22864
	19.6513	0.50225	0.51656	0.51667	0.51194	0.51013	0.52012	0.51449	0.50506	0.52806	0.51678	0.51384	0.50364	0.48475	0.46372	0.44266	0.42638	0.40881	0.3868	0.36537	0.35058	0.33979	0.32248	0.32609	0.31889	0.30884	0.29286	0.27584	0.26178	0.24698	0.23047
	19.6783	0.50818	0.52183	0.52416	0.51706	0.51145	0.51884	0.51356	0.50546	0.52822	0.51739	0.51344	0.50446	0.48642	0.46581	0.44426	0.42669	0.40777	0.38614	0.36622	0.35048	0.33995	0.32336	0.32632	0.31898	0.30899	0.29316	0.2766	0.26249	0.24814	0.2326
	19.7054	0.51446	0.52659	0.5298	0.52179	0.51192	0.51689	0.51195	0.50542	0.52765	0.51793	0.51377	0.50554	0.48933	0.4691	0.44719	0.42758	0.4068	0.38573	0.36713	0.35003	0.34027	0.32452	0.32714	0.31884	0.30826	0.29297	0.27712	0.26299	0.24934	0.23525
	19.7324	0.52128	0.53202	0.53407	0.52589	0.51185	0.51458	0.50941	0.50376	0.52624	0.51753	0.51413	0.50655	0.49289	0.47349	0.45101	0.42886	0.40625	0.38611	0.36804	0.3499	0.34057	0.3258	0.32844	0.31842	0.30673	0.29211	0.27756	0.26356	0.25055	0.23808
	19.7595	0.52837	0.53873	0.53781	0.5287	0.5119	0.51209	0.50616	0.50084	0.52435	0.51632	0.51405	0.5077	0.4963	0.47831	0.45478	0.4302	0.4065	0.38726	0.36888	0.35016	0.34056	0.32671	0.32953	0.31741	0.30487	0.2908	0.27761	0.26427	0.25172	0.24078
	19.7866	0.53537	0.54593	0.54089	0.53003	0.51322	0.51011	0.50333	0.49818	0.52319	0.51548	0.51398	0.50909	0.49896	0.48278	0.4582	0.43151	0.40759	0.3891	0.37007	0.35057	0.34033	0.32679	0.32983	0.31578	0.30279	0.28931	0.2771	0.26487	0.25305	0.24329
	19.8137	0.54229	0.55222	0.54276	0.53076	0.51616	0.51034	0.50209	0.49703	0.52349	0.5157	0.51472	0.51091	0.50073	0.48652	0.46173	0.43324	0.40904	0.39137	0.37184	0.35122	0.3399	0.32618	0.32969	0.31398	0.30094	0.28778	0.27633	0.26535	0.25475	0.24559
	19.8408	0.54857	0.5565	0.54358	0.5314	0.51993	0.51331	0.50297	0.49771	0.52482	0.51715	0.51631	0.51275	0.50177	0.48919	0.46542	0.43561	0.41062	0.39304	0.37345	0.35218	0.3393	0.32523	0.32933	0.3125	0.29986	0.2866	0.27563	0.2658	0.25678	0.24733
	19.8679	0.5529	0.55901	0.54372	0.53252	0.52355	0.51786	0.50575	0.49998	0.52679	0.51969	0.51827	0.51431	0.50257	0.49075	0.46879	0.43855	0.4125	0.394	0.37449	0.35343	0.33885	0.32405	0.3287	0.31144	0.29938	0.28611	0.2754	0.26642	0.25876	0.24836
	19.8951	0.55442	0.56023	0.54317	0.53401	0.52604	0.52217	0.50938	0.5034	0.52936	0.52251	0.52045	0.51586	0.50359	0.4917	0.47106	0.44149	0.41476	0.39499	0.37513	0.35423	0.33882	0.3225	0.32785	0.31064	0.29907	0.28605	0.27581	0.26734	0.2602	0.24876
	19.9222	0.55348	0.55964	0.54235	0.53446	0.52674	0.52515	0.5128	0.50717	0.53262	0.52491	0.52219	0.51671	0.50461	0.49225	0.4717	0.44364	0.41699	0.39594	0.3752	0.35379	0.33891	0.32057	0.32669	0.30995	0.29853	0.28589	0.27647	0.26832	0.26076	0.2486
	19.9493	0.55121	0.55715	0.54111	0.53321	0.52599	0.5264	0.51555	0.51055	0.53608	0.52712	0.52245	0.51618	0.50526	0.49237	0.47106	0.44484	0.41882	0.39645	0.37458	0.35214	0.33838	0.31856	0.32498	0.30901	0.29758	0.28555	0.27702	0.2691	0.2606	0.2483
	19.9765	0.54881	0.55378	0.53867	0.5306	0.52427	0.52599	0.51766	0.51299	0.53899	0.52894	0.5218	0.51493	0.50568	0.49215	0.47035	0.44592	0.42062	0.3966	0.37337	0.34987	0.3368	0.31655	0.32285	0.30775	0.29654	0.2852	0.27724	0.26955	0.26033	0.24839
	20.0037	0.5465	0.55038	0.53532	0.52761	0.52204	0.52476	0.51873	0.51431	0.54041	0.52948	0.5211	0.51418	0.5064	0.49205	0.47045	0.4475	0.42287	0.39661	0.37158	0.34752	0.33451	0.31434	0.32081	0.30666	0.29585	0.28483	0.27724	0.26972	0.26031	0.24899
	20.0309	0.54379	0.54723	0.5326	0.52494	0.51926	0.5239	0.51857	0.51442	0.53954	0.52888	0.52042	0.51459	0.50723	0.49213	0.47128	0.4496	0.42497	0.39659	0.36988	0.34559	0.3323	0.31203	0.31905	0.30606	0.29547	0.28436	0.27723	0.27001	0.26052	0.24937
	20.0581	0.54118	0.54394	0.53129	0.52266	0.51631	0.5237	0.51798	0.51307	0.53662	0.52737	0.52019	0.51578	0.50778	0.49208	0.47223	0.45173	0.42626	0.39746	0.36939	0.34469	0.3307	0.31017	0.31741	0.30572	0.29494	0.28371	0.2772	0.27046	0.26062	0.24912
	20.0853	0.5388	0.54104	0.53062	0.5207	0.51367	0.5232	0.5174	0.51042	0.53226	0.52433	0.52049	0.51723	0.50755	0.49189	0.47303	0.45316	0.42734	0.39964	0.37056	0.34488	0.32964	0.30889	0.31586	0.30546	0.29408	0.28275	0.27682	0.27063	0.26031	0.24853
	20.1125	0.53613	0.53975	0.53025	0.51924	0.51095	0.5218	0.51672	0.50725	0.5274	0.5205	0.52081	0.51839	0.50639	0.49194	0.47412	0.45393	0.42892	0.40195	0.37266	0.34562	0.329	0.30817	0.31455	0.3051	0.29319	0.28147	0.27613	0.27044	0.25979	0.24805
	20.1397	0.53317	0.54002	0.53055	0.51842	0.50765	0.51895	0.51498	0.50456	0.5232	0.51743	0.52096	0.51902	0.50483	0.4919	0.47506	0.45424	0.42989	0.40329	0.37493	0.3462	0.32866	0.30784	0.31375	0.30418	0.29221	0.27996	0.27539	0.26994	0.25912	0.24779
	20.1669	0.5305	0.54082	0.53195	0.5181	0.50398	0.51453	0.51159	0.50257	0.52135	0.5163	0.52149	0.51936	0.50372	0.49102	0.47506	0.45401	0.42956	0.40364	0.37684	0.34664	0.32841	0.30777	0.31384	0.30288	0.29106	0.27855	0.2744	0.26884	0.25804	0.24762
	20.1942	0.52796	0.54123	0.53392	0.51781	0.50131	0.50998	0.50782	0.50151	0.52267	0.51779	0.52349	0.51986	0.50409	0.48959	0.47418	0.45357	0.42887	0.40346	0.37774	0.34745	0.32841	0.30823	0.31446	0.30176	0.29024	0.27764	0.27303	0.26701	0.25664	0.24699
	20.2215	0.52546	0.54159	0.53549	0.51783	0.50117	0.50687	0.50568	0.50218	0.52629	0.52104	0.5266	0.52089	0.50578	0.48871	0.47262	0.45296	0.42858	0.40318	0.37781	0.34864	0.32866	0.30921	0.31516	0.30113	0.28958	0.27734	0.27144	0.26488	0.25496	0.24562
	20.2487	0.52338	0.54224	0.53607	0.51842	0.50323	0.50581	0.50608	0.50488	0.53134	0.52553	0.52957	0.52237	0.50727	0.48869	0.47091	0.45177	0.42858	0.40307	0.37773	0.35003	0.32951	0.31061	0.3162	0.30092	0.28894	0.27734	0.27003	0.26274	0.25285	0.24382
	20.276	0.52227	0.54309	0.53532	0.51952	0.50612	0.50714	0.50818	0.50892	0.53769	0.53173	0.53272	0.52384	0.50768	0.48873	0.46975	0.4505	0.42856	0.40326	0.3782	0.35183	0.33162	0.31241	0.31799	0.30124	0.28897	0.2775	0.26929	0.26084	0.25044	0.24207
	20.3033	0.52111	0.54311	0.53377	0.52122	0.50935	0.51057	0.51109	0.51309	0.54468	0.53942	0.53678	0.52503	0.50731	0.48831	0.46917	0.44981	0.42873	0.40388	0.37943	0.35426	0.33489	0.31444	0.32012	0.30227	0.29004	0.27813	0.26942	0.25958	0.24853	0.24058
	20.3306	0.51856	0.54141	0.53193	0.52335	0.51324	0.51567	0.51486	0.5167	0.55116	0.54703	0.54138	0.52616	0.50673	0.48766	0.46876	0.44946	0.42891	0.40456	0.381	0.35682	0.33848	0.31666	0.32169	0.30395	0.29189	0.2794	0.27012	0.25892	0.24775	0.23969
	20.3579	0.51506	0.53885	0.53061	0.52577	0.51755	0.52204	0.5194	0.51973	0.55655	0.55275	0.54583	0.52805	0.507	0.48754	0.46838	0.44918	0.42867	0.40527	0.38287	0.35913	0.34165	0.31912	0.32306	0.30598	0.29401	0.28133	0.27105	0.25888	0.24808	0.23994
	20.3852	0.51225	0.53654	0.53046	0.52833	0.52176	0.5286	0.52361	0.52285	0.56063	0.55613	0.5496	0.53165	0.50948	0.48906	0.46872	0.44945	0.42861	0.40664	0.38518	0.36132	0.34422	0.3217	0.32506	0.30819	0.29614	0.28356	0.27219	0.25977	0.24946	0.24132
	20.4125	0.51132	0.53518	0.5317	0.53105	0.52605	0.53371	0.52686	0.52647	0.56325	0.55786	0.55233	0.53632	0.51453	0.49297	0.4709	0.45096	0.42958	0.40894	0.38758	0.36362	0.34614	0.32422	0.32791	0.31051	0.29873	0.28595	0.27363	0.26162	0.25173	0.24334
	20.4399	0.51185	0.53487	0.53401	0.53402	0.53057	0.53744	0.52979	0.53033	0.5644	0.55848	0.55412	0.54043	0.52047	0.49861	0.47487	0.45343	0.43141	0.41149	0.38968	0.36594	0.34748	0.32638	0.3319	0.31327	0.30204	0.28862	0.27552	0.26408	0.25451	0.24562
	20.4672	0.5125	0.53518	0.53653	0.53697	0.53441	0.54081	0.53357	0.53365	0.56408	0.55792	0.55525	0.54317	0.52551	0.50446	0.47983	0.45602	0.43361	0.41359	0.39131	0.36772	0.34846	0.32803	0.33666	0.31755	0.3058	0.2916	0.27796	0.26673	0.25722	0.24805
	20.4946	0.51293	0.53576	0.53854	0.53891	0.53702	0.54453	0.53871	0.53613	0.56297	0.5565	0.55582	0.54554	0.52966	0.50977	0.48496	0.45879	0.43594	0.41523	0.39251	0.36899	0.34941	0.32976	0.34099	0.32343	0.3102	0.29496	0.28082	0.26942	0.25937	0.25028
	20.522	0.51362	0.53618	0.53989	0.53918	0.53916	0.549	0.54445	0.53885	0.56244	0.55521	0.55597	0.54877	0.53362	0.51427	0.48896	0.46183	0.43818	0.41632	0.39346	0.3703	0.35065	0.33206	0.34468	0.32956	0.31528	0.29864	0.28401	0.27225	0.26098	0.25182
	20.5494	0.51467	0.53627	0.54008	0.53843	0.54146	0.55359	0.54946	0.54209	0.56237	0.55431	0.55588	0.55203	0.53724	0.5175	0.49127	0.46433	0.44028	0.41688	0.39442	0.37177	0.3524	0.33445	0.34864	0.33497	0.32063	0.30267	0.28752	0.27512	0.26247	0.25272
	20.5768	0.51591	0.53618	0.53902	0.53801	0.5441	0.55796	0.55363	0.54501	0.56187	0.55373	0.55632	0.55406	0.53995	0.51955	0.49316	0.46618	0.44241	0.41769	0.3958	0.37371	0.3551	0.33672	0.3535	0.33986	0.32548	0.30674	0.29131	0.27775	0.2639	0.2533
	20.6042	0.51716	0.53675	0.53814	0.53901	0.54698	0.56215	0.55734	0.54712	0.56068	0.55375	0.55748	0.55507	0.54146	0.5211	0.49556	0.4682	0.44441	0.41923	0.39771	0.37605	0.35868	0.33941	0.35887	0.34454	0.32927	0.31045	0.29513	0.28013	0.26517	0.25355
	20.6316	0.51815	0.53782	0.53867	0.54147	0.54965	0.56529	0.56014	0.54827	0.55901	0.55386	0.55825	0.55535	0.54166	0.52176	0.49746	0.47054	0.44592	0.42093	0.39949	0.37818	0.36216	0.34271	0.36351	0.34849	0.33191	0.31375	0.29867	0.28235	0.2663	0.25346
	20.659	0.51854	0.53836	0.54074	0.54481	0.55172	0.56665	0.56146	0.54871	0.5572	0.55327	0.55806	0.55494	0.54049	0.52067	0.49804	0.47227	0.44683	0.42242	0.40097	0.38009	0.36486	0.34626	0.36678	0.35123	0.33383	0.31684	0.30193	0.28438	0.26728	0.2534
	20.6864	0.51872	0.53882	0.54359	0.5485	0.55348	0.56654	0.56118	0.54922	0.55584	0.55205	0.5574	0.55367	0.53803	0.51817	0.49716	0.47232	0.44694	0.42345	0.40227	0.38183	0.36706	0.34981	0.36914	0.35314	0.33536	0.31941	0.3048	0.28635	0.26829	0.2536
	20.7139	0.5196	0.54028	0.54634	0.5521	0.55519	0.566	0.55959	0.54985	0.55525	0.55078	0.55578	0.55104	0.53437	0.51523	0.49517	0.47107	0.44655	0.42374	0.40322	0.38327	0.36907	0.35311	0.3711	0.35465	0.33674	0.32105	0.3069	0.2883	0.26941	0.25425
	20.7413	0.52169	0.54279	0.54926	0.55563	0.55673	0.56546	0.55752	0.54972	0.55463	0.54964	0.55281	0.54711	0.52998	0.51199	0.49246	0.4698	0.44625	0.4238	0.40399	0.38476	0.37083	0.35569	0.37287	0.35571	0.33816	0.32182	0.30811	0.29015	0.27073	0.25556
	20.7688	0.52492	0.54585	0.55329	0.5594	0.55859	0.56477	0.55621	0.5486	0.55353	0.54829	0.5495	0.54258	0.52544	0.50831	0.48933	0.46883	0.44624	0.424	0.40479	0.38637	0.37233	0.35698	0.3741	0.35623	0.33924	0.32214	0.30868	0.29184	0.27249	0.25744
	20.7963	0.52884	0.54947	0.55851	0.56325	0.56118	0.56456	0.55583	0.54721	0.55246	0.54686	0.54656	0.53811	0.52111	0.50456	0.48616	0.46741	0.44628	0.42417	0.40544	0.3879	0.37365	0.35715	0.37459	0.35631	0.33969	0.32237	0.30888	0.29325	0.27472	0.2597
	20.8238	0.53293	0.55428	0.56393	0.56704	0.56392	0.56558	0.55589	0.54636	0.55174	0.54584	0.5442	0.53407	0.51706	0.501	0.48278	0.46509	0.44565	0.42423	0.40575	0.38939	0.37512	0.35756	0.37499	0.35607	0.33988	0.32269	0.30915	0.29455	0.27741	0.2622
	20.8513	0.53646	0.5599	0.56825	0.57053	0.56646	0.56723	0.55633	0.54658	0.55164	0.54544	0.54225	0.53095	0.51316	0.49744	0.4793	0.46202	0.4441	0.42395	0.40598	0.39079	0.37723	0.35891	0.37571	0.35595	0.33999	0.32311	0.30954	0.29589	0.28035	0.26479
	20.8788	0.53909	0.56491	0.57092	0.57315	0.56937	0.56887	0.55729	0.54819	0.55248	0.54563	0.54068	0.52904	0.51004	0.4937	0.47603	0.45853	0.44183	0.42316	0.40643	0.39212	0.37958	0.36082	0.37693	0.35624	0.33999	0.32356	0.30984	0.29722	0.28265	0.26688
	20.9063	0.54167	0.56832	0.57305	0.57527	0.57233	0.57094	0.55901	0.55114	0.55433	0.54601	0.53951	0.52797	0.50823	0.49013	0.47261	0.45489	0.43895	0.42214	0.40705	0.39347	0.38132	0.36292	0.37863	0.35699	0.34015	0.32384	0.31006	0.29817	0.28354	0.26786
	20.9338	0.5447	0.57111	0.57602	0.57766	0.575	0.57396	0.56257	0.55503	0.55657	0.5459	0.53831	0.52693	0.50697	0.48736	0.46918	0.45154	0.43567	0.42115	0.40763	0.39474	0.38239	0.36496	0.38057	0.35855	0.34089	0.3241	0.30986	0.29802	0.28303	0.26734
	20.9614	0.54799	0.57455	0.58006	0.58082	0.57746	0.57756	0.56775	0.5595	0.55818	0.54495	0.53682	0.52564	0.50563	0.48545	0.46642	0.44876	0.43278	0.42024	0.40825	0.39579	0.38313	0.36664	0.38244	0.36087	0.3424	0.32455	0.30875	0.29652	0.28152	0.26559
	20.9889	0.55118	0.57852	0.58432	0.58479	0.57983	0.58081	0.57204	0.56306	0.55832	0.5434	0.53534	0.52414	0.50483	0.48457	0.46497	0.44697	0.43142	0.41967	0.40891	0.39638	0.38363	0.36801	0.38445	0.36342	0.34442	0.32518	0.30709	0.29412	0.27931	0.26336
	21.0165	0.55407	0.58242	0.58803	0.58855	0.58265	0.58316	0.57408	0.56425	0.55693	0.54136	0.53393	0.52264	0.50491	0.48493	0.46494	0.44661	0.43175	0.41949	0.40925	0.39641	0.38389	0.36939	0.38713	0.36631	0.34627	0.32597	0.30586	0.29149	0.27659	0.26116
	21.0441	0.55694	0.58597	0.59144	0.5915	0.58595	0.58464	0.57457	0.56364	0.55485	0.53886	0.53214	0.52169	0.5052	0.48595	0.46551	0.44739	0.43285	0.41922	0.40891	0.39633	0.38397	0.37086	0.39024	0.36951	0.34769	0.32657	0.30549	0.28933	0.2737	0.2592
	21.0717	0.56011	0.58903	0.59498	0.59397	0.58902	0.58575	0.57465	0.56249	0.5527	0.53612	0.52999	0.5211	0.5054	0.48657	0.46608	0.44876	0.43375	0.41887	0.40822	0.39652	0.38417	0.37215	0.39273	0.37227	0.34884	0.3266	0.30536	0.28802	0.27122	0.25753
	21.0993	0.56344	0.59167	0.59822	0.59637	0.59143	0.58722	0.5748	0.5613	0.55036	0.53327	0.5273	0.5199	0.50539	0.48655	0.46675	0.4504	0.43468	0.41924	0.408	0.3968	0.38498	0.37349	0.3943	0.37413	0.34975	0.32636	0.30485	0.28717	0.26943	0.25619
	21.1269	0.56706	0.59459	0.60065	0.59891	0.593	0.58909	0.57527	0.56016	0.54816	0.53041	0.5242	0.51785	0.50452	0.48632	0.46761	0.4521	0.4361	0.42065	0.40875	0.39739	0.38659	0.37505	0.39535	0.37513	0.35057	0.32627	0.30413	0.28643	0.26827	0.25518
	21.1545	0.57135	0.59822	0.60294	0.60152	0.59399	0.59116	0.57625	0.55945	0.54694	0.52828	0.52205	0.5158	0.5025	0.48539	0.46832	0.45351	0.43755	0.42255	0.4104	0.39869	0.38885	0.37674	0.39612	0.37579	0.35138	0.32659	0.30387	0.28585	0.2676	0.25436
	21.1821	0.57655	0.6017	0.60549	0.60388	0.59574	0.59335	0.5784	0.55989	0.54726	0.52823	0.52196	0.51445	0.50008	0.48383	0.46886	0.45468	0.43859	0.42421	0.41253	0.40072	0.39146	0.37882	0.39708	0.37693	0.35248	0.32756	0.30437	0.28566	0.26758	0.25413
	21.2098	0.58284	0.60461	0.60793	0.6062	0.5992	0.59639	0.5819	0.56205	0.54935	0.53051	0.52384	0.51381	0.4984	0.48276	0.46945	0.45594	0.43962	0.42626	0.41507	0.40382	0.39451	0.38172	0.39891	0.3787	0.35424	0.32898	0.3057	0.28654	0.26868	0.25547
	21.2374	0.59057	0.60795	0.61115	0.60956	0.60411	0.60115	0.58662	0.56636	0.55254	0.53432	0.52666	0.51438	0.49836	0.48292	0.47056	0.45722	0.44149	0.42924	0.41819	0.40782	0.39798	0.38517	0.40163	0.38085	0.3566	0.33101	0.30779	0.28878	0.27096	0.25854
	21.2651	0.59974	0.6126	0.61581	0.61429	0.61044	0.60757	0.59251	0.57213	0.55664	0.53889	0.52958	0.51609	0.49967	0.48421	0.47214	0.45834	0.4443	0.43203	0.42131	0.4116	0.40103	0.38835	0.40441	0.3829	0.35912	0.33358	0.31031	0.29163	0.2738	0.26243
	21.2928	0.60965	0.61846	0.62136	0.62055	0.61768	0.61527	0.59936	0.57851	0.562	0.54363	0.5325	0.51792	0.50066	0.48552	0.47293	0.45885	0.44649	0.43355	0.42316	0.41405	0.40294	0.39062	0.40648	0.38456	0.36136	0.33605	0.31278	0.29453	0.27677	0.26616
	21.3204	0.61951	0.62503	0.6274	0.62804	0.62515	0.62367	0.60663	0.58586	0.56879	0.54831	0.53542	0.51934	0.50054	0.48606	0.47237	0.45861	0.44716	0.43389	0.42344	0.41482	0.40379	0.39164	0.40758	0.38559	0.36289	0.33824	0.31491	0.29726	0.27993	0.26925
	21.3481	0.62864	0.63163	0.6338	0.63603	0.6333	0.63144	0.61388	0.59436	0.57654	0.55347	0.53874	0.51991	0.50031	0.48604	0.47154	0.45837	0.44719	0.43382	0.42265	0.41443	0.40397	0.39107	0.40733	0.38565	0.36349	0.34014	0.31691	0.29974	0.28311	0.27155
	21.3758	0.6365	0.63885	0.64064	0.64445	0.64227	0.63862	0.62148	0.60331	0.58441	0.55981	0.54316	0.52009	0.50081	0.48616	0.47157	0.45909	0.44755	0.4338	0.42138	0.41328	0.40315	0.38911	0.40602	0.38493	0.36326	0.34158	0.31913	0.30219	0.28596	0.27303
	21.4035	0.64264	0.64768	0.64869	0.65339	0.6514	0.64596	0.62942	0.61204	0.59227	0.56701	0.54864	0.52161	0.50208	0.48703	0.47246	0.46049	0.44858	0.43398	0.42035	0.41164	0.40107	0.38669	0.4045	0.38415	0.36286	0.3427	0.32161	0.30469	0.28815	0.27388
	21.4313	0.6468	0.65711	0.65831	0.66206	0.65995	0.65357	0.63735	0.62028	0.6004	0.57484	0.55449	0.52525	0.50403	0.48846	0.47399	0.46174	0.44976	0.43463	0.42028	0.41011	0.39896	0.38492	0.40301	0.3839	0.36318	0.34383	0.32401	0.30687	0.28927	0.27438
	21.459	0.65018	0.66543	0.66797	0.67005	0.66736	0.66121	0.64598	0.62806	0.6087	0.58287	0.56014	0.5303	0.50673	0.49013	0.47561	0.46242	0.45025	0.43564	0.42095	0.40927	0.39783	0.38441	0.40177	0.384	0.36439	0.3453	0.32615	0.30838	0.28954	0.27458
	21.4868	0.65431	0.6724	0.67635	0.67812	0.67439	0.66936	0.65555	0.63529	0.61655	0.59009	0.56573	0.53574	0.51026	0.49209	0.47633	0.46217	0.44971	0.4364	0.42188	0.40913	0.39761	0.38461	0.40095	0.38413	0.36582	0.34706	0.32808	0.30919	0.28934	0.27386
	21.5145	0.65955	0.67915	0.68325	0.68636	0.68184	0.67809	0.66434	0.64214	0.62344	0.59602	0.57149	0.54105	0.5138	0.49415	0.47592	0.46112	0.44854	0.43642	0.42288	0.40912	0.39744	0.3842	0.40019	0.384	0.36665	0.34863	0.32991	0.30948	0.28863	0.2719
	21.5423	0.66592	0.68571	0.68894	0.69302	0.68876	0.68593	0.67092	0.64873	0.62918	0.60028	0.57643	0.54597	0.51681	0.49572	0.47528	0.45983	0.44648	0.43582	0.42366	0.40853	0.39609	0.38258	0.39921	0.38337	0.36668	0.34975	0.33121	0.30935	0.28707	0.2691
	21.5701	0.67172	0.69062	0.69382	0.69764	0.69431	0.69127	0.67569	0.65483	0.63384	0.60301	0.57963	0.55	0.51985	0.49674	0.47545	0.45858	0.44373	0.435	0.42388	0.40739	0.39358	0.38012	0.39807	0.38229	0.366	0.35029	0.33161	0.30877	0.28474	0.26607
	21.5979	0.67488	0.69311	0.69808	0.70078	0.69816	0.69467	0.68007	0.65982	0.63731	0.60544	0.58174	0.55292	0.52306	0.49781	0.47615	0.45759	0.44189	0.43427	0.42331	0.40614	0.39085	0.37742	0.39649	0.38121	0.36484	0.35019	0.33114	0.30771	0.28236	0.2634
	21.6257	0.6754	0.69431	0.70126	0.7024	0.70057	0.69771	0.68427	0.66364	0.63993	0.60852	0.58374	0.55475	0.52536	0.49889	0.47669	0.45701	0.44135	0.43328	0.42188	0.40484	0.38863	0.37494	0.39405	0.38001	0.36372	0.34931	0.32968	0.3061	0.28062	0.2616
	21.6535	0.6745	0.6953	0.70313	0.70344	0.70224	0.70088	0.68782	0.66702	0.64282	0.61218	0.58628	0.55607	0.52623	0.49975	0.47698	0.45647	0.44107	0.4318	0.42004	0.40341	0.38706	0.37285	0.39083	0.37818	0.36259	0.34738	0.32744	0.30403	0.27957	0.26078
	21.6813	0.67293	0.696	0.70334	0.70471	0.7036	0.70379	0.69068	0.6702	0.64624	0.6157	0.5891	0.55787	0.52673	0.50047	0.47661	0.45556	0.43996	0.42999	0.41797	0.40147	0.38551	0.37094	0.38722	0.37541	0.36066	0.34448	0.3246	0.30172	0.27901	0.26086
	21.7091	0.67094	0.69585	0.702	0.70506	0.7044	0.70595	0.6931	0.67281	0.64926	0.61857	0.5912	0.55968	0.52758	0.50067	0.47553	0.45453	0.43816	0.42732	0.41507	0.3988	0.38351	0.36879	0.3834	0.37173	0.35739	0.34117	0.32127	0.29973	0.27874	0.26134
	21.737	0.6685	0.69417	0.70016	0.70344	0.70403	0.70718	0.69499	0.67406	0.65104	0.62042	0.59199	0.56031	0.52786	0.50013	0.47489	0.4539	0.43626	0.42361	0.41122	0.39571	0.38107	0.36591	0.37909	0.36718	0.35309	0.33785	0.31806	0.29825	0.27881	0.26174
	21.7648	0.66558	0.69167	0.6982	0.70058	0.70291	0.70712	0.69567	0.6734	0.65124	0.62057	0.59176	0.55968	0.52753	0.49908	0.4758	0.45399	0.43433	0.42025	0.40715	0.3926	0.37835	0.36244	0.37427	0.36208	0.34863	0.3347	0.31557	0.29701	0.2789	0.26214
	21.7927	0.66302	0.68932	0.69569	0.69764	0.70156	0.70552	0.69405	0.67057	0.64974	0.61897	0.59127	0.55872	0.52763	0.4986	0.47726	0.45476	0.43305	0.41849	0.40391	0.38964	0.37578	0.35919	0.36967	0.35731	0.34502	0.33197	0.314	0.29591	0.27875	0.26286
	21.8206	0.66294	0.68852	0.69373	0.69607	0.70056	0.70331	0.69083	0.66673	0.64669	0.617	0.59071	0.55804	0.5279	0.4997	0.47746	0.4555	0.43344	0.41809	0.4018	0.3871	0.37393	0.35688	0.36603	0.35361	0.34226	0.32973	0.31313	0.29549	0.279	0.26383
	21.8485	0.66767	0.69069	0.69466	0.69686	0.7	0.70179	0.68782	0.66369	0.64314	0.61567	0.59023	0.55742	0.52771	0.50109	0.47664	0.45577	0.43453	0.41803	0.40051	0.38517	0.37269	0.35539	0.36355	0.35103	0.33972	0.32764	0.3127	0.29614	0.28026	0.2648
	21.8764	0.67715	0.69601	0.69853	0.70009	0.70038	0.70126	0.68559	0.66221	0.64019	0.61483	0.58932	0.55607	0.52663	0.5011	0.47584	0.45535	0.43471	0.41761	0.39963	0.38398	0.37145	0.3543	0.36184	0.34895	0.33706	0.32558	0.31244	0.29748	0.28212	0.26558
	21.9043	0.69028	0.70404	0.70402	0.70479	0.70279	0.70145	0.68422	0.66167	0.63852	0.61337	0.58748	0.55349	0.52488	0.50011	0.47554	0.45434	0.43431	0.41684	0.39852	0.38305	0.36988	0.353	0.35993	0.34658	0.33428	0.32388	0.31191	0.2987	0.28345	0.26573
	21.9322	0.70648	0.71454	0.71074	0.71072	0.70741	0.70271	0.68361	0.661	0.63787	0.61082	0.58499	0.55038	0.52362	0.49966	0.47565	0.45357	0.43428	0.41635	0.39709	0.38127	0.36781	0.35129	0.35751	0.34402	0.33169	0.32248	0.31099	0.29875	0.28345	0.2647
	21.9601	0.72545	0.72717	0.71931	0.71785	0.71292	0.7046	0.68355	0.65976	0.63715	0.60767	0.58223	0.54836	0.52338	0.50072	0.47595	0.4537	0.43485	0.41641	0.39613	0.37875	0.36529	0.34937	0.35479	0.34162	0.32929	0.32074	0.30959	0.29724	0.28157	0.26215
	21.9881	0.74595	0.7416	0.72963	0.72522	0.7181	0.70603	0.68394	0.65849	0.63566	0.60481	0.58009	0.54827	0.52375	0.50236	0.47654	0.4544	0.43513	0.41656	0.39561	0.37629	0.36261	0.34726	0.35165	0.33883	0.32671	0.31825	0.30734	0.29427	0.27762	0.25777
	22.016	0.76564	0.75715	0.74095	0.73296	0.72256	0.70768	0.68429	0.65743	0.6335	0.60272	0.57906	0.54896	0.52431	0.50332	0.47733	0.4547	0.43442	0.41635	0.39458	0.37397	0.36011	0.34477	0.34815	0.33532	0.3237	0.31519	0.30425	0.28982	0.27206	0.25179
	22.044	0.78247	0.77257	0.75286	0.74143	0.7267	0.71044	0.68444	0.6562	0.63094	0.6011	0.57865	0.54929	0.52473	0.50352	0.47795	0.45428	0.43324	0.41537	0.39281	0.37176	0.35786	0.3419	0.34445	0.33163	0.32016	0.31203	0.30043	0.28416	0.26545	0.24517
	22.072	0.79489	0.78745	0.76554	0.74941	0.73083	0.7134	0.68496	0.65484	0.62902	0.59975	0.57844	0.54988	0.52485	0.50316	0.4782	0.45357	0.43158	0.41322	0.39069	0.36977	0.35546	0.33899	0.34078	0.32765	0.31613	0.30846	0.29574	0.27793	0.25829	0.23872
	22.1	0.80285	0.80108	0.77813	0.75574	0.73359	0.71477	0.68597	0.6541	0.62832	0.59856	0.57752	0.55105	0.52461	0.50218	0.4778	0.45244	0.42893	0.40998	0.38838	0.36756	0.35246	0.33601	0.33711	0.32325	0.31199	0.30393	0.28989	0.27113	0.25073	0.23261
	22.128	0.80752	0.81118	0.78847	0.7608	0.73412	0.71499	0.68671	0.65428	0.62857	0.59724	0.57557	0.55171	0.52401	0.50106	0.47679	0.45108	0.42634	0.40646	0.38576	0.3648	0.34863	0.33262	0.33309	0.31873	0.30757	0.29837	0.28294	0.26349	0.24279	0.22641
	22.156	0.80952	0.81512	0.79475	0.76478	0.73311	0.71542	0.68615	0.65453	0.62887	0.59568	0.57352	0.55102	0.5236	0.50016	0.47539	0.44982	0.4248	0.40352	0.38293	0.36183	0.34471	0.32892	0.32865	0.31424	0.30232	0.29195	0.2753	0.25534	0.23503	0.21987
	22.184	0.80867	0.81357	0.79651	0.76645	0.73246	0.71501	0.68461	0.65494	0.6289	0.59488	0.57217	0.54934	0.52347	0.49871	0.47378	0.44872	0.42376	0.40163	0.38008	0.359	0.34155	0.32547	0.32406	0.30992	0.29651	0.28528	0.26754	0.24718	0.22793	0.21313
	22.212	0.80386	0.80962	0.79463	0.76544	0.7336	0.71306	0.68339	0.65618	0.62981	0.59586	0.57165	0.54717	0.52313	0.49704	0.47208	0.44727	0.42288	0.40053	0.37772	0.35665	0.3391	0.32256	0.3199	0.30583	0.29085	0.27882	0.26014	0.23975	0.22156	0.20656
	22.2401	0.79626	0.80462	0.79076	0.76391	0.73498	0.71112	0.68348	0.6586	0.63259	0.59875	0.57212	0.54563	0.52237	0.4954	0.47025	0.44538	0.42159	0.39973	0.37667	0.35513	0.33737	0.32019	0.31651	0.30197	0.28586	0.27267	0.25323	0.23345	0.21612	0.20063
	22.2681	0.78901	0.79943	0.78615	0.76273	0.7352	0.71102	0.68489	0.6615	0.63698	0.60311	0.57383	0.54563	0.52124	0.49348	0.46877	0.44404	0.41976	0.39882	0.37654	0.35434	0.33659	0.31856	0.31361	0.2985	0.28165	0.26695	0.24703	0.22827	0.21158	0.19565
	22.2962	0.78226	0.79502	0.78231	0.76124	0.73511	0.71276	0.68695	0.66417	0.64228	0.60805	0.57665	0.54673	0.52008	0.49218	0.4678	0.44367	0.41863	0.39785	0.37649	0.35434	0.3365	0.3179	0.31123	0.29557	0.27812	0.26198	0.24213	0.22423	0.20789	0.19171
	22.3243	0.77505	0.79091	0.77925	0.75991	0.73502	0.7143	0.68898	0.66689	0.64724	0.61291	0.58011	0.54836	0.51964	0.49221	0.46687	0.44346	0.41871	0.39717	0.37644	0.35513	0.33687	0.31807	0.30972	0.29334	0.27543	0.25829	0.23886	0.2212	0.20509	0.18881
	22.3524	0.76823	0.7856	0.77607	0.75897	0.73394	0.71458	0.69079	0.66992	0.6515	0.61794	0.58435	0.55018	0.52018	0.49304	0.46615	0.44303	0.41923	0.39685	0.37652	0.35613	0.33765	0.31884	0.3094	0.29217	0.27379	0.25622	0.23692	0.21936	0.20287	0.18655
	22.3805	0.76334	0.78008	0.77381	0.75771	0.73172	0.71449	0.69342	0.67319	0.6558	0.62362	0.58927	0.55169	0.52087	0.49384	0.46621	0.44312	0.41963	0.39718	0.37686	0.35694	0.33881	0.31999	0.30987	0.29231	0.27343	0.25575	0.23615	0.21866	0.20125	0.18487
	22.4086	0.76086	0.77727	0.77253	0.75569	0.72944	0.71526	0.6969	0.67624	0.66013	0.62902	0.59395	0.55262	0.52145	0.49471	0.4674	0.44435	0.4205	0.39854	0.37737	0.35761	0.34022	0.32139	0.31097	0.29339	0.2744	0.25671	0.23683	0.21888	0.20085	0.18421
	22.4367	0.75988	0.77777	0.77157	0.75333	0.72798	0.71708	0.69963	0.67884	0.66391	0.63312	0.59748	0.55349	0.52223	0.49629	0.46952	0.44629	0.42251	0.40067	0.37826	0.35882	0.34197	0.32344	0.31309	0.2953	0.27641	0.25881	0.23894	0.2201	0.20174	0.18479
	22.4648	0.75964	0.7794	0.77056	0.75139	0.72787	0.71976	0.70136	0.68109	0.66747	0.63625	0.60029	0.5556	0.5232	0.4984	0.47283	0.44899	0.42562	0.4032	0.38048	0.36117	0.34434	0.32648	0.31616	0.29832	0.27919	0.26151	0.24192	0.22229	0.20347	0.18644
	22.493	0.75959	0.77935	0.76862	0.74969	0.72812	0.72206	0.70294	0.68288	0.67075	0.6391	0.60275	0.55895	0.52501	0.50088	0.47707	0.45289	0.42953	0.40641	0.38402	0.36446	0.34737	0.33012	0.31954	0.30202	0.28231	0.26441	0.24511	0.22516	0.20591	0.1888
	22.5211	0.75909	0.77718	0.76558	0.74684	0.72668	0.72239	0.70423	0.68363	0.67267	0.64116	0.60519	0.56255	0.5284	0.50437	0.48171	0.45781	0.43413	0.41074	0.38816	0.36814	0.35102	0.33413	0.32328	0.30576	0.28539	0.26704	0.24789	0.22804	0.20888	0.19141
	22.5493	0.75794	0.77403	0.76206	0.74248	0.72292	0.72033	0.70361	0.68295	0.67287	0.64244	0.60805	0.56693	0.53343	0.50949	0.48686	0.46327	0.43942	0.41592	0.39283	0.37214	0.35502	0.33856	0.32747	0.30908	0.28824	0.26921	0.24993	0.2305	0.21171	0.19391
	22.5775	0.75624	0.77025	0.75842	0.73785	0.71794	0.71589	0.7003	0.681	0.67302	0.64384	0.61179	0.57322	0.53985	0.51575	0.49208	0.4683	0.44465	0.42122	0.39813	0.37663	0.35915	0.34333	0.33159	0.31212	0.29083	0.27132	0.25131	0.2326	0.21422	0.19631
	22.6057	0.75464	0.76683	0.75454	0.73346	0.71349	0.71115	0.69662	0.67902	0.67451	0.64663	0.61701	0.58057	0.54732	0.52196	0.4967	0.47229	0.44892	0.42629	0.40366	0.38159	0.36358	0.34804	0.33551	0.31562	0.29363	0.27366	0.25285	0.23444	0.21675	0.19894
	22.6338	0.75376	0.76413	0.75008	0.72954	0.71115	0.70962	0.69535	0.67921	0.6772	0.6512	0.62362	0.58834	0.55525	0.52786	0.50144	0.4762	0.45274	0.43116	0.40917	0.38684	0.36861	0.35259	0.33982	0.31982	0.2971	0.27633	0.25551	0.23661	0.21938	0.202
	22.6621	0.75468	0.76203	0.74612	0.72741	0.71214	0.71195	0.69769	0.68243	0.68105	0.65702	0.63092	0.59673	0.56342	0.53438	0.50769	0.48177	0.45728	0.43618	0.41463	0.39231	0.37418	0.3575	0.34474	0.32432	0.30116	0.27972	0.25929	0.23984	0.22242	0.2054
	22.6903	0.75851	0.76162	0.74402	0.72787	0.71651	0.7169	0.70259	0.68723	0.68585	0.66329	0.63856	0.60581	0.57238	0.54254	0.51521	0.4887	0.46314	0.44202	0.42058	0.39851	0.38015	0.36302	0.34976	0.32865	0.30529	0.28403	0.2638	0.24439	0.22649	0.20912
	22.7185	0.7649	0.76296	0.74462	0.73081	0.72264	0.72335	0.70827	0.69236	0.69126	0.66952	0.64694	0.6153	0.58224	0.55216	0.52335	0.49574	0.47004	0.44842	0.4276	0.4061	0.38688	0.36915	0.35451	0.33289	0.30946	0.28879	0.26878	0.24981	0.23145	0.21316
	22.7467	0.77136	0.76625	0.74792	0.73535	0.7285	0.7307	0.71441	0.6977	0.69777	0.67638	0.65619	0.62529	0.59286	0.56224	0.53242	0.50309	0.47724	0.45516	0.43512	0.41475	0.39452	0.37603	0.35936	0.33721	0.31415	0.29353	0.27363	0.25513	0.23626	0.21726
	22.775	0.77616	0.77138	0.75345	0.74116	0.73447	0.73893	0.72176	0.704	0.7056	0.68403	0.66551	0.63544	0.60369	0.57255	0.54253	0.5115	0.48482	0.46239	0.44215	0.42303	0.40222	0.38288	0.36433	0.34168	0.3192	0.29806	0.27794	0.25961	0.24024	0.22111
	22.8033	0.7799	0.77697	0.76028	0.74868	0.74225	0.74855	0.73083	0.71197	0.71385	0.69206	0.67413	0.64543	0.61427	0.58358	0.55334	0.52111	0.49333	0.46998	0.44883	0.42973	0.40891	0.38868	0.36927	0.34654	0.32399	0.30257	0.28174	0.26325	0.24362	0.22481
	22.8315	0.78348	0.78181	0.76749	0.75707	0.75177	0.75945	0.74127	0.72107	0.72193	0.70048	0.68308	0.6559	0.62502	0.59471	0.56397	0.53108	0.50201	0.47767	0.45593	0.43531	0.41436	0.39391	0.3746	0.35214	0.32896	0.3073	0.28529	0.26601	0.24658	0.22831
	22.8598	0.78646	0.78622	0.77485	0.76623	0.76131	0.77116	0.75181	0.73035	0.7307	0.70876	0.69347	0.66668	0.63594	0.60501	0.57349	0.54008	0.50999	0.48558	0.46311	0.44107	0.41945	0.39974	0.3804	0.35858	0.33467	0.31233	0.28898	0.26795	0.24882	0.23099
	22.8881	0.78884	0.79167	0.78302	0.77734	0.77098	0.78306	0.76232	0.73993	0.74109	0.71696	0.70433	0.67701	0.64683	0.61447	0.58187	0.54819	0.51791	0.49414	0.46997	0.44739	0.42546	0.40649	0.38626	0.36545	0.34091	0.3176	0.293	0.26973	0.25034	0.23246
	22.9164	0.7913	0.79818	0.79276	0.78926	0.78233	0.79545	0.77412	0.75022	0.75233	0.72579	0.71396	0.68676	0.65721	0.6235	0.58979	0.55668	0.52663	0.50284	0.47709	0.45411	0.4327	0.41385	0.39236	0.37208	0.34732	0.32313	0.29712	0.27195	0.25169	0.23319
	22.9447	0.79434	0.80586	0.80368	0.80055	0.79469	0.80784	0.7868	0.76127	0.76373	0.73639	0.72181	0.69613	0.66682	0.63228	0.5983	0.56649	0.53631	0.5113	0.48497	0.46167	0.44101	0.42183	0.39907	0.37844	0.35362	0.32899	0.30128	0.27487	0.2536	0.23427
	22.9731	0.79843	0.81506	0.81451	0.81117	0.806	0.81838	0.79866	0.77255	0.77573	0.74878	0.72975	0.70543	0.67628	0.64157	0.60849	0.57827	0.54747	0.5205	0.49391	0.47076	0.45032	0.43008	0.40622	0.38464	0.35941	0.33451	0.30548	0.27832	0.25621	0.23637
	23.0014	0.80348	0.82471	0.82419	0.82062	0.81495	0.82643	0.80889	0.7831	0.78845	0.76103	0.73939	0.71548	0.6867	0.65213	0.62062	0.59181	0.56028	0.53112	0.50425	0.48093	0.46004	0.43799	0.41306	0.39003	0.36414	0.33904	0.30948	0.28202	0.25919	0.23922
	23.0298	0.80933	0.83406	0.83297	0.82936	0.82324	0.83331	0.81811	0.79235	0.80061	0.77147	0.75003	0.72597	0.69799	0.66418	0.63367	0.60581	0.57435	0.5425	0.5153	0.49103	0.46881	0.44526	0.41873	0.39433	0.36774	0.3426	0.31306	0.28587	0.26214	0.2424
	23.0582	0.81647	0.84168	0.84172	0.83822	0.83211	0.84113	0.82696	0.80125	0.81075	0.77975	0.7599	0.73586	0.70891	0.67691	0.64616	0.61896	0.58825	0.554	0.52587	0.50016	0.47595	0.45179	0.42341	0.39783	0.37044	0.34541	0.31621	0.28964	0.26508	0.24564
	23.0865	0.82438	0.84747	0.84962	0.84681	0.84021	0.85026	0.83491	0.81042	0.82027	0.78638	0.7685	0.74487	0.71907	0.68863	0.65728	0.63012	0.59941	0.56536	0.53552	0.50805	0.48205	0.45768	0.42799	0.40067	0.37271	0.34768	0.31937	0.29323	0.26816	0.24882
	23.1149	0.83126	0.85241	0.85612	0.85467	0.84603	0.85891	0.84161	0.81939	0.82974	0.79354	0.77756	0.75403	0.7289	0.69861	0.66703	0.63875	0.60733	0.57566	0.54488	0.51568	0.48846	0.46331	0.43223	0.40292	0.37476	0.34976	0.32246	0.29651	0.27149	0.2518
	23.1433	0.83647	0.85684	0.86173	0.86192	0.85125	0.86636	0.8484	0.82733	0.8381	0.80214	0.78769	0.76388	0.73766	0.7068	0.6751	0.64512	0.61347	0.58343	0.55387	0.52378	0.49582	0.46872	0.43523	0.40452	0.37601	0.35164	0.32515	0.29929	0.27508	0.25457
	23.1717	0.84248	0.86186	0.8672	0.86856	0.85737	0.87223	0.85554	0.83326	0.84463	0.81078	0.79749	0.77315	0.74429	0.71387	0.68165	0.65023	0.61963	0.58906	0.56168	0.53227	0.50374	0.47375	0.43705	0.40517	0.37618	0.35336	0.32764	0.302	0.27869	0.25727
	23.2001	0.85064	0.86786	0.8727	0.87381	0.86337	0.87692	0.86168	0.83647	0.85007	0.81865	0.80591	0.7808	0.74994	0.72062	0.68799	0.65512	0.62612	0.59466	0.56877	0.54099	0.51176	0.4789	0.43879	0.40561	0.37631	0.3552	0.33044	0.30518	0.28202	0.26002
	23.2286	0.85931	0.8746	0.87842	0.87805	0.86829	0.88068	0.86488	0.83789	0.85564	0.8264	0.81346	0.78685	0.75703	0.72755	0.69472	0.66081	0.63262	0.60185	0.57613	0.54975	0.51996	0.48484	0.44141	0.40693	0.37757	0.35691	0.33383	0.30885	0.28503	0.26289
	23.257	0.86789	0.88318	0.88556	0.88271	0.87262	0.88304	0.8641	0.8386	0.86136	0.83371	0.82054	0.79173	0.76504	0.73395	0.70164	0.66808	0.63897	0.60987	0.58362	0.55797	0.52821	0.49128	0.44492	0.40934	0.38023	0.35889	0.33755	0.3126	0.28796	0.26591
	23.2855	0.87726	0.89434	0.89492	0.8888	0.87722	0.88376	0.86114	0.83816	0.86601	0.83972	0.82684	0.79643	0.77143	0.7398	0.70788	0.67564	0.64497	0.61708	0.59083	0.56474	0.53595	0.49724	0.4489	0.41276	0.38388	0.362	0.34104	0.3164	0.29123	0.26908
	23.3139	0.88706	0.90587	0.90567	0.8965	0.88182	0.88408	0.85766	0.83611	0.86856	0.84585	0.83334	0.80221	0.77621	0.74619	0.71343	0.68217	0.65099	0.62348	0.59794	0.57014	0.54269	0.50273	0.45346	0.41689	0.38812	0.36596	0.34429	0.32046	0.2951	0.27264
	23.3424	0.89706	0.91642	0.91672	0.90527	0.88665	0.88532	0.85442	0.83408	0.87023	0.85255	0.84014	0.80988	0.78204	0.75322	0.7193	0.68808	0.65756	0.62997	0.60455	0.57473	0.54796	0.50805	0.4585	0.42153	0.39275	0.37045	0.34785	0.32474	0.29968	0.27659
	23.3709	0.90691	0.92582	0.92627	0.91384	0.89122	0.88789	0.85329	0.83325	0.87269	0.85804	0.84608	0.81846	0.7899	0.76013	0.72648	0.69436	0.66428	0.63695	0.61039	0.57899	0.55141	0.51286	0.46367	0.42707	0.39804	0.37549	0.3519	0.32899	0.30475	0.28109
	23.3994	0.91616	0.93424	0.93438	0.92161	0.89615	0.89178	0.85574	0.83465	0.87737	0.86257	0.85229	0.82677	0.79913	0.76793	0.735	0.70191	0.67144	0.64504	0.61619	0.58317	0.55414	0.51705	0.46884	0.43355	0.40417	0.3809	0.35616	0.33342	0.30991	0.28639
	23.4279	0.92634	0.9439	0.94238	0.92952	0.90274	0.89657	0.8614	0.83803	0.88364	0.8675	0.85978	0.83466	0.80838	0.77702	0.7438	0.7101	0.67986	0.65383	0.62217	0.58693	0.55722	0.52074	0.47417	0.44017	0.41037	0.38622	0.36065	0.33796	0.31489	0.2924
	23.4564	0.93937	0.95602	0.95076	0.93833	0.91067	0.90183	0.86831	0.84124	0.8886	0.8724	0.86817	0.84309	0.81694	0.78609	0.75244	0.71799	0.68939	0.66221	0.6283	0.59043	0.56055	0.52443	0.47944	0.44625	0.41584	0.39094	0.36535	0.34242	0.31925	0.29784
	23.485	0.95409	0.96883	0.96041	0.94781	0.91947	0.90803	0.8743	0.84414	0.89176	0.87674	0.87605	0.85173	0.82447	0.79419	0.76086	0.72592	0.69897	0.66921	0.63357	0.59372	0.56419	0.52865	0.48452	0.45153	0.42033	0.39512	0.36988	0.34654	0.32278	0.3018
	23.5135	0.96918	0.98161	0.97042	0.95766	0.92906	0.91651	0.87895	0.84818	0.89412	0.88181	0.88265	0.85914	0.83111	0.80098	0.76772	0.73355	0.70692	0.67432	0.63707	0.59633	0.56817	0.53296	0.48909	0.45584	0.42425	0.39918	0.37374	0.34963	0.3255	0.30466
	23.5421	0.98622	0.9958	0.98019	0.96634	0.93888	0.92775	0.88387	0.85326	0.89632	0.88723	0.88824	0.8653	0.836	0.80608	0.77272	0.74025	0.71224	0.67748	0.6395	0.59843	0.57185	0.53698	0.49277	0.45966	0.42824	0.4031	0.37657	0.35147	0.32735	0.30689
	23.5706	1.00634	1.01205	0.99081	0.97476	0.94919	0.94012	0.89049	0.85851	0.89982	0.89206	0.89373	0.8705	0.83937	0.80926	0.77679	0.74613	0.7155	0.68001	0.64152	0.60054	0.57499	0.54057	0.49592	0.46343	0.43235	0.4068	0.37905	0.35297	0.32864	0.30875
	23.5992	1.02711	1.02915	1.00346	0.98529	0.96085	0.95199	0.89871	0.86452	0.90606	0.89687	0.8996	0.87513	0.84308	0.81199	0.78089	0.75144	0.71895	0.68318	0.64361	0.60294	0.57765	0.54345	0.49889	0.46724	0.43664	0.41082	0.38203	0.35488	0.3299	0.31034
	23.6278	1.04572	1.04634	1.01887	0.99822	0.97309	0.96313	0.90752	0.8717	0.91407	0.90142	0.90491	0.87969	0.84827	0.81601	0.78567	0.75678	0.72322	0.68725	0.64625	0.60568	0.58013	0.5459	0.50182	0.47121	0.44126	0.4154	0.38568	0.35765	0.33176	0.31205
	23.6564	1.06154	1.06341	1.03774	1.01296	0.9851	0.97375	0.91764	0.87998	0.92189	0.90557	0.90886	0.88516	0.85531	0.82278	0.7925	0.76322	0.72857	0.69215	0.6504	0.60881	0.58304	0.54843	0.50524	0.47574	0.44654	0.42083	0.39035	0.36175	0.33498	0.31483
	23.685	1.07668	1.08094	1.05832	1.02921	0.9964	0.9834	0.92972	0.88938	0.92887	0.91028	0.91326	0.89199	0.86454	0.83234	0.80224	0.77194	0.73499	0.69777	0.65638	0.61358	0.587	0.55194	0.50982	0.48122	0.45298	0.42736	0.39653	0.36727	0.33989	0.31936
	23.7136	1.09313	1.09874	1.07722	1.04553	1.00687	0.99198	0.94272	0.89974	0.93537	0.91633	0.92047	0.89945	0.87495	0.84254	0.81323	0.78181	0.74164	0.70423	0.66413	0.62086	0.59275	0.55795	0.51559	0.48791	0.46051	0.43468	0.40378	0.37411	0.34627	0.32564
	23.7423	1.11034	1.11639	1.09364	1.06108	1.01734	1.00101	0.95636	0.91079	0.94201	0.92406	0.92908	0.90796	0.88426	0.8529	0.82335	0.79029	0.74896	0.71115	0.67312	0.63003	0.60071	0.56662	0.52307	0.496	0.46848	0.44253	0.41129	0.38199	0.3538	0.33303
	23.7709	1.12554	1.13341	1.10928	1.07553	1.02891	1.01072	0.96955	0.92192	0.94921	0.93274	0.93741	0.91814	0.89292	0.86383	0.83323	0.79803	0.75747	0.71843	0.68188	0.63997	0.61003	0.57664	0.53227	0.5052	0.47648	0.45073	0.41921	0.39049	0.36239	0.3411
	23.7996	1.1374	1.14807	1.12265	1.08736	1.04041	1.01966	0.98009	0.93265	0.95734	0.94182	0.94709	0.92862	0.90334	0.87533	0.84463	0.80717	0.76687	0.72653	0.69042	0.64964	0.62021	0.58708	0.54268	0.51478	0.48448	0.45894	0.42767	0.39948	0.37175	0.34972
	23.8283	1.1476	1.15976	1.13281	1.09766	1.05041	1.02653	0.98837	0.94348	0.96707	0.95181	0.95798	0.93998	0.91601	0.88818	0.85763	0.81859	0.77704	0.73583	0.70009	0.65959	0.6316	0.59842	0.55405	0.52411	0.49209	0.46654	0.43641	0.40887	0.38152	0.35871
	23.8569	1.15789	1.16933	1.14183	1.10766	1.0592	1.03285	0.99526	0.95499	0.97874	0.9615	0.96919	0.95292	0.93009	0.90248	0.8714	0.83174	0.78815	0.74654	0.71098	0.67073	0.64395	0.6109	0.56551	0.53243	0.49881	0.47339	0.44503	0.41851	0.39121	0.36789
	23.8856	1.16676	1.17816	1.15089	1.11537	1.06639	1.04081	1.00112	0.96619	0.99159	0.97068	0.98044	0.96589	0.94457	0.91717	0.88477	0.84509	0.80094	0.75873	0.72169	0.68248	0.65644	0.62355	0.57586	0.53981	0.50495	0.48051	0.45335	0.42812	0.40056	0.37731
	23.9143	1.17308	1.18639	1.15799	1.11937	1.07271	1.04972	1.00693	0.97607	1.00488	0.9807	0.99139	0.97729	0.95819	0.93175	0.89757	0.8584	0.81499	0.77144	0.73126	0.69348	0.66812	0.63548	0.58478	0.54694	0.51154	0.48877	0.4618	0.43723	0.40971	0.38716
	23.943	1.17716	1.19247	1.16091	1.12084	1.07796	1.05825	1.01349	0.98533	1.0171	0.99113	1.00206	0.98821	0.97016	0.94583	0.91026	0.87136	0.8285	0.78313	0.74054	0.70287	0.67864	0.64593	0.59333	0.55409	0.51951	0.49813	0.47049	0.44579	0.41869	0.397
	23.9718	1.18028	1.19618	1.16155	1.12161	1.08083	1.06583	1.02039	0.99415	1.02652	1.00119	1.01181	0.99941	0.98184	0.95878	0.92246	0.88261	0.83973	0.79369	0.75031	0.71162	0.6885	0.65463	0.60208	0.56221	0.52904	0.50797	0.47947	0.45456	0.42746	0.40653
	24.0005	1.18177	1.19874	1.16375	1.12243	1.08183	1.07173	1.02772	1.00238	1.03405	1.01096	1.02019	1.00949	0.99456	0.97124	0.93388	0.89196	0.84961	0.8044	0.75998	0.72044	0.69858	0.66233	0.61072	0.57181	0.53963	0.51799	0.48907	0.46371	0.43618	0.41576
	24.0293	1.18129	1.20103	1.16706	1.12277	1.08208	1.075	1.03508	1.00902	1.04072	1.02005	1.0272	1.01801	1.00733	0.98324	0.94536	0.90104	0.85938	0.81496	0.76947	0.72945	0.70885	0.66985	0.61911	0.58206	0.55034	0.52786	0.49875	0.4727	0.44513	0.42505
	24.058	1.18005	1.20242	1.16916	1.12189	1.08268	1.07572	1.0418	1.01348	1.0458	1.02785	1.03416	1.02553	1.01737	0.99328	0.9572	0.91152	0.86826	0.82421	0.77932	0.73929	0.71826	0.67698	0.62702	0.59223	0.56035	0.53722	0.50768	0.48067	0.45424	0.43453
	24.0868	1.17863	1.20287	1.17059	1.12168	1.08388	1.07642	1.04642	1.01639	1.04937	1.03467	1.04199	1.03228	1.02337	1.00039	0.96706	0.92177	0.87496	0.83234	0.78921	0.74913	0.72583	0.68302	0.63438	0.60108	0.56894	0.54603	0.51584	0.48706	0.46263	0.44356
	24.1156	1.17824	1.20325	1.17276	1.12273	1.08599	1.08062	1.04947	1.01988	1.05268	1.04092	1.0491	1.03788	1.02588	1.005	0.97354	0.92931	0.88029	0.84019	0.79782	0.75717	0.73172	0.68809	0.64183	0.60828	0.57599	0.55409	0.52355	0.49269	0.46945	0.45123
	24.1444	1.17947	1.20367	1.17416	1.12447	1.08892	1.08826	1.05576	1.02645	1.0574	1.04647	1.05452	1.04088	1.02564	1.00742	0.97761	0.93524	0.887	0.84888	0.80518	0.76322	0.73702	0.69337	0.64966	0.61484	0.58197	0.56094	0.53043	0.49832	0.47405	0.45661
	24.1732	1.1825	1.20446	1.17362	1.12655	1.0915	1.09577	1.06559	1.03619	1.06429	1.05247	1.05937	1.04174	1.02434	1.00781	0.98066	0.9423	0.89672	0.85894	0.81328	0.76907	0.74242	0.69915	0.65764	0.62143	0.58689	0.56623	0.53624	0.50336	0.47636	0.45926
	24.202	1.18851	1.20541	1.17288	1.12822	1.09434	1.10018	1.07573	1.04684	1.07349	1.05915	1.06509	1.0435	1.0236	1.00732	0.98406	0.95101	0.90896	0.8695	0.82381	0.77568	0.7483	0.70524	0.66615	0.62803	0.59123	0.57037	0.54072	0.5073	0.47736	0.4597
	24.2308	1.19599	1.20549	1.17135	1.1296	1.09793	1.10295	1.08405	1.05739	1.08356	1.06643	1.07035	1.04638	1.0233	1.00617	0.98721	0.95869	0.92115	0.88041	0.83514	0.78182	0.75373	0.71165	0.67497	0.63465	0.59544	0.57381	0.54355	0.50999	0.47831	0.45882
	24.2597	1.20098	1.20582	1.16922	1.13127	1.10223	1.10624	1.0899	1.06703	1.09153	1.07381	1.07454	1.04808	1.02295	1.00503	0.98897	0.96371	0.93164	0.89144	0.84505	0.78684	0.75683	0.71706	0.68252	0.64089	0.59943	0.5768	0.54561	0.51134	0.47915	0.45757
	24.2885	1.20358	1.20753	1.1685	1.13328	1.10694	1.11002	1.09576	1.0762	1.09844	1.08063	1.07851	1.04896	1.02305	1.00455	0.98901	0.96767	0.93958	0.90148	0.85299	0.79211	0.75909	0.72038	0.68892	0.64619	0.60329	0.58004	0.54785	0.51177	0.47964	0.45614
	24.3174	1.20653	1.20945	1.17046	1.13647	1.11097	1.11378	1.1034	1.08591	1.10564	1.08681	1.08153	1.04971	1.02433	1.00443	0.98822	0.97105	0.94408	0.90872	0.85829	0.79735	0.7622	0.72137	0.695	0.65065	0.60755	0.58385	0.55012	0.51203	0.4798	0.45454
	24.3463	1.20848	1.21	1.17341	1.13962	1.1132	1.11755	1.11091	1.0949	1.11072	1.0916	1.0825	1.04918	1.02564	1.00424	0.9868	0.97142	0.94532	0.91234	0.8607	0.80155	0.7649	0.72119	0.70036	0.65446	0.61201	0.58772	0.55168	0.51268	0.47979	0.45327
	24.3752	1.20946	1.21128	1.17539	1.14097	1.115	1.12172	1.1162	1.1021	1.11335	1.09512	1.08021	1.04709	1.0251	1.00447	0.98498	0.96906	0.94484	0.91268	0.86113	0.80396	0.76687	0.72074	0.70494	0.65786	0.61546	0.59017	0.55219	0.51324	0.47985	0.45267
	24.4041	1.21148	1.21459	1.17557	1.14161	1.11703	1.12608	1.12035	1.10756	1.11318	1.09594	1.07532	1.04373	1.02189	1.00297	0.98294	0.96647	0.94295	0.90914	0.8596	0.80417	0.76858	0.71947	0.70789	0.66073	0.61738	0.59025	0.552	0.51296	0.47958	0.45274
	24.433	1.21339	1.21746	1.17565	1.14382	1.12102	1.12986	1.12471	1.10996	1.10961	1.09342	1.06948	1.03906	1.01798	0.9986	0.98032	0.96377	0.9387	0.90364	0.85681	0.80342	0.77071	0.71765	0.70924	0.66316	0.61878	0.58974	0.55136	0.5127	0.47926	0.45361
	24.4619	1.21474	1.22016	1.17733	1.14808	1.12786	1.13369	1.1293	1.11146	1.10662	1.08849	1.06382	1.03291	1.01405	0.99308	0.97649	0.95942	0.93272	0.89803	0.8537	0.80254	0.7724	0.71677	0.7105	0.66614	0.62102	0.59029	0.55068	0.51362	0.48012	0.45535
	24.4908	1.21694	1.22273	1.18049	1.15264	1.13529	1.13863	1.13363	1.11522	1.10622	1.08253	1.05867	1.02602	1.00896	0.98815	0.97246	0.95404	0.9261	0.89168	0.84886	0.8009	0.77196	0.71627	0.71209	0.66925	0.62386	0.59175	0.55101	0.51511	0.4825	0.45813
	24.5198	1.21766	1.22293	1.18425	1.15722	1.14239	1.14364	1.13596	1.11856	1.1053	1.07671	1.05432	1.01995	1.00246	0.98386	0.96877	0.94911	0.91884	0.88464	0.8418	0.79875	0.76964	0.71484	0.71296	0.67051	0.62588	0.59358	0.55274	0.51705	0.48589	0.46185
	24.5487	1.21624	1.22156	1.18827	1.16249	1.14896	1.14788	1.13619	1.11822	1.10221	1.07096	1.05015	1.01577	0.99487	0.97782	0.9631	0.94243	0.90999	0.87615	0.83463	0.79554	0.76617	0.7124	0.71128	0.6691	0.62603	0.59525	0.55545	0.51983	0.48948	0.46576
	24.5777	1.21431	1.22155	1.19245	1.16915	1.1557	1.15254	1.13686	1.11651	1.09748	1.06627	1.04532	1.01302	0.98632	0.97058	0.9541	0.93085	0.89967	0.86593	0.82776	0.79049	0.76187	0.70922	0.70692	0.666	0.62551	0.59632	0.55902	0.52325	0.4928	0.46909
	24.6067	1.21499	1.22335	1.19731	1.17727	1.16431	1.15787	1.14004	1.11736	1.09346	1.06189	1.03983	1.00956	0.9777	0.96331	0.94313	0.91628	0.88698	0.85418	0.81948	0.78286	0.75675	0.70561	0.7019	0.66252	0.62522	0.5969	0.56289	0.52699	0.49597	0.4719
	24.6356	1.21823	1.22574	1.20373	1.18586	1.17341	1.16287	1.14471	1.1197	1.09171	1.05713	1.03426	1.00462	0.9713	0.95536	0.93162	0.90233	0.87214	0.84167	0.80881	0.77291	0.74996	0.70213	0.69723	0.65828	0.62433	0.59737	0.56587	0.5313	0.49928	0.47459
	24.6647	1.22113	1.22792	1.21186	1.19384	1.17991	1.16578	1.14782	1.12089	1.09028	1.05353	1.02851	0.99922	0.96779	0.94707	0.92061	0.88976	0.85789	0.8294	0.79648	0.76207	0.74252	0.69797	0.69256	0.65316	0.62174	0.59768	0.5673	0.53548	0.50259	0.47712
	24.6937	1.22149	1.23181	1.22024	1.20172	1.18362	1.16697	1.14814	1.12081	1.08797	1.05182	1.02232	0.99439	0.96449	0.93838	0.91041	0.87783	0.84468	0.81686	0.78414	0.75059	0.73629	0.69327	0.6882	0.64816	0.61729	0.59693	0.56739	0.53817	0.50578	0.47885
	24.7227	1.221	1.23821	1.22907	1.21055	1.18684	1.16748	1.14668	1.12037	1.08708	1.05093	1.01694	0.99001	0.95934	0.92875	0.9004	0.86608	0.83121	0.8041	0.77212	0.73934	0.73071	0.68937	0.68456	0.64356	0.61235	0.5944	0.56652	0.53936	0.50801	0.4791
	24.7517	1.22233	1.24567	1.23887	1.2198	1.1907	1.16532	1.1451	1.11917	1.08813	1.04941	1.01319	0.9844	0.95317	0.91793	0.88816	0.85333	0.81798	0.79234	0.76026	0.72957	0.72425	0.68554	0.68193	0.6396	0.60831	0.59046	0.5646	0.53861	0.50827	0.47834
	24.7808	1.22534	1.25173	1.24662	1.22787	1.1962	1.16111	1.1432	1.11705	1.08822	1.04661	1.00964	0.97704	0.9475	0.9083	0.87372	0.83981	0.8069	0.78191	0.74943	0.72143	0.71625	0.68034	0.68053	0.63664	0.60492	0.58607	0.56189	0.53564	0.50705	0.47728
	24.8098	1.22807	1.25623	1.24987	1.23279	1.2001	1.15629	1.13806	1.11267	1.08454	1.04255	1.00511	0.96931	0.94224	0.90118	0.86042	0.82707	0.7976	0.77257	0.74056	0.71409	0.70812	0.67403	0.67849	0.63403	0.60188	0.58131	0.55812	0.53156	0.50428	0.47528
	24.8389	1.22696	1.2572	1.24877	1.23307	1.20024	1.15186	1.12919	1.10556	1.07667	1.03704	0.99969	0.96214	0.9353	0.89441	0.84925	0.81546	0.78865	0.76437	0.73395	0.70651	0.70059	0.66758	0.67528	0.63255	0.59938	0.57665	0.553	0.52728	0.49977	0.47173
	24.868	1.22177	1.2533	1.24325	1.22935	1.19822	1.14684	1.11808	1.0962	1.06503	1.03012	0.99383	0.95547	0.92616	0.88694	0.83947	0.80553	0.7799	0.75691	0.72884	0.69865	0.69309	0.66155	0.67218	0.63243	0.59688	0.57221	0.54656	0.52216	0.49415	0.4672
	24.8971	1.21367	1.24533	1.23469	1.22147	1.19481	1.14149	1.10551	1.08446	1.05183	1.02198	0.98822	0.94941	0.9169	0.87852	0.83172	0.79742	0.7714	0.74957	0.72323	0.69202	0.68652	0.65642	0.66917	0.632	0.59425	0.567	0.53904	0.51573	0.48807	0.46239
	24.9262	1.20061	1.23284	1.22221	1.21016	1.18832	1.1362	1.09338	1.07062	1.04006	1.01352	0.98183	0.9437	0.90798	0.86925	0.82513	0.78949	0.76251	0.74233	0.71715	0.68726	0.68159	0.65198	0.66693	0.6307	0.59157	0.56026	0.53097	0.50815	0.48149	0.45674
	24.9553	1.18255	1.21482	1.20485	1.19726	1.17978	1.13127	1.08433	1.05604	1.03006	1.00524	0.97418	0.93711	0.89922	0.85991	0.81789	0.78067	0.75333	0.73545	0.71188	0.6833	0.67713	0.64807	0.66649	0.6293	0.58836	0.55241	0.52268	0.49981	0.47417	0.45005
	24.9844	1.16147	1.19163	1.18435	1.18361	1.17174	1.12704	1.07847	1.04332	1.02122	0.99659	0.96705	0.92976	0.89143	0.8517	0.81016	0.77211	0.74501	0.72874	0.70684	0.67947	0.67239	0.6441	0.66625	0.62757	0.58477	0.54477	0.51427	0.49084	0.4661	0.44289
	25.0136	1.13867	1.16712	1.16429	1.16999	1.16374	1.12331	1.0746	1.03446	1.01295	0.98837	0.96198	0.92254	0.88436	0.84528	0.80298	0.76441	0.73738	0.72139	0.70105	0.6754	0.66744	0.6387	0.66415	0.62513	0.58057	0.53807	0.50587	0.48147	0.457	0.43485
	25.0427	1.11385	1.1445	1.14693	1.15796	1.15582	1.11979	1.07283	1.02881	1.0054	0.9823	0.95761	0.91601	0.87818	0.83966	0.79623	0.75727	0.73014	0.71366	0.6939	0.67	0.66168	0.63226	0.65965	0.62217	0.57584	0.53237	0.4981	0.47214	0.4475	0.4257
	25.0719	1.08918	1.12464	1.13323	1.14915	1.14874	1.11666	1.07281	1.02543	0.99946	0.97816	0.95287	0.91003	0.87241	0.8335	0.79053	0.75141	0.72384	0.70619	0.68574	0.66301	0.65556	0.62614	0.65351	0.61815	0.57174	0.52762	0.49144	0.46366	0.43893	0.4169
	25.1011	1.06824	1.11036	1.12553	1.14425	1.14332	1.11479	1.07382	1.02423	0.99604	0.97594	0.94784	0.90445	0.86627	0.82728	0.78591	0.74734	0.71908	0.69973	0.67768	0.65515	0.64981	0.62045	0.64664	0.61272	0.56812	0.52354	0.48586	0.45658	0.43175	0.40992
	25.1303	1.05346	1.10184	1.12252	1.1408	1.1402	1.11414	1.07512	1.02597	0.99554	0.9752	0.9426	0.89986	0.85937	0.82138	0.78207	0.74527	0.71592	0.69421	0.67016	0.64695	0.64361	0.6147	0.63972	0.60689	0.56472	0.51994	0.48123	0.45055	0.42582	0.40467
	25.1595	1.04641	1.09643	1.12013	1.13542	1.13707	1.11308	1.07633	1.03065	0.99761	0.9742	0.93783	0.89515	0.8528	0.81563	0.78026	0.74574	0.71413	0.68894	0.66307	0.63937	0.63646	0.60851	0.63278	0.60153	0.56216	0.51728	0.4773	0.44562	0.42072	0.40065
	25.1887	1.0464	1.0938	1.11795	1.12845	1.13262	1.10929	1.07758	1.03587	1.00085	0.97192	0.93334	0.88866	0.84811	0.81083	0.78054	0.74844	0.71337	0.68399	0.65596	0.6324	0.62879	0.6018	0.6258	0.59599	0.55982	0.5162	0.4742	0.44229	0.41647	0.39758
	25.2179	1.04934	1.09363	1.11564	1.12187	1.12545	1.10242	1.07829	1.03875	1.0028	0.96723	0.92792	0.88067	0.84441	0.80832	0.78116	0.75142	0.71329	0.67968	0.64886	0.62518	0.62057	0.59426	0.61804	0.5895	0.55622	0.51562	0.47222	0.4402	0.41309	0.39448
	25.2471	1.05231	1.09548	1.11214	1.11599	1.1166	1.09473	1.07631	1.03852	1.00249	0.96073	0.92115	0.87268	0.83932	0.8075	0.78048	0.75255	0.71357	0.67606	0.64277	0.61763	0.6121	0.58598	0.609	0.58174	0.5513	0.51447	0.47137	0.43837	0.4103	0.39051
	25.2764	1.05516	1.09934	1.10861	1.11094	1.10993	1.08998	1.07166	1.03625	1.00027	0.9547	0.91288	0.86484	0.83192	0.80535	0.77805	0.75151	0.71353	0.6727	0.63779	0.61094	0.60499	0.57858	0.60042	0.57353	0.54646	0.51319	0.47159	0.43707	0.40818	0.38677
	25.3056	1.05913	1.10419	1.10742	1.10782	1.10709	1.08893	1.06659	1.03365	0.99745	0.95107	0.90386	0.857	0.82359	0.8012	0.77512	0.74915	0.71288	0.67035	0.63371	0.60617	0.60014	0.57316	0.59408	0.56653	0.54244	0.5121	0.47257	0.43689	0.40692	0.38462
	25.3349	1.06478	1.10919	1.10923	1.10673	1.10621	1.08899	1.06435	1.03205	0.99623	0.94831	0.89577	0.84963	0.81602	0.79594	0.77266	0.74588	0.7107	0.66911	0.6303	0.60211	0.59527	0.56889	0.58957	0.56175	0.53869	0.51072	0.47344	0.43744	0.40627	0.38382
	25.3642	1.07254	1.11572	1.11424	1.10741	1.10531	1.08822	1.06595	1.03221	0.99709	0.94553	0.88936	0.84319	0.80973	0.79024	0.76979	0.74138	0.70652	0.66755	0.62724	0.5969	0.58925	0.56491	0.58639	0.5591	0.5354	0.50916	0.47413	0.43884	0.40627	0.38367
	25.3935	1.08272	1.12579	1.12258	1.11113	1.10522	1.08639	1.06726	1.03383	0.99928	0.94433	0.88536	0.83834	0.8048	0.78562	0.76576	0.73578	0.70129	0.66475	0.62441	0.59163	0.58383	0.56187	0.58445	0.55727	0.53266	0.50829	0.47553	0.44098	0.407	0.38374
	25.4228	1.0942	1.13754	1.13286	1.11915	1.1064	1.08209	1.06464	1.03555	1.0015	0.94459	0.88482	0.8355	0.80158	0.78316	0.7618	0.73075	0.69655	0.66139	0.62161	0.58921	0.58062	0.56006	0.58342	0.55536	0.53032	0.50815	0.47791	0.44302	0.40794	0.38362
	25.4521	1.10444	1.14723	1.14322	1.12864	1.10818	1.07598	1.0587	1.03457	1.00308	0.94624	0.88648	0.83454	0.80066	0.78195	0.75842	0.72674	0.69274	0.6583	0.61878	0.58913	0.57989	0.55901	0.58262	0.55378	0.52839	0.50732	0.47957	0.4444	0.40863	0.38308
	25.4814	1.11234	1.15485	1.15205	1.1368	1.1112	1.0729	1.05311	1.03012	1.00308	0.94877	0.88873	0.83575	0.80137	0.78068	0.75509	0.72329	0.68895	0.65477	0.61714	0.58867	0.57993	0.55801	0.5815	0.55275	0.52689	0.50514	0.47915	0.4449	0.40923	0.38229
	25.5108	1.11835	1.16194	1.158	1.14369	1.11616	1.07458	1.05025	1.02456	1.00138	0.95096	0.89134	0.83888	0.80313	0.77928	0.75136	0.7199	0.68483	0.65112	0.61667	0.58722	0.57991	0.55664	0.58017	0.55204	0.52534	0.50214	0.47668	0.44444	0.40955	0.38114
	25.5401	1.12188	1.16858	1.16238	1.14945	1.12207	1.07825	1.04999	1.01954	0.99773	0.95145	0.89363	0.84305	0.80602	0.77749	0.74722	0.71557	0.68015	0.64826	0.616	0.58598	0.57955	0.55458	0.57882	0.55167	0.52352	0.49836	0.47238	0.44267	0.40895	0.37952
	25.5695	1.12371	1.17546	1.168	1.1545	1.1294	1.08243	1.05042	1.01506	0.99305	0.94993	0.89592	0.84763	0.80961	0.77602	0.74418	0.71105	0.67569	0.64537	0.61484	0.58601	0.57837	0.55162	0.57758	0.5508	0.52163	0.49432	0.46728	0.44009	0.40794	0.37843
	25.5989	1.12713	1.18095	1.17517	1.15866	1.13707	1.08754	1.04886	1.01035	0.98897	0.94847	0.89933	0.85193	0.81286	0.77561	0.74196	0.70758	0.67259	0.64169	0.61392	0.5873	0.57679	0.54899	0.57609	0.5486	0.51931	0.4912	0.46302	0.43758	0.40715	0.37834
	25.6283	1.13403	1.1849	1.18236	1.16228	1.14266	1.09346	1.04664	1.00513	0.98566	0.94765	0.90226	0.85548	0.81499	0.77534	0.73883	0.70494	0.67036	0.63856	0.61295	0.58754	0.5748	0.54743	0.57438	0.5464	0.51713	0.48917	0.4605	0.43515	0.40627	0.37817
	25.6577	1.14343	1.19164	1.1895	1.16696	1.14677	1.09835	1.04623	0.9996	0.98107	0.94663	0.90372	0.85827	0.81532	0.7747	0.73564	0.7022	0.66784	0.63634	0.61096	0.58554	0.57276	0.54547	0.57278	0.54535	0.51594	0.48757	0.45937	0.43288	0.40498	0.37741
	25.6871	1.1542	1.20097	1.19607	1.17315	1.14981	1.09991	1.04734	0.99509	0.97389	0.94465	0.90531	0.86034	0.81381	0.77383	0.73336	0.69908	0.66502	0.635	0.60872	0.58319	0.57111	0.54271	0.57098	0.54448	0.5154	0.48638	0.45897	0.43152	0.40321	0.37649
	25.7165	1.16598	1.20822	1.20157	1.18046	1.15197	1.09846	1.04793	0.99278	0.96733	0.94012	0.90638	0.86165	0.81213	0.77243	0.73107	0.69587	0.66239	0.63429	0.60707	0.58166	0.57001	0.54023	0.56864	0.54242	0.51445	0.48598	0.45862	0.43048	0.40099	0.37553
	25.7459	1.17757	1.21226	1.20693	1.1882	1.15283	1.09657	1.04731	0.99261	0.96458	0.93294	0.90463	0.86183	0.81159	0.7705	0.72921	0.69279	0.6606	0.63296	0.60605	0.58086	0.56945	0.53895	0.56642	0.53968	0.5132	0.48531	0.45734	0.42877	0.39887	0.37445
	25.7754	1.18837	1.21596	1.21401	1.19609	1.15478	1.0955	1.04636	0.99331	0.96451	0.9275	0.89953	0.86088	0.81212	0.76841	0.7284	0.69034	0.65988	0.63176	0.60553	0.58035	0.56901	0.53913	0.56446	0.53739	0.51261	0.48423	0.45524	0.42685	0.39725	0.37301
	25.8048	1.19878	1.22223	1.22249	1.20331	1.15901	1.09538	1.04647	0.99363	0.96499	0.9258	0.89345	0.85814	0.81253	0.76706	0.72733	0.68936	0.65973	0.63138	0.60449	0.57884	0.5679	0.54007	0.56312	0.53583	0.51193	0.48337	0.4532	0.42502	0.39618	0.37151
	25.8343	1.20753	1.22898	1.22959	1.20788	1.16199	1.09556	1.04756	0.99398	0.96533	0.9243	0.88751	0.85289	0.81065	0.76603	0.72527	0.68945	0.65938	0.63093	0.60209	0.57578	0.56531	0.53959	0.56289	0.53469	0.51032	0.48204	0.45147	0.42326	0.39592	0.3709
	25.8638	1.21215	1.23409	1.23251	1.20881	1.16159	1.09503	1.04839	0.99625	0.96547	0.92142	0.88196	0.84618	0.80586	0.76349	0.72216	0.68878	0.6584	0.62957	0.59914	0.57268	0.56218	0.53698	0.56358	0.5341	0.50807	0.48035	0.4503	0.42188	0.3962	0.37081
	25.8933	1.21494	1.23843	1.23157	1.20615	1.15924	1.09408	1.04832	1.00039	0.96614	0.91946	0.87773	0.83993	0.8007	0.76021	0.71931	0.68786	0.65737	0.62759	0.59687	0.57032	0.55977	0.534	0.56427	0.53455	0.50575	0.47914	0.44985	0.42138	0.396	0.37041
	25.9228	1.21977	1.24272	1.2297	1.2025	1.15747	1.09235	1.04785	1.0021	0.96714	0.91877	0.87416	0.834	0.79682	0.7574	0.71824	0.6879	0.65661	0.62624	0.59484	0.56718	0.55715	0.53144	0.56281	0.53515	0.5043	0.47794	0.44968	0.42168	0.39572	0.37027
	25.9523	1.22512	1.24831	1.22702	1.20073	1.15694	1.09006	1.04651	0.99839	0.96548	0.9168	0.8708	0.8275	0.79325	0.75505	0.71793	0.68711	0.65545	0.62509	0.59218	0.56304	0.55321	0.52823	0.55858	0.53396	0.50352	0.47644	0.44932	0.42209	0.39635	0.37066
	25.9819	1.22733	1.25438	1.22461	1.19971	1.15754	1.09076	1.04486	0.99301	0.96087	0.9135	0.8673	0.82096	0.78865	0.75352	0.71657	0.68414	0.65356	0.62301	0.58912	0.55843	0.54765	0.5244	0.55403	0.53107	0.50278	0.47514	0.44872	0.42269	0.39725	0.37078
	26.0114	1.22674	1.25711	1.22508	1.19861	1.15869	1.09401	1.04337	0.98968	0.95675	0.90975	0.86223	0.81506	0.78239	0.75214	0.71369	0.67978	0.6508	0.61956	0.58586	0.55334	0.54151	0.52117	0.55055	0.52824	0.5021	0.4744	0.44856	0.42382	0.39743	0.37026
	26.0409	1.2279	1.2575	1.22947	1.19995	1.1615	1.09591	1.04142	0.988	0.955	0.90657	0.85693	0.81137	0.77586	0.74975	0.71076	0.67612	0.64744	0.61582	0.58284	0.5498	0.53712	0.51868	0.54744	0.52526	0.50111	0.47471	0.44923	0.42518	0.39751	0.37
	26.0705	1.23046	1.2589	1.23676	1.2053	1.16769	1.09674	1.04013	0.98719	0.95641	0.90477	0.85427	0.80994	0.77148	0.74618	0.70843	0.67325	0.64416	0.61374	0.58084	0.54867	0.53473	0.51653	0.54427	0.52197	0.49938	0.47559	0.45064	0.42651	0.39825	0.37029
	26.1001	1.23169	1.26395	1.24606	1.21403	1.17604	1.09964	1.04182	0.98846	0.9601	0.90466	0.85468	0.80916	0.76917	0.74168	0.70602	0.67002	0.64063	0.6127	0.57981	0.54856	0.5337	0.51451	0.5412	0.51916	0.49748	0.47618	0.45219	0.42813	0.39988	0.37125
	26.1297	1.23425	1.27258	1.25629	1.22414	1.18434	1.10654	1.04748	0.99275	0.96524	0.90773	0.85662	0.80834	0.7674	0.73598	0.70218	0.66592	0.63652	0.6108	0.57919	0.5483	0.53374	0.51272	0.53809	0.51644	0.49642	0.47639	0.45306	0.42927	0.40151	0.37277
	26.1593	1.24059	1.28146	1.26641	1.23426	1.1914	1.11662	1.05739	1.00011	0.97145	0.91361	0.8587	0.80778	0.76573	0.73058	0.69687	0.66147	0.63259	0.60776	0.57839	0.54755	0.53396	0.5112	0.53498	0.51377	0.49579	0.47583	0.45322	0.42919	0.40182	0.37371
	26.1889	1.24994	1.29022	1.27531	1.24386	1.19775	1.12614	1.07003	1.00965	0.97784	0.91945	0.86101	0.80761	0.76481	0.72716	0.69168	0.65734	0.62891	0.6045	0.57693	0.54666	0.53359	0.50992	0.53196	0.5116	0.49443	0.47449	0.45266	0.42863	0.40105	0.37358
	26.2185	1.25818	1.29805	1.28132	1.2504	1.20409	1.13164	1.08204	1.01872	0.98425	0.92386	0.86385	0.80814	0.76448	0.72491	0.68812	0.65353	0.62459	0.60083	0.57431	0.54585	0.53223	0.50858	0.52893	0.50965	0.4924	0.47364	0.45174	0.42774	0.39978	0.37228
	26.2481	1.26236	1.30287	1.28424	1.2522	1.20888	1.13436	1.09063	1.02648	0.99141	0.92878	0.86735	0.81053	0.76439	0.72341	0.68595	0.6501	0.62002	0.59648	0.57116	0.54519	0.53059	0.50751	0.52619	0.50757	0.49049	0.47332	0.45105	0.4264	0.39833	0.37036
	26.2778	1.26442	1.30549	1.28684	1.25171	1.21029	1.1387	1.09655	1.03455	0.99937	0.93596	0.87235	0.81477	0.76465	0.72165	0.68328	0.64742	0.61572	0.59184	0.56833	0.54477	0.53011	0.50681	0.52476	0.50611	0.48895	0.47237	0.4504	0.42486	0.39633	0.36881
	26.3075	1.26746	1.30811	1.29054	1.25345	1.2114	1.14492	1.10066	1.04486	1.00799	0.94421	0.87889	0.81909	0.76542	0.71911	0.68006	0.64556	0.61216	0.58781	0.5657	0.54418	0.53023	0.5062	0.52482	0.5058	0.48767	0.47069	0.44962	0.423	0.39373	0.36762
	26.3371	1.27151	1.30965	1.2934	1.25742	1.21523	1.14822	1.10092	1.05423	1.01856	0.95198	0.88541	0.82328	0.76668	0.71801	0.6781	0.64503	0.61069	0.58528	0.56338	0.54322	0.52989	0.50555	0.52467	0.50549	0.48624	0.46957	0.44837	0.42062	0.39104	0.36608
	26.3668	1.27453	1.30821	1.29332	1.26027	1.21919	1.14727	1.09877	1.05859	1.03051	0.95974	0.89096	0.82747	0.76955	0.71949	0.67795	0.64536	0.6114	0.58479	0.56133	0.54155	0.52895	0.50493	0.52372	0.50422	0.48457	0.46906	0.44643	0.41802	0.38843	0.36392
	26.3965	1.27658	1.30611	1.29047	1.25993	1.21729	1.1458	1.09795	1.0592	1.04102	0.96895	0.89573	0.83099	0.77391	0.72292	0.67885	0.64508	0.61289	0.58528	0.55966	0.53932	0.52759	0.50478	0.52296	0.50251	0.48319	0.46753	0.44425	0.41579	0.38596	0.36173
	26.4262	1.27786	1.30572	1.28708	1.25737	1.21169	1.14605	1.09887	1.05819	1.04763	0.97825	0.90114	0.83509	0.77805	0.72804	0.68126	0.64516	0.61461	0.58543	0.55872	0.5379	0.52621	0.50457	0.52256	0.50139	0.48174	0.46468	0.44187	0.41388	0.3839	0.35997
	26.456	1.27868	1.3057	1.2844	1.25403	1.20924	1.147	1.09994	1.05553	1.04858	0.98563	0.90879	0.84092	0.78213	0.73408	0.6857	0.64665	0.61616	0.5855	0.55852	0.53825	0.52523	0.50374	0.52199	0.50109	0.48012	0.4617	0.43919	0.41178	0.38257	0.35856
	26.4857	1.28168	1.30515	1.28185	1.25014	1.20898	1.14678	1.09955	1.05209	1.04587	0.99158	0.91782	0.84769	0.78718	0.73965	0.69117	0.6494	0.61735	0.58596	0.55921	0.53997	0.52449	0.50246	0.52102	0.50083	0.479	0.45942	0.43654	0.40962	0.38165	0.35766
	26.5154	1.28869	1.30538	1.27898	1.24731	1.20876	1.14564	1.09896	1.04867	1.04226	0.99497	0.926	0.85498	0.79311	0.7444	0.69634	0.65319	0.61857	0.58705	0.56162	0.54233	0.5242	0.50126	0.51981	0.4998	0.47845	0.45785	0.43401	0.4077	0.38065	0.35756
	26.5452	1.29763	1.30758	1.27786	1.24672	1.20959	1.14623	1.10054	1.04618	1.03831	0.99565	0.93197	0.86323	0.79938	0.74832	0.70081	0.65711	0.61953	0.58882	0.56581	0.54507	0.52567	0.50066	0.51822	0.49826	0.47789	0.45644	0.43194	0.40615	0.37972	0.35786
	26.575	1.30459	1.31104	1.27961	1.24833	1.21194	1.14967	1.10274	1.04559	1.03421	0.99563	0.93668	0.87185	0.80737	0.75221	0.70511	0.66051	0.62036	0.59147	0.57046	0.54841	0.52859	0.50112	0.517	0.49686	0.47649	0.45482	0.43009	0.40499	0.37898	0.35779
	26.6047	1.30811	1.3152	1.28147	1.25012	1.21598	1.15448	1.10352	1.04694	1.03195	0.99471	0.93991	0.87959	0.81664	0.75741	0.70899	0.66324	0.62192	0.59488	0.57449	0.55207	0.53125	0.50303	0.5168	0.49531	0.47461	0.45293	0.42817	0.40393	0.37845	0.35722
	26.6345	1.30942	1.31995	1.28179	1.24959	1.22018	1.15944	1.10512	1.04936	1.03178	0.99278	0.94073	0.88454	0.82445	0.7643	0.71231	0.66563	0.62472	0.59808	0.57788	0.55531	0.53331	0.50565	0.51754	0.49349	0.47304	0.45069	0.42616	0.40257	0.3783	0.35678
	26.6643	1.30999	1.32397	1.28273	1.24876	1.22258	1.1631	1.10899	1.0534	1.03258	0.99025	0.93999	0.88613	0.8303	0.77172	0.71544	0.6682	0.62849	0.60113	0.58055	0.55828	0.53551	0.50812	0.51888	0.49225	0.47064	0.44805	0.42362	0.40049	0.37799	0.35653
	26.6942	1.3112	1.32698	1.28582	1.24963	1.2226	1.16436	1.11226	1.05742	1.03415	0.98759	0.93784	0.88528	0.83366	0.77761	0.71815	0.67051	0.63148	0.60396	0.58212	0.56066	0.53804	0.5102	0.51981	0.49136	0.46688	0.44512	0.42068	0.39808	0.37675	0.35617
	26.724	1.31459	1.32882	1.28803	1.25185	1.22137	1.16352	1.11435	1.06007	1.03599	0.98675	0.93363	0.88329	0.8335	0.78054	0.72089	0.67218	0.63295	0.60531	0.58237	0.56111	0.54055	0.51155	0.51985	0.49009	0.46312	0.44178	0.41824	0.39586	0.37488	0.35598
	26.7538	1.31943	1.32913	1.28903	1.25404	1.22112	1.16216	1.11687	1.06219	1.03825	0.98753	0.92945	0.88091	0.83149	0.78139	0.7242	0.6742	0.63467	0.60538	0.58182	0.56004	0.54278	0.51295	0.51942	0.48856	0.46058	0.43867	0.41682	0.39434	0.37343	0.35651
	26.7837	1.32374	1.32889	1.29219	1.25672	1.22259	1.1617	1.11792	1.06466	1.04061	0.98813	0.92753	0.87817	0.8294	0.78269	0.72763	0.67727	0.63778	0.60601	0.58132	0.55933	0.54415	0.51508	0.51891	0.48733	0.45907	0.43698	0.416	0.39372	0.37289	0.35726
	26.8135	1.32706	1.33016	1.29697	1.26005	1.2245	1.16153	1.11711	1.06607	1.04184	0.98815	0.92632	0.87545	0.82731	0.78424	0.73015	0.68012	0.64078	0.60755	0.58025	0.5589	0.54472	0.51728	0.51854	0.48654	0.4578	0.43589	0.41479	0.3934	0.37267	0.35736
	26.8434	1.33061	1.33198	1.3	1.2614	1.22366	1.15952	1.11407	1.06402	1.042	0.98832	0.92421	0.87285	0.82453	0.7832	0.73123	0.6823	0.64207	0.60844	0.57884	0.55818	0.54499	0.51898	0.51836	0.48567	0.45616	0.43392	0.41264	0.39222	0.372	0.35653
	26.8733	1.33369	1.33368	1.30081	1.26053	1.21959	1.15411	1.10898	1.06033	1.04168	0.98807	0.92311	0.87091	0.82101	0.77888	0.73122	0.68389	0.64202	0.60826	0.57808	0.55763	0.54421	0.51951	0.5183	0.48457	0.45435	0.43129	0.41	0.39001	0.37072	0.35497
	26.9032	1.333	1.3358	1.3023	1.2591	1.21492	1.14575	1.10397	1.05836	1.04047	0.98793	0.92391	0.87026	0.81732	0.7733	0.72952	0.68307	0.64095	0.607	0.57747	0.55672	0.542	0.51865	0.518	0.48358	0.45295	0.42906	0.40725	0.3877	0.36887	0.35295
	26.9331	1.32845	1.3358	1.30331	1.2576	1.2115	1.1373	1.10017	1.05755	1.03827	0.98859	0.92496	0.87048	0.8138	0.76802	0.72522	0.67956	0.63867	0.60454	0.57619	0.55473	0.53927	0.51689	0.51692	0.48286	0.45203	0.42721	0.40461	0.3855	0.36675	0.35073
	26.9631	1.32256	1.33391	1.30163	1.25637	1.20875	1.13254	1.09839	1.0579	1.03645	0.98939	0.92474	0.86973	0.81086	0.76364	0.71947	0.67553	0.63568	0.60127	0.57376	0.55162	0.53657	0.51443	0.51532	0.48218	0.45151	0.42611	0.40269	0.38308	0.36467	0.3486
	26.993	1.31459	1.33007	1.29898	1.2567	1.20752	1.13196	1.09954	1.06125	1.037	0.98945	0.92261	0.86711	0.80808	0.75863	0.71403	0.67162	0.63209	0.59723	0.57009	0.54739	0.53302	0.51169	0.51355	0.4817	0.45109	0.42601	0.40177	0.38054	0.36219	0.34622
	27.023	1.3025	1.32348	1.29622	1.2593	1.20865	1.13295	1.10303	1.06637	1.039	0.98775	0.91949	0.86372	0.80525	0.7523	0.70926	0.66721	0.62809	0.59335	0.56558	0.54231	0.5284	0.50866	0.51144	0.4812	0.4504	0.42587	0.40061	0.37794	0.35902	0.34376
	27.0529	1.28901	1.31579	1.29416	1.26163	1.21243	1.13497	1.10676	1.06966	1.03871	0.98601	0.91706	0.85942	0.80257	0.74712	0.70492	0.66345	0.62433	0.59074	0.5611	0.53798	0.52417	0.50513	0.50915	0.48043	0.44975	0.42486	0.39876	0.37548	0.35593	0.34173
	27.0829	1.27946	1.30985	1.29372	1.26074	1.21737	1.13958	1.11076	1.07051	1.03646	0.98582	0.91625	0.85443	0.79957	0.74483	0.70141	0.66185	0.622	0.58881	0.55773	0.53539	0.52087	0.50224	0.50697	0.47984	0.44978	0.42325	0.39707	0.37382	0.3539	0.34049
	27.1129	1.27463	1.30604	1.29297	1.25804	1.22007	1.14505	1.11455	1.07118	1.03617	0.98646	0.91614	0.85007	0.7963	0.74393	0.69887	0.66189	0.62151	0.58755	0.55671	0.53421	0.51829	0.50056	0.50493	0.47962	0.45008	0.42161	0.39587	0.37316	0.35318	0.33996
	27.1429	1.27236	1.30219	1.29029	1.25696	1.22082	1.14918	1.1178	1.07392	1.03728	0.98647	0.9149	0.84627	0.79263	0.74331	0.6967	0.66143	0.62213	0.58744	0.55746	0.53359	0.51696	0.49943	0.50323	0.47933	0.44992	0.42052	0.39494	0.373	0.3532	0.33979
	27.1729	1.26957	1.29713	1.28529	1.25734	1.22194	1.15057	1.12025	1.07879	1.039	0.98485	0.91123	0.84177	0.78869	0.74278	0.69414	0.65875	0.62278	0.58792	0.55752	0.53286	0.51665	0.49858	0.50167	0.47868	0.44982	0.42062	0.39445	0.37275	0.35326	0.33983
	27.2029	1.26446	1.28989	1.27794	1.2569	1.22238	1.15008	1.12156	1.0827	1.04162	0.98294	0.90637	0.83703	0.78517	0.74118	0.6917	0.65459	0.62296	0.58876	0.55684	0.53248	0.5163	0.49822	0.50097	0.47826	0.45085	0.42184	0.39455	0.37233	0.35308	0.33955
	27.2329	1.25677	1.28015	1.26835	1.2528	1.22118	1.14936	1.12173	1.08422	1.04257	0.98251	0.9027	0.8334	0.78185	0.739	0.69103	0.65168	0.62267	0.58972	0.55715	0.53298	0.51626	0.49872	0.50211	0.47862	0.45287	0.42374	0.395	0.37181	0.35237	0.3384
	27.263	1.24668	1.2696	1.25795	1.24401	1.21914	1.1497	1.12082	1.08318	1.03997	0.98095	0.90077	0.83075	0.7788	0.73794	0.69199	0.65147	0.62292	0.59063	0.55891	0.53475	0.51738	0.50025	0.50431	0.48001	0.45534	0.4264	0.39618	0.37162	0.35148	0.33719
	27.2931	1.23475	1.25922	1.24935	1.23564	1.21777	1.15135	1.12008	1.08039	1.03462	0.97646	0.89966	0.82853	0.77655	0.73745	0.69331	0.65353	0.62444	0.592	0.56155	0.53757	0.51971	0.50228	0.50712	0.48286	0.45833	0.43001	0.39856	0.37228	0.35098	0.33649
	27.3231	1.22161	1.24938	1.24389	1.23251	1.21795	1.15195	1.11983	1.07771	1.02847	0.97049	0.89772	0.82768	0.77509	0.73581	0.69419	0.65668	0.62622	0.59404	0.56481	0.54079	0.52298	0.5041	0.51081	0.48649	0.46139	0.43399	0.40195	0.37397	0.35131	0.33611
	27.3532	1.20964	1.24121	1.24126	1.23441	1.21994	1.15037	1.11833	1.07458	1.02185	0.96464	0.8948	0.82904	0.77446	0.73436	0.69529	0.65949	0.62781	0.59658	0.5688	0.54401	0.52652	0.50594	0.5144	0.48999	0.46431	0.4374	0.40617	0.37686	0.3528	0.33623
	27.3833	1.20177	1.23606	1.24115	1.23837	1.22265	1.14916	1.11522	1.06902	1.01372	0.95968	0.89277	0.83191	0.7748	0.73434	0.69727	0.66177	0.62974	0.59925	0.57306	0.54707	0.52915	0.50821	0.5167	0.49331	0.46702	0.44032	0.41061	0.38042	0.35472	0.337
	27.4134	1.19801	1.23374	1.24145	1.24036	1.22366	1.14941	1.11225	1.06167	1.00601	0.95631	0.89178	0.83447	0.77592	0.73478	0.69975	0.66458	0.63181	0.60195	0.57655	0.54991	0.53073	0.51048	0.51821	0.49643	0.46947	0.44258	0.41411	0.38401	0.35682	0.33806
	27.4435	1.19684	1.23158	1.23959	1.23936	1.22302	1.14863	1.10798	1.05537	1.00149	0.95395	0.89102	0.83575	0.77825	0.7358	0.70201	0.66761	0.63387	0.60478	0.57923	0.55292	0.53234	0.51265	0.52002	0.49896	0.47212	0.44402	0.4166	0.38741	0.35917	0.33908
	27.4737	1.19808	1.22859	1.23665	1.23734	1.22105	1.14526	1.1008	1.05002	0.99928	0.95153	0.89105	0.83735	0.78172	0.73819	0.70369	0.67034	0.63655	0.6075	0.582	0.55714	0.53526	0.51507	0.5221	0.50084	0.47465	0.44524	0.41865	0.39029	0.3615	0.34019
	27.5038	1.20188	1.22795	1.23405	1.23563	1.21712	1.13947	1.09255	1.04498	0.99647	0.94851	0.89203	0.84019	0.7857	0.74086	0.70527	0.67266	0.63914	0.61049	0.58536	0.56263	0.53955	0.5175	0.524	0.50203	0.47636	0.44655	0.4206	0.3926	0.36381	0.34148
	27.534	1.20771	1.22982	1.23191	1.2321	1.21066	1.13319	1.08638	1.04068	0.99328	0.94598	0.89363	0.8435	0.7903	0.74312	0.70711	0.67463	0.64145	0.61409	0.58913	0.568	0.54402	0.51993	0.52569	0.50274	0.47771	0.44729	0.42182	0.39442	0.36579	0.34291
	27.5642	1.21166	1.23037	1.23045	1.22661	1.2038	1.12806	1.08373	1.03741	0.99184	0.94648	0.89584	0.84689	0.79572	0.74665	0.70911	0.67647	0.6445	0.61774	0.59291	0.5723	0.54827	0.52295	0.52771	0.5041	0.47914	0.44729	0.42182	0.39537	0.3669	0.34446
	27.5943	1.21119	1.22905	1.22926	1.22102	1.19875	1.12571	1.08321	1.03584	0.99283	0.95046	0.89826	0.84964	0.80144	0.75218	0.71206	0.67917	0.6484	0.62074	0.59605	0.57516	0.55275	0.52664	0.53062	0.5062	0.48069	0.44735	0.42148	0.39545	0.36724	0.34582
	27.6245	1.20683	1.22762	1.22765	1.21608	1.19662	1.12748	1.08466	1.03636	0.99597	0.95571	0.90154	0.85224	0.80705	0.75929	0.71695	0.68357	0.65334	0.62369	0.59843	0.57685	0.55725	0.53105	0.53409	0.50863	0.4825	0.44854	0.42168	0.39518	0.36769	0.34711
	27.6547	1.20141	1.22465	1.22413	1.21282	1.19773	1.13127	1.08804	1.03891	1.00062	0.9606	0.90667	0.85678	0.81222	0.76691	0.72289	0.68807	0.65861	0.62739	0.60084	0.57899	0.56118	0.5356	0.53715	0.511	0.48468	0.45088	0.42274	0.39519	0.36903	0.34909
	27.685	1.1959	1.2197	1.21919	1.21311	1.20044	1.13478	1.09241	1.04316	1.00413	0.96399	0.91201	0.86218	0.81627	0.77383	0.72817	0.69099	0.66247	0.63078	0.60315	0.58233	0.56424	0.53893	0.53982	0.51362	0.48746	0.45348	0.42441	0.39613	0.37126	0.35185
	27.7152	1.19006	1.21536	1.21616	1.21635	1.20327	1.13874	1.09749	1.04864	1.00511	0.96556	0.91528	0.86627	0.82015	0.77901	0.73201	0.69246	0.66398	0.63349	0.6053	0.58517	0.56607	0.54064	0.54287	0.5168	0.4907	0.4557	0.42636	0.3983	0.37396	0.35487
	27.7454	1.18635	1.21511	1.21764	1.21901	1.20577	1.14286	1.10343	1.05429	1.00573	0.96672	0.91663	0.86983	0.82441	0.78227	0.7349	0.69378	0.66434	0.63621	0.60756	0.58672	0.56697	0.54175	0.54617	0.5197	0.49357	0.45751	0.42864	0.4016	0.37697	0.35772
	27.7757	1.18479	1.21753	1.22061	1.21996	1.20827	1.14597	1.11036	1.06023	1.0084	0.96844	0.91855	0.87499	0.82825	0.78492	0.73791	0.69571	0.66509	0.63847	0.61025	0.58783	0.56765	0.54295	0.54931	0.52198	0.49568	0.45958	0.43171	0.40553	0.38013	0.36071
	27.806	1.18396	1.21806	1.22156	1.22076	1.21203	1.14896	1.11778	1.06831	1.01311	0.97172	0.9234	0.88171	0.83214	0.78747	0.74119	0.69844	0.66589	0.64005	0.61348	0.5892	0.56816	0.54407	0.55205	0.52384	0.49703	0.46191	0.43533	0.40935	0.38337	0.36418
	27.8362	1.18265	1.21489	1.22078	1.22229	1.21694	1.15338	1.12471	1.07714	1.01856	0.97748	0.92971	0.88816	0.83726	0.7902	0.74531	0.70282	0.66689	0.64117	0.61659	0.59083	0.56888	0.54517	0.55416	0.52608	0.49836	0.46454	0.43901	0.41312	0.38708	0.36791
	27.8665	1.17987	1.21027	1.21953	1.22431	1.22189	1.15909	1.13149	1.08515	1.02326	0.98376	0.93479	0.89338	0.84348	0.79361	0.75021	0.70787	0.6684	0.64225	0.61929	0.5929	0.57034	0.54671	0.55588	0.52862	0.50037	0.46728	0.44267	0.4169	0.39109	0.37136
	27.8968	1.17559	1.20601	1.21855	1.22609	1.22554	1.16483	1.13945	1.09251	1.02686	0.9883	0.93875	0.89693	0.84928	0.79843	0.75484	0.71187	0.67029	0.64343	0.62135	0.5959	0.57274	0.54859	0.55727	0.53017	0.50299	0.46956	0.44567	0.42006	0.39454	0.37437
	27.9272	1.17186	1.20301	1.2193	1.22796	1.22856	1.16907	1.1473	1.09888	1.03034	0.99076	0.94184	0.89884	0.85434	0.80427	0.75871	0.7147	0.67233	0.6443	0.62254	0.59941	0.5752	0.55046	0.55881	0.53119	0.50607	0.47172	0.44788	0.42262	0.3974	0.37747
	27.9575	1.1701	1.20183	1.22095	1.22912	1.23032	1.17065	1.1515	1.10452	1.03367	0.99241	0.94411	0.89959	0.85802	0.8093	0.76172	0.71724	0.67518	0.64478	0.62297	0.60242	0.57701	0.55218	0.56047	0.5326	0.50878	0.47397	0.45005	0.42531	0.40038	0.38107
	27.9878	1.1694	1.20142	1.22062	1.22845	1.22962	1.16999	1.15197	1.10882	1.03584	0.9944	0.94633	0.90075	0.85965	0.81288	0.7642	0.7201	0.67925	0.64553	0.62326	0.60475	0.57873	0.55378	0.56135	0.53378	0.51081	0.47636	0.45229	0.42831	0.40351	0.38495
	28.0182	1.16987	1.20102	1.21901	1.22798	1.22777	1.16868	1.15056	1.11054	1.03775	0.99737	0.94883	0.90364	0.86017	0.81511	0.76584	0.72277	0.68307	0.64703	0.62444	0.60667	0.58089	0.55509	0.56163	0.53467	0.51262	0.47893	0.45422	0.43105	0.40672	0.38878
	28.0486	1.17319	1.20246	1.21841	1.22935	1.22633	1.16574	1.14746	1.10983	1.03843	1.00122	0.95176	0.90746	0.86074	0.81626	0.76614	0.72408	0.68591	0.64927	0.6269	0.60804	0.58294	0.55593	0.56259	0.53635	0.51435	0.48137	0.45617	0.43336	0.41023	0.39258
	28.0789	1.1787	1.207	1.2195	1.2306	1.22598	1.16098	1.14229	1.10789	1.03733	1.00466	0.95558	0.91026	0.86136	0.81667	0.76617	0.72461	0.6879	0.65244	0.6292	0.60892	0.58412	0.55671	0.56383	0.53824	0.5156	0.48339	0.45868	0.43586	0.41391	0.39654
	28.1093	1.18474	1.21099	1.22052	1.22941	1.22456	1.15512	1.13557	1.1047	1.03653	1.00666	0.95839	0.91148	0.86214	0.81625	0.76701	0.72564	0.68959	0.6564	0.63002	0.60899	0.58467	0.55784	0.56435	0.53942	0.51632	0.48484	0.46146	0.43833	0.41725	0.40083
	28.1397	1.19146	1.21267	1.21966	1.22512	1.21977	1.1488	1.12913	1.10114	1.03592	1.00693	0.95861	0.91232	0.86327	0.81576	0.76826	0.72729	0.69264	0.66041	0.63073	0.60826	0.58462	0.55853	0.56498	0.54022	0.51716	0.48584	0.46372	0.44086	0.42075	0.40566
	28.1701	1.19871	1.21429	1.21822	1.21792	1.21232	1.143	1.12422	1.09915	1.03437	1.00516	0.95754	0.91293	0.86495	0.81663	0.76995	0.72951	0.69727	0.66408	0.6325	0.60798	0.58371	0.55839	0.56664	0.5414	0.51827	0.48649	0.46519	0.44373	0.4246	0.41049
	28.2006	1.20587	1.21819	1.21768	1.21093	1.20474	1.13642	1.11933	1.09708	1.03034	1.00262	0.95672	0.91316	0.86724	0.81944	0.77293	0.73281	0.70205	0.66706	0.63455	0.60895	0.58279	0.558	0.5688	0.54276	0.51929	0.48705	0.46603	0.4463	0.42791	0.41422
	28.231	1.212	1.22363	1.21754	1.2061	1.1979	1.12866	1.11297	1.09386	1.02447	1.00121	0.95474	0.91332	0.86906	0.82345	0.77802	0.73831	0.70646	0.67017	0.63681	0.61013	0.58316	0.55835	0.57096	0.54418	0.52051	0.48743	0.46662	0.4483	0.43055	0.41682
	28.2615	1.21525	1.22669	1.21712	1.2027	1.19236	1.12257	1.10666	1.08957	1.01918	1.00072	0.95206	0.91289	0.87013	0.82761	0.78386	0.74505	0.71081	0.67441	0.63987	0.61126	0.58475	0.56013	0.57347	0.54662	0.5223	0.48816	0.46744	0.45038	0.43283	0.41889
	28.2919	1.21683	1.22665	1.21605	1.20158	1.18936	1.119	1.10329	1.08534	1.01458	0.99931	0.9503	0.91232	0.87158	0.83113	0.78878	0.7509	0.71526	0.67982	0.64381	0.61302	0.58708	0.56307	0.57674	0.5505	0.5242	0.48973	0.46929	0.4529	0.43486	0.42008
	28.3224	1.21862	1.22635	1.2144	1.20249	1.18813	1.11702	1.10348	1.08305	1.01049	0.9962	0.94756	0.91229	0.87356	0.83483	0.793	0.75539	0.71962	0.68534	0.64899	0.61579	0.5904	0.56622	0.58041	0.55474	0.52651	0.49169	0.47186	0.45506	0.43635	0.4203
	28.3529	1.2206	1.22646	1.21394	1.20248	1.18713	1.11703	1.10513	1.08289	1.00813	0.99327	0.94437	0.91202	0.87722	0.8398	0.79823	0.75969	0.72366	0.6906	0.65447	0.61964	0.59446	0.56905	0.58373	0.55813	0.52943	0.49409	0.47429	0.45566	0.43656	0.42024
	28.3834	1.22089	1.22494	1.21464	1.20126	1.18583	1.11923	1.10757	1.08418	1.00804	0.99212	0.94367	0.91203	0.88262	0.8459	0.80467	0.76419	0.72791	0.69559	0.6594	0.62442	0.59817	0.57178	0.58713	0.56098	0.53288	0.49772	0.47681	0.45564	0.43594	0.42044
	28.4139	1.2193	1.22123	1.21424	1.20027	1.18502	1.12228	1.11204	1.08793	1.01021	0.99337	0.94595	0.9145	0.88771	0.85282	0.81091	0.76887	0.73227	0.69911	0.66417	0.62918	0.60095	0.57417	0.59196	0.56434	0.53689	0.50229	0.47995	0.45674	0.43579	0.42134
	28.4445	1.2173	1.21707	1.21088	1.19854	1.18619	1.12435	1.11764	1.09387	1.0148	0.99702	0.95055	0.92029	0.89219	0.85888	0.81641	0.77392	0.73574	0.70139	0.66799	0.63322	0.6036	0.57629	0.59726	0.56827	0.54125	0.50693	0.48361	0.45897	0.43637	0.42238
	28.475	1.21465	1.21329	1.20469	1.19603	1.1893	1.12394	1.12199	1.10057	1.02115	1.00188	0.9557	0.92745	0.89677	0.86337	0.8207	0.77864	0.73957	0.70385	0.67031	0.63635	0.60702	0.57891	0.6012	0.57234	0.54543	0.51099	0.48736	0.46145	0.4371	0.42298
	28.5056	1.20991	1.2087	1.19731	1.19347	1.19054	1.12159	1.12374	1.10768	1.02673	1.00655	0.96071	0.9337	0.90138	0.86766	0.82406	0.78242	0.74442	0.70653	0.67181	0.63871	0.61027	0.5817	0.60411	0.57602	0.54933	0.51452	0.49065	0.46379	0.4384	0.42369
	28.5361	1.20264	1.20246	1.19107	1.19001	1.18854	1.11917	1.1226	1.11432	1.03072	1.00984	0.96564	0.93838	0.90552	0.8727	0.82823	0.78576	0.74864	0.70955	0.673	0.64062	0.61185	0.58424	0.60669	0.57931	0.55318	0.51782	0.49333	0.46623	0.44065	0.42453
	28.5667	1.19383	1.19488	1.18827	1.18644	1.18436	1.11655	1.1204	1.11754	1.03283	1.0109	0.9694	0.94168	0.90877	0.87708	0.83314	0.78947	0.75142	0.71286	0.67466	0.64221	0.61224	0.58648	0.60948	0.5831	0.55755	0.52124	0.49567	0.46934	0.44336	0.42522
	28.5973	1.18506	1.1878	1.1876	1.18311	1.17995	1.11378	1.1175	1.11597	1.03247	1.01115	0.97153	0.9445	0.91122	0.87963	0.8376	0.7933	0.75337	0.71577	0.67748	0.6441	0.61316	0.58841	0.61313	0.58776	0.56279	0.52555	0.49814	0.47276	0.44623	0.42596
	28.6279	1.17889	1.18304	1.18482	1.17909	1.17682	1.11072	1.11203	1.11112	1.03009	1.01323	0.97229	0.94814	0.91356	0.88102	0.84177	0.79727	0.75504	0.71813	0.68148	0.6469	0.61557	0.59061	0.61765	0.59318	0.56858	0.53064	0.50121	0.47582	0.44943	0.42728
	28.6585	1.17649	1.18047	1.17958	1.17507	1.17332	1.10754	1.10462	1.10386	1.02589	1.01524	0.97279	0.95159	0.91602	0.88247	0.84506	0.80081	0.7567	0.71968	0.68527	0.6503	0.61861	0.5926	0.62196	0.59844	0.57432	0.53604	0.50542	0.47892	0.45313	0.42936
	28.6892	1.17592	1.17972	1.17478	1.17167	1.16907	1.10332	1.09717	1.09449	1.02091	1.014	0.97254	0.95275	0.91779	0.88393	0.84604	0.80253	0.75824	0.72022	0.68751	0.65286	0.62066	0.59399	0.62538	0.60319	0.57939	0.54097	0.50993	0.48247	0.45732	0.43198
	28.7198	1.17601	1.17916	1.1709	1.16791	1.16425	1.09677	1.09134	1.0863	1.01606	1.01121	0.97055	0.95114	0.91771	0.88405	0.84551	0.80303	0.7592	0.72034	0.68827	0.65397	0.62195	0.59521	0.62805	0.60711	0.58333	0.54516	0.51353	0.48595	0.4613	0.4355
	28.7505	1.17759	1.17748	1.16732	1.16244	1.158	1.08811	1.08664	1.08182	1.0122	1.00963	0.9675	0.9473	0.91556	0.8831	0.84494	0.80261	0.75885	0.72011	0.68767	0.65465	0.6236	0.59655	0.6299	0.60962	0.58565	0.54853	0.51633	0.48903	0.46435	0.43918
	28.7811	1.17996	1.17576	1.16484	1.15609	1.1512	1.07925	1.0819	1.08077	1.01137	1.00881	0.96315	0.94305	0.91256	0.88183	0.8439	0.80053	0.75655	0.71837	0.68606	0.65464	0.6248	0.59791	0.631	0.61037	0.58614	0.55048	0.51923	0.49214	0.4665	0.44182
	28.8118	1.1823	1.17476	1.16299	1.15119	1.1454	1.07338	1.07804	1.08185	1.01193	1.00659	0.95648	0.93834	0.90784	0.87826	0.84076	0.79709	0.75197	0.71412	0.68357	0.65303	0.62455	0.59802	0.63055	0.609	0.58564	0.5513	0.52229	0.49537	0.46825	0.44321
	28.8425	1.18242	1.17357	1.16065	1.14671	1.1396	1.06992	1.07559	1.08353	1.01088	1.0015	0.94937	0.93193	0.90152	0.87279	0.83586	0.79297	0.74678	0.70893	0.68001	0.65077	0.62332	0.5971	0.62848	0.60567	0.58444	0.5515	0.52447	0.49792	0.46971	0.44377
	28.8732	1.17892	1.17093	1.15644	1.14081	1.13268	1.06613	1.07279	1.08373	1.00811	0.99522	0.94334	0.92508	0.89516	0.8684	0.8314	0.78882	0.74255	0.70437	0.67574	0.64827	0.6217	0.59633	0.62611	0.60162	0.58146	0.55063	0.52544	0.49903	0.47071	0.44355
	28.9039	1.17329	1.1665	1.14997	1.13508	1.12506	1.06139	1.06979	1.08124	1.00425	0.99104	0.93793	0.9177	0.8897	0.86563	0.82776	0.78508	0.73951	0.70035	0.67061	0.64515	0.62	0.59564	0.6238	0.59863	0.57767	0.54871	0.52524	0.49894	0.47109	0.44305
	28.9347	1.16718	1.16088	1.14368	1.13049	1.11851	1.05752	1.06805	1.07689	0.99965	0.9886	0.93312	0.91001	0.88546	0.86232	0.82437	0.78203	0.73676	0.6966	0.66562	0.64182	0.61826	0.5945	0.62196	0.59745	0.57454	0.54666	0.52443	0.49789	0.47075	0.4431
	28.9654	1.16225	1.15451	1.13892	1.12631	1.11491	1.05556	1.06539	1.0712	0.99406	0.98426	0.92771	0.90407	0.88222	0.85895	0.82249	0.78032	0.73466	0.6939	0.66209	0.63862	0.61582	0.59246	0.61963	0.59602	0.57199	0.54504	0.52331	0.4967	0.46976	0.44337
	28.9962	1.15771	1.14839	1.13516	1.12278	1.11458	1.05426	1.06026	1.06403	0.98665	0.97706	0.92038	0.90004	0.88002	0.85671	0.82236	0.78032	0.73477	0.69319	0.66032	0.63603	0.61272	0.58938	0.61593	0.59311	0.5701	0.54422	0.52217	0.49686	0.46916	0.44333
	29.0269	1.15148	1.14539	1.13251	1.12016	1.11515	1.05265	1.05508	1.05726	0.9781	0.96855	0.91302	0.89664	0.87784	0.85457	0.82301	0.78133	0.73653	0.69389	0.65995	0.63464	0.61011	0.58636	0.61284	0.59048	0.56961	0.54422	0.52216	0.49803	0.47002	0.44321
	29.0577	1.14513	1.14499	1.13059	1.11794	1.1141	1.05008	1.05081	1.0524	0.97	0.96031	0.90753	0.89262	0.87403	0.85234	0.82271	0.78215	0.73858	0.69545	0.6607	0.63446	0.60931	0.58472	0.61198	0.58949	0.56995	0.54495	0.52266	0.49918	0.47157	0.44352
	29.0885	1.13966	1.14347	1.12985	1.11631	1.11182	1.0465	1.04833	1.04996	0.96392	0.95311	0.90366	0.88895	0.86888	0.8508	0.82019	0.78207	0.74132	0.69844	0.66324	0.63547	0.60963	0.58461	0.61301	0.59049	0.5706	0.54575	0.52289	0.49955	0.47269	0.44432
	29.1193	1.13176	1.13876	1.12937	1.11706	1.10982	1.04272	1.04847	1.04975	0.95937	0.9465	0.90107	0.88665	0.86459	0.84933	0.81781	0.78261	0.74462	0.70204	0.667	0.63799	0.60963	0.58529	0.61444	0.59236	0.57143	0.54577	0.52314	0.49889	0.47296	0.44526
	29.1501	1.12037	1.13137	1.12758	1.11897	1.10965	1.04075	1.04889	1.04909	0.95441	0.94029	0.89879	0.88549	0.86362	0.84776	0.8173	0.78514	0.74797	0.70579	0.67067	0.64117	0.60961	0.58603	0.6152	0.59398	0.57248	0.54561	0.52305	0.49809	0.47215	0.446
	29.181	1.10869	1.12341	1.12425	1.11957	1.11136	1.04088	1.04732	1.04654	0.94913	0.93478	0.89623	0.88442	0.8652	0.84678	0.81822	0.78866	0.75177	0.71011	0.67408	0.64419	0.61086	0.58663	0.61589	0.59531	0.57373	0.54618	0.52341	0.49785	0.47138	0.44654
	29.2118	1.0994	1.11519	1.11983	1.11936	1.11232	1.0409	1.0436	1.04292	0.94421	0.93079	0.89373	0.88308	0.86721	0.8475	0.82008	0.7914	0.7563	0.71557	0.67806	0.64716	0.61366	0.58752	0.61744	0.59666	0.57503	0.54688	0.525	0.49857	0.47213	0.44727
	29.2427	1.092	1.10675	1.11617	1.11934	1.11175	1.04001	1.03889	1.03784	0.93896	0.92763	0.89088	0.88255	0.86868	0.84928	0.82167	0.79209	0.76109	0.7224	0.68307	0.65022	0.61666	0.58886	0.61916	0.59802	0.57632	0.54762	0.52692	0.50074	0.47432	0.44861
	29.2735	1.08512	1.09928	1.11295	1.11863	1.11168	1.03944	1.03467	1.03144	0.93296	0.92424	0.88737	0.88202	0.86942	0.85098	0.82339	0.79289	0.76582	0.72976	0.68856	0.65324	0.61927	0.59082	0.62038	0.59903	0.57787	0.54924	0.52856	0.50378	0.4773	0.45077
	29.3044	1.07826	1.09432	1.10829	1.11642	1.11267	1.03949	1.03158	1.02534	0.92648	0.92044	0.88404	0.88007	0.86969	0.85268	0.82695	0.7969	0.77024	0.73612	0.6942	0.65583	0.6218	0.59367	0.62173	0.59999	0.57975	0.55192	0.53051	0.50676	0.48115	0.45415
	29.3353	1.07045	1.0905	1.10167	1.11243	1.11378	1.0383	1.02888	1.0217	0.91951	0.91548	0.88066	0.87684	0.86809	0.85362	0.83153	0.80366	0.77363	0.7403	0.69902	0.65777	0.62438	0.59672	0.62397	0.60107	0.58144	0.55465	0.53277	0.50937	0.48519	0.45818
	29.3662	1.06174	1.0838	1.09473	1.10651	1.11286	1.03522	1.027	1.02046	0.91171	0.90855	0.87592	0.8719	0.86417	0.85321	0.83509	0.81007	0.77592	0.74222	0.70209	0.66	0.62721	0.59971	0.62719	0.60235	0.5822	0.55631	0.53415	0.51122	0.48767	0.46127
	29.3971	1.05624	1.07537	1.08949	1.09989	1.10854	1.03146	1.02599	1.01881	0.90277	0.8994	0.86975	0.86495	0.85994	0.85276	0.83703	0.81459	0.77837	0.74342	0.70437	0.66331	0.63041	0.6033	0.63033	0.60396	0.58213	0.55672	0.53444	0.51184	0.48805	0.46282
	29.4281	1.05556	1.06958	1.08526	1.09384	1.10221	1.02719	1.0234	1.01432	0.8923	0.88906	0.8627	0.85733	0.85672	0.85287	0.83768	0.81683	0.78187	0.74535	0.70739	0.6672	0.6337	0.60688	0.63271	0.60576	0.58283	0.55682	0.53468	0.51201	0.48818	0.4636
	29.459	1.05587	1.06823	1.08127	1.08851	1.09508	1.02178	1.01803	1.00779	0.88143	0.87922	0.85498	0.85144	0.85347	0.85197	0.83833	0.81777	0.78603	0.74793	0.71164	0.67152	0.63712	0.60955	0.63441	0.60784	0.5846	0.55693	0.53518	0.51288	0.48962	0.46414
	29.49	1.05679	1.07001	1.07819	1.08474	1.08888	1.01579	1.01178	1.00049	0.87299	0.87141	0.84724	0.84747	0.84917	0.84896	0.83942	0.8196	0.78998	0.75209	0.71666	0.6766	0.64142	0.61232	0.6363	0.61032	0.58722	0.55766	0.53608	0.51445	0.49159	0.46512
	29.5209	1.05909	1.07063	1.07681	1.08186	1.08523	1.01109	1.00571	0.99323	0.86665	0.86539	0.84041	0.84415	0.84382	0.84514	0.83941	0.82179	0.79306	0.75757	0.72205	0.68244	0.64602	0.61548	0.63916	0.6131	0.59041	0.55933	0.53756	0.51633	0.4933	0.46671
	29.5519	1.06044	1.06925	1.07514	1.07904	1.08211	1.00727	0.99917	0.98644	0.85946	0.85928	0.83551	0.84043	0.8378	0.84152	0.83723	0.82229	0.7959	0.76245	0.72724	0.68771	0.649	0.61779	0.64202	0.61612	0.59326	0.56132	0.53933	0.51826	0.49509	0.46864
	29.5829	1.05977	1.06755	1.07255	1.07648	1.07759	1.00178	0.99237	0.98103	0.8513	0.85277	0.8325	0.83606	0.83294	0.83848	0.83483	0.82178	0.79926	0.76587	0.73096	0.69155	0.65043	0.61881	0.64458	0.61956	0.59525	0.5634	0.54125	0.52011	0.49734	0.47103
	29.6139	1.05851	1.06402	1.06907	1.07291	1.07166	0.99348	0.98551	0.9763	0.84411	0.84698	0.83048	0.83245	0.8312	0.83768	0.83533	0.82353	0.80336	0.76901	0.73279	0.69351	0.65203	0.61946	0.64687	0.62235	0.59674	0.56545	0.5431	0.52176	0.49914	0.47331
	29.645	1.05665	1.05938	1.06358	1.06835	1.06506	0.98445	0.97751	0.971	0.83719	0.84262	0.82947	0.83157	0.83237	0.83878	0.83752	0.82737	0.80745	0.7726	0.73375	0.69397	0.65418	0.62064	0.64824	0.62372	0.59875	0.56717	0.54513	0.523	0.50006	0.47482
	29.676	1.05267	1.05487	1.05714	1.06301	1.05857	0.97604	0.96773	0.96469	0.83038	0.83914	0.82954	0.8327	0.83539	0.83983	0.83848	0.82959	0.80996	0.77512	0.73468	0.69492	0.65671	0.6225	0.64848	0.62428	0.60054	0.56926	0.54738	0.52425	0.50083	0.47646
	29.7071	1.04669	1.04996	1.05178	1.05631	1.05125	0.96765	0.95817	0.95742	0.82421	0.83615	0.83015	0.8346	0.83881	0.84086	0.83816	0.82774	0.80912	0.7758	0.73502	0.69644	0.65913	0.62474	0.64828	0.6247	0.60164	0.57181	0.54948	0.52635	0.50271	0.47965
	29.7381	1.04006	1.04472	1.04753	1.04781	1.0427	0.95922	0.95042	0.94994	0.81845	0.8338	0.83007	0.83661	0.84052	0.8415	0.83698	0.82375	0.80549	0.77559	0.73491	0.69786	0.66125	0.62703	0.6489	0.625	0.60256	0.57343	0.55117	0.5293	0.5055	0.48372
	29.7692	1.03422	1.03906	1.04372	1.03966	1.03376	0.95111	0.94431	0.94354	0.81478	0.83304	0.82976	0.83802	0.84026	0.84124	0.83582	0.8218	0.80258	0.77504	0.73626	0.69997	0.66347	0.62967	0.65088	0.62564	0.6034	0.57353	0.55211	0.53149	0.50807	0.48702
	29.8003	1.02969	1.03301	1.03966	1.03375	1.0251	0.94382	0.93953	0.9392	0.81434	0.83353	0.83015	0.83958	0.84036	0.84184	0.83515	0.82212	0.8016	0.77435	0.73822	0.70244	0.66558	0.63353	0.6534	0.62727	0.60401	0.57317	0.55214	0.53191	0.51013	0.49002
	29.8314	1.02601	1.0255	1.03365	1.02856	1.01793	0.93753	0.93594	0.93725	0.81541	0.83349	0.83083	0.84112	0.84235	0.84437	0.83409	0.82109	0.80093	0.77334	0.73856	0.70372	0.66701	0.63751	0.65552	0.62887	0.60436	0.5731	0.55205	0.53146	0.51115	0.49343
	29.8625	1.02201	1.01714	1.02492	1.02281	1.01336	0.93321	0.93378	0.93756	0.8159	0.83282	0.83166	0.84227	0.84519	0.84682	0.83252	0.81722	0.79914	0.77064	0.73754	0.70318	0.66818	0.63955	0.65704	0.62934	0.60458	0.57348	0.55215	0.53113	0.51138	0.49602
	29.8936	1.01635	1.01032	1.01578	1.01698	1.01043	0.93114	0.9325	0.93925	0.81572	0.83331	0.83282	0.84351	0.84707	0.84658	0.83197	0.81395	0.79515	0.7656	0.73531	0.70188	0.67049	0.64051	0.65835	0.62927	0.60495	0.57428	0.55217	0.53092	0.5114	0.49612
	29.9248	1.00854	1.00423	1.00788	1.01114	1.00727	0.92991	0.93185	0.94116	0.81495	0.83415	0.83282	0.8446	0.84718	0.84449	0.83173	0.81231	0.78942	0.7588	0.73169	0.70077	0.67277	0.64148	0.65942	0.62939	0.60471	0.5745	0.55147	0.53008	0.51059	0.49382
	29.9559	0.99868	0.99784	1.00176	1.00519	1.00317	0.92889	0.93192	0.94232	0.81303	0.83349	0.83127	0.8457	0.84603	0.84202	0.82911	0.80966	0.78439	0.75187	0.72777	0.69955	0.67308	0.64224	0.65951	0.62945	0.60358	0.5732	0.54924	0.52792	0.50812	0.48997
	29.9871	0.98831	0.99098	0.99688	0.99926	0.99885	0.92858	0.93264	0.94311	0.81104	0.83202	0.82959	0.84654	0.84471	0.83931	0.82566	0.80611	0.78118	0.74664	0.724	0.69814	0.67167	0.64295	0.65836	0.62925	0.60254	0.57085	0.54605	0.52497	0.50444	0.48552
	30.0182	0.98036	0.9838	0.99195	0.99363	0.99639	0.92911	0.93359	0.94404	0.81024	0.82996	0.82794	0.84538	0.84345	0.83729	0.82464	0.80365	0.77949	0.74388	0.72009	0.69654	0.66954	0.64358	0.65613	0.62877	0.6022	0.5686	0.54329	0.52161	0.50013	0.48148
	30.0494	0.97634	0.97705	0.98686	0.98864	0.99502	0.92922	0.93327	0.94489	0.81056	0.82775	0.82583	0.84202	0.84132	0.83577	0.82471	0.80297	0.77831	0.74342	0.71708	0.69543	0.66803	0.64388	0.6537	0.62822	0.60252	0.56718	0.54102	0.51782	0.49549	0.47783
	30.0806	0.97409	0.97093	0.9813	0.98494	0.99207	0.92714	0.93168	0.94499	0.81088	0.82641	0.82314	0.83776	0.83843	0.83352	0.82346	0.80251	0.7761	0.74416	0.7157	0.69466	0.6672	0.64341	0.65219	0.62789	0.60245	0.56623	0.53904	0.51384	0.49094	0.47434
	30.1119	0.97061	0.96543	0.97495	0.98185	0.98807	0.92338	0.93081	0.94453	0.81011	0.82513	0.81928	0.83288	0.83606	0.83005	0.82118	0.80133	0.77354	0.74482	0.71533	0.69301	0.66633	0.6423	0.65169	0.6272	0.60132	0.56518	0.53726	0.51057	0.48702	0.47095
	30.1431	0.96579	0.96071	0.96817	0.97789	0.98472	0.91991	0.93108	0.94429	0.80832	0.82175	0.81325	0.82769	0.83409	0.82625	0.81753	0.7992	0.7721	0.7451	0.71573	0.69011	0.66452	0.64095	0.65115	0.62616	0.59975	0.56412	0.5352	0.50832	0.48459	0.46792
	30.1743	0.96044	0.95543	0.96104	0.97217	0.9806	0.91813	0.93131	0.94446	0.80601	0.81598	0.80493	0.82326	0.83115	0.82288	0.8126	0.79584	0.77054	0.74521	0.71668	0.68665	0.66137	0.63941	0.64955	0.6257	0.5981	0.56266	0.53293	0.50683	0.48342	0.4658
	30.2056	0.95454	0.94868	0.95404	0.96527	0.97432	0.91767	0.93052	0.9441	0.8024	0.80918	0.79669	0.81856	0.82618	0.81901	0.80785	0.79168	0.76828	0.74415	0.71716	0.68465	0.65797	0.63732	0.64719	0.62516	0.59681	0.56018	0.5309	0.50532	0.48199	0.46461
	30.2369	0.94838	0.94265	0.94841	0.95923	0.96817	0.91628	0.92912	0.94341	0.79697	0.8025	0.79143	0.8117	0.81904	0.81456	0.80353	0.78665	0.76571	0.7409	0.71622	0.68525	0.656	0.63582	0.64633	0.62329	0.59551	0.55756	0.52951	0.5033	0.47965	0.46302
	30.2681	0.94296	0.93786	0.94393	0.95434	0.96366	0.9122	0.92698	0.94249	0.7914	0.79721	0.78771	0.80334	0.81178	0.81024	0.79907	0.7818	0.76271	0.73753	0.71503	0.6868	0.65632	0.63561	0.64687	0.62107	0.59312	0.5556	0.52851	0.50124	0.47668	0.46002
	30.2994	0.938	0.93247	0.9391	0.9504	0.9596	0.90707	0.92263	0.93847	0.78668	0.79339	0.78296	0.79484	0.80565	0.80557	0.79349	0.77793	0.75917	0.73568	0.71498	0.68827	0.65843	0.6359	0.64638	0.61924	0.5905	0.55416	0.52702	0.49919	0.47387	0.45637
	30.3307	0.93278	0.92697	0.93407	0.94608	0.95556	0.90235	0.91639	0.93119	0.7823	0.78984	0.7774	0.78828	0.79928	0.79944	0.78703	0.77417	0.75523	0.73422	0.71605	0.6901	0.66089	0.6363	0.64518	0.61733	0.58865	0.55358	0.52513	0.49695	0.47181	0.45329
	30.3621	0.92647	0.92305	0.93008	0.93977	0.95132	0.89849	0.91118	0.92436	0.77805	0.78503	0.77191	0.7838	0.79223	0.79125	0.78103	0.77028	0.75169	0.7318	0.71661	0.69164	0.66236	0.63647	0.64403	0.61616	0.58774	0.55381	0.52367	0.49502	0.47031	0.45064
	30.3934	0.91963	0.9205	0.92535	0.93224	0.94623	0.89596	0.90831	0.92011	0.77408	0.7793	0.76703	0.7787	0.78611	0.78329	0.77636	0.76654	0.74896	0.72927	0.71516	0.69248	0.66277	0.63631	0.6425	0.61564	0.58805	0.55458	0.52319	0.49406	0.46981	0.44936
	30.4247	0.91465	0.9179	0.92026	0.92652	0.94125	0.89368	0.90668	0.91693	0.7701	0.77434	0.76272	0.77328	0.78184	0.7786	0.7731	0.76357	0.74667	0.72827	0.71206	0.69278	0.66227	0.63577	0.64126	0.6155	0.58879	0.55591	0.5244	0.49468	0.47063	0.45081
	30.4561	0.91135	0.91534	0.91712	0.92378	0.93797	0.8916	0.90444	0.91338	0.76588	0.77076	0.7588	0.76937	0.77767	0.77688	0.77035	0.76114	0.74525	0.72805	0.7095	0.69243	0.6617	0.63455	0.64071	0.61604	0.58988	0.55764	0.52703	0.49748	0.47238	0.45371
	30.4875	0.90827	0.91392	0.91563	0.92246	0.93627	0.88973	0.90082	0.9092	0.76125	0.7673	0.75551	0.7667	0.77275	0.77527	0.76759	0.75784	0.74482	0.72693	0.70849	0.69107	0.66102	0.63227	0.63996	0.61639	0.59149	0.55961	0.52971	0.50073	0.47429	0.45619
	30.5189	0.90414	0.91304	0.91558	0.92167	0.93511	0.88764	0.89646	0.90462	0.75721	0.76341	0.7523	0.76377	0.76785	0.77233	0.76518	0.75406	0.74366	0.72469	0.70762	0.68859	0.6591	0.62968	0.6389	0.61615	0.59282	0.56135	0.5319	0.50309	0.4763	0.45781
	30.5502	0.89987	0.91209	0.91629	0.92197	0.93429	0.88579	0.89261	0.8998	0.75418	0.76033	0.74884	0.7591	0.76331	0.76933	0.76211	0.75015	0.74042	0.72176	0.70549	0.68572	0.65601	0.62754	0.63744	0.61566	0.5942	0.5627	0.53473	0.50574	0.47938	0.45965
	30.5817	0.89615	0.91012	0.91634	0.92321	0.93283	0.88354	0.88933	0.89425	0.751	0.75803	0.74605	0.75363	0.7599	0.76628	0.75757	0.74553	0.73596	0.71883	0.70198	0.68298	0.65227	0.6255	0.63589	0.61471	0.59512	0.56433	0.53862	0.50981	0.48314	0.4625
	30.6131	0.89238	0.90608	0.91488	0.92285	0.93065	0.88054	0.88606	0.88822	0.74783	0.75636	0.74441	0.74957	0.75725	0.76281	0.75297	0.7409	0.73143	0.71609	0.69779	0.67988	0.64843	0.62351	0.6343	0.61312	0.59438	0.56569	0.54223	0.5151	0.48704	0.46586
	30.6445	0.88935	0.90065	0.91009	0.91823	0.92705	0.87733	0.88274	0.8834	0.74561	0.75506	0.74292	0.74753	0.75471	0.75911	0.74919	0.73647	0.72666	0.71251	0.69306	0.6756	0.64503	0.62135	0.63266	0.6114	0.59263	0.56562	0.54433	0.51964	0.49121	0.46904
	30.676	0.88558	0.89379	0.901	0.90984	0.92013	0.87383	0.87946	0.8811	0.74492	0.75326	0.74063	0.74647	0.75274	0.75477	0.74507	0.73175	0.7214	0.70808	0.68796	0.67026	0.64183	0.61921	0.63105	0.61012	0.59093	0.56416	0.54493	0.52235	0.49504	0.47161
	30.7074	0.87845	0.88444	0.89021	0.90006	0.91083	0.86906	0.8769	0.88062	0.74624	0.75217	0.73896	0.74569	0.75116	0.75117	0.74093	0.72789	0.71707	0.70416	0.68398	0.66524	0.63809	0.61767	0.62976	0.6094	0.59006	0.56302	0.54541	0.52494	0.49884	0.47426
	30.7389	0.86936	0.87351	0.88079	0.89087	0.90277	0.863	0.87458	0.88124	0.7488	0.75313	0.73933	0.74565	0.74971	0.74945	0.73842	0.72624	0.71444	0.70131	0.68189	0.66113	0.63447	0.61652	0.6293	0.60914	0.58997	0.56383	0.54692	0.52844	0.50346	0.47833
	30.7704	0.86193	0.86374	0.87201	0.88247	0.89656	0.8567	0.87223	0.88249	0.75174	0.75598	0.74037	0.74698	0.74823	0.74875	0.73863	0.72671	0.71384	0.69902	0.6809	0.6579	0.6319	0.61474	0.62925	0.60939	0.591	0.56624	0.54934	0.53187	0.5088	0.48428
	30.8019	0.85759	0.85788	0.86314	0.87479	0.89032	0.85136	0.86926	0.88386	0.75527	0.76006	0.74167	0.74891	0.74724	0.74887	0.74103	0.72926	0.71595	0.69764	0.68028	0.65602	0.63044	0.61225	0.62942	0.60945	0.59287	0.5691	0.55236	0.53509	0.51446	0.49208
	30.8334	0.8535	0.85387	0.85573	0.86851	0.88362	0.84716	0.86598	0.88591	0.75865	0.76404	0.74345	0.74921	0.7474	0.74932	0.74393	0.73351	0.71932	0.69823	0.67857	0.65501	0.62962	0.61032	0.62957	0.6096	0.59385	0.57156	0.55568	0.53893	0.52038	0.50069
	30.865	0.84841	0.8485	0.85043	0.86252	0.87705	0.84334	0.86443	0.88926	0.7609	0.76606	0.74444	0.7468	0.74809	0.74905	0.7465	0.73866	0.72254	0.70037	0.67569	0.65398	0.62892	0.61014	0.6297	0.611	0.5938	0.57349	0.55925	0.54368	0.52678	0.50879
	30.8965	0.8435	0.84258	0.84641	0.85694	0.87122	0.84008	0.86586	0.89391	0.76238	0.76633	0.74381	0.74386	0.74799	0.7489	0.74946	0.74364	0.72583	0.70232	0.67495	0.65367	0.62876	0.61132	0.6304	0.61312	0.59411	0.57509	0.56299	0.54867	0.53327	0.5157
	30.928	0.83967	0.83771	0.84268	0.85356	0.86693	0.83911	0.86971	0.89798	0.76412	0.76598	0.7423	0.74272	0.74747	0.74996	0.75229	0.74712	0.72946	0.70415	0.67776	0.6549	0.62959	0.6136	0.63196	0.61497	0.59565	0.57652	0.56671	0.55354	0.53902	0.52101
	30.9596	0.83753	0.83495	0.83987	0.85166	0.86528	0.8412	0.87417	0.90046	0.76671	0.76572	0.74158	0.74385	0.74723	0.75138	0.75482	0.75014	0.73325	0.70723	0.68262	0.65765	0.63178	0.61655	0.63404	0.61682	0.5984	0.57813	0.56961	0.55766	0.54331	0.52479
	30.9912	0.83627	0.83466	0.83891	0.85063	0.86651	0.84466	0.87747	0.90151	0.76999	0.76529	0.74215	0.74621	0.74668	0.75304	0.75835	0.75402	0.73745	0.7109	0.68809	0.66214	0.63455	0.61953	0.6363	0.61889	0.60161	0.58003	0.5708	0.55998	0.54595	0.52725
	31.0228	0.83589	0.83647	0.83928	0.85008	0.86874	0.84849	0.87984	0.90258	0.77309	0.76528	0.74333	0.74878	0.74682	0.75539	0.76328	0.75881	0.74208	0.71493	0.69327	0.66813	0.63724	0.62252	0.63858	0.62064	0.60464	0.58232	0.57111	0.56082	0.54687	0.52891
	31.0544	0.83779	0.83939	0.83997	0.84959	0.87022	0.85233	0.88179	0.90526	0.77526	0.76711	0.7457	0.75136	0.74933	0.75897	0.76849	0.76418	0.74742	0.71996	0.69826	0.67452	0.64059	0.62485	0.6403	0.62147	0.60733	0.58507	0.57221	0.56068	0.54593	0.52946
	31.086	0.84342	0.84306	0.84167	0.85015	0.87158	0.85468	0.88341	0.90829	0.77659	0.77018	0.74947	0.75404	0.7536	0.76485	0.77339	0.76967	0.75428	0.72617	0.70338	0.68072	0.64454	0.62698	0.64107	0.62142	0.60842	0.58741	0.5733	0.55942	0.54372	0.52803
	31.1177	0.85208	0.84849	0.8464	0.85252	0.87352	0.85434	0.88435	0.9099	0.7771	0.77379	0.75227	0.75631	0.75876	0.77174	0.77809	0.77478	0.76176	0.73412	0.70867	0.68636	0.64861	0.62918	0.64096	0.62051	0.60709	0.58874	0.5735	0.55784	0.5412	0.52522
	31.1493	0.86129	0.85698	0.8537	0.85685	0.87513	0.85275	0.88411	0.90997	0.77719	0.77771	0.75286	0.75749	0.76424	0.77781	0.78242	0.77965	0.76924	0.74334	0.71438	0.69108	0.65266	0.63096	0.63989	0.61923	0.6047	0.58843	0.57355	0.55692	0.53908	0.52219
	31.181	0.86826	0.86682	0.86223	0.8632	0.87785	0.85196	0.88351	0.90979	0.77746	0.78067	0.75318	0.75731	0.76849	0.78283	0.78726	0.78562	0.7759	0.75173	0.72027	0.69511	0.65617	0.63255	0.63798	0.61805	0.60258	0.58601	0.57317	0.55641	0.53729	0.51892
	31.2126	0.87083	0.87371	0.86971	0.86979	0.88288	0.85352	0.88334	0.91034	0.77679	0.78207	0.75286	0.75549	0.77046	0.78609	0.79211	0.79154	0.78056	0.75749	0.72523	0.69786	0.65949	0.63382	0.63597	0.61684	0.60076	0.58282	0.57192	0.5553	0.53481	0.51459
	31.2443	0.86969	0.87484	0.8732	0.87335	0.88669	0.8569	0.88314	0.9095	0.77466	0.78178	0.74973	0.75243	0.77059	0.78694	0.79455	0.79489	0.78298	0.76052	0.72817	0.69859	0.66218	0.63393	0.63334	0.61546	0.59901	0.5797	0.56944	0.55309	0.53092	0.50987
	31.276	0.86666	0.87121	0.87213	0.87348	0.88716	0.8575	0.88136	0.90585	0.77103	0.77964	0.74452	0.74934	0.7689	0.78591	0.79478	0.79609	0.78346	0.76205	0.72975	0.69757	0.6627	0.63293	0.62926	0.61334	0.59704	0.57652	0.56564	0.54959	0.52624	0.50534
	31.3077	0.86156	0.86541	0.8679	0.87196	0.8854	0.85236	0.87647	0.89974	0.76593	0.77607	0.73865	0.74699	0.76487	0.78327	0.79373	0.79552	0.78313	0.76299	0.73136	0.6954	0.66177	0.63165	0.62485	0.6102	0.59451	0.5738	0.56095	0.54453	0.52155	0.50014
	31.3395	0.85597	0.85933	0.86326	0.8706	0.88189	0.84444	0.86785	0.89144	0.75999	0.7712	0.73269	0.74382	0.75975	0.77999	0.79029	0.79215	0.78236	0.76355	0.73265	0.69309	0.66047	0.63052	0.6215	0.60632	0.59188	0.57111	0.55599	0.5386	0.51655	0.49481
	31.3712	0.85334	0.85335	0.85993	0.8701	0.87769	0.83702	0.85774	0.88299	0.75327	0.76577	0.72848	0.7391	0.75511	0.77689	0.78514	0.7872	0.78043	0.76342	0.73344	0.69181	0.65908	0.62956	0.6191	0.60289	0.58997	0.56865	0.55149	0.53284	0.51138	0.49067
	31.403	0.85228	0.84749	0.85733	0.86955	0.87513	0.83099	0.84989	0.87646	0.74649	0.76	0.72655	0.73458	0.75084	0.77266	0.7785	0.7807	0.77688	0.76234	0.73483	0.69283	0.65735	0.62953	0.61757	0.60148	0.58882	0.5671	0.54763	0.52722	0.50674	0.48798
	31.4347	0.84948	0.84276	0.85479	0.86746	0.87326	0.82705	0.84472	0.871	0.74064	0.75412	0.72579	0.73146	0.74622	0.7664	0.77062	0.77302	0.77214	0.75998	0.73605	0.69625	0.65533	0.63033	0.61735	0.60188	0.58819	0.56527	0.54399	0.52263	0.5033	0.48659
	31.4665	0.8441	0.83844	0.85138	0.86331	0.87019	0.82424	0.84058	0.86528	0.7352	0.74868	0.72574	0.72994	0.74082	0.75916	0.76286	0.76564	0.76634	0.75622	0.73589	0.70105	0.65491	0.63096	0.61833	0.60233	0.58781	0.56234	0.54005	0.51971	0.5007	0.48528
	31.4983	0.83812	0.83345	0.84647	0.85845	0.86708	0.82121	0.83672	0.85952	0.72951	0.74286	0.72542	0.72994	0.73549	0.75212	0.75635	0.75946	0.76036	0.75176	0.73555	0.7055	0.65685	0.63178	0.62096	0.6029	0.58671	0.55953	0.53707	0.51767	0.4981	0.48272
	31.5301	0.83307	0.82815	0.84086	0.85378	0.86491	0.81876	0.83354	0.85449	0.72333	0.73742	0.72502	0.72996	0.73137	0.74568	0.75106	0.75418	0.75522	0.74778	0.73564	0.70915	0.66071	0.63351	0.62454	0.60451	0.58528	0.5574	0.53604	0.51589	0.49545	0.47899
	31.5619	0.82881	0.822	0.83579	0.8498	0.86317	0.81823	0.83141	0.84991	0.71709	0.73295	0.72511	0.72912	0.72867	0.74049	0.74616	0.7489	0.7512	0.74473	0.73531	0.71271	0.6655	0.63604	0.62719	0.60588	0.5848	0.5561	0.53537	0.51408	0.49244	0.47557
	31.5938	0.82484	0.81632	0.83182	0.84743	0.86208	0.81872	0.83017	0.84602	0.71185	0.72846	0.72523	0.72857	0.72759	0.73675	0.74226	0.74499	0.74852	0.74292	0.7348	0.71609	0.66972	0.63905	0.62938	0.60675	0.5848	0.55576	0.53405	0.51209	0.48963	0.47325
	31.6256	0.82036	0.81324	0.82878	0.84663	0.8623	0.8184	0.82915	0.84382	0.70772	0.72357	0.72442	0.7288	0.72685	0.73329	0.73884	0.74217	0.74622	0.74187	0.73504	0.71926	0.67312	0.64163	0.63191	0.60761	0.58412	0.55579	0.53254	0.51031	0.48783	0.4713
	31.6575	0.81597	0.81184	0.82551	0.84561	0.86329	0.8173	0.82805	0.84196	0.70303	0.71846	0.72195	0.72932	0.72563	0.72987	0.73547	0.7392	0.74346	0.74149	0.73603	0.72223	0.67644	0.64333	0.63378	0.60763	0.58285	0.55615	0.53144	0.50847	0.48646	0.4692
	31.6893	0.8122	0.80895	0.8199	0.84299	0.8626	0.81521	0.82667	0.83935	0.69755	0.71408	0.71825	0.72983	0.72432	0.72734	0.73253	0.73695	0.74138	0.74126	0.73719	0.72442	0.68057	0.64476	0.63431	0.60666	0.58177	0.55607	0.53002	0.50579	0.48465	0.46749
	31.7212	0.80727	0.80293	0.81339	0.83795	0.85861	0.81152	0.825	0.836	0.69284	0.70991	0.71379	0.72952	0.72389	0.72692	0.73112	0.73667	0.74099	0.74144	0.73806	0.72569	0.68451	0.64723	0.63421	0.60575	0.58052	0.55443	0.52787	0.50313	0.48245	0.46647
	31.7531	0.80148	0.79655	0.80877	0.83107	0.8521	0.80687	0.82209	0.83281	0.68951	0.70597	0.70847	0.72704	0.72478	0.72875	0.73256	0.73877	0.74245	0.74281	0.73917	0.72604	0.68764	0.65136	0.63445	0.60528	0.57919	0.55154	0.5258	0.50152	0.48115	0.46638
	31.785	0.79544	0.79117	0.80411	0.82366	0.84434	0.8008	0.81643	0.83026	0.68727	0.70323	0.70303	0.72244	0.72575	0.73137	0.7363	0.7426	0.74482	0.745	0.74137	0.72661	0.6914	0.65683	0.63533	0.6049	0.57805	0.54854	0.5242	0.5004	0.48107	0.46724
	31.8169	0.7877	0.7841	0.79724	0.81594	0.83604	0.79289	0.80959	0.82707	0.68543	0.70134	0.69894	0.71744	0.72535	0.73371	0.74084	0.74695	0.74773	0.74733	0.74431	0.72871	0.69617	0.66286	0.63616	0.60464	0.57623	0.54624	0.52259	0.49952	0.4808	0.468
	31.8489	0.77867	0.77506	0.78914	0.80802	0.82732	0.78459	0.80359	0.82286	0.68354	0.69918	0.6953	0.71385	0.72408	0.73594	0.74443	0.75068	0.75123	0.74967	0.74766	0.73151	0.70088	0.6682	0.63691	0.60414	0.57393	0.5445	0.52078	0.49901	0.48035	0.46767
	31.8808	0.76991	0.76614	0.78096	0.79982	0.81777	0.77668	0.79871	0.81871	0.68213	0.69598	0.69146	0.71096	0.7236	0.73926	0.7473	0.75369	0.755	0.75271	0.75059	0.73413	0.70443	0.67172	0.63801	0.6034	0.57202	0.54247	0.51894	0.49872	0.48007	0.46626
	31.9128	0.76213	0.75774	0.77309	0.79111	0.80793	0.76926	0.79379	0.81598	0.68235	0.6925	0.68901	0.70806	0.72463	0.74324	0.75008	0.75613	0.75838	0.75556	0.75209	0.73722	0.70622	0.67351	0.6396	0.60233	0.57032	0.5397	0.51687	0.498	0.47952	0.46424
	31.9448	0.75527	0.74934	0.7657	0.78201	0.79959	0.76372	0.78846	0.81449	0.68442	0.69035	0.68812	0.70548	0.72531	0.74518	0.75126	0.75689	0.76003	0.75678	0.75257	0.74061	0.70684	0.67468	0.6417	0.60096	0.56866	0.53647	0.51431	0.49642	0.47833	0.46187
	31.9768	0.74972	0.74138	0.75822	0.77434	0.79325	0.75997	0.78459	0.81394	0.68733	0.69126	0.68797	0.7039	0.72459	0.74474	0.75034	0.75597	0.76022	0.75692	0.75312	0.74339	0.70782	0.67629	0.64394	0.60055	0.56653	0.53357	0.5118	0.49413	0.47626	0.45974
	32.0088	0.74647	0.73494	0.75069	0.76857	0.78808	0.75665	0.78334	0.81436	0.69015	0.69547	0.68835	0.70386	0.72433	0.74368	0.74839	0.75445	0.76039	0.75767	0.75436	0.74554	0.70919	0.67865	0.64603	0.60167	0.56462	0.53204	0.51042	0.49208	0.47427	0.45843
	32.0408	0.74511	0.73118	0.74492	0.76331	0.78398	0.75418	0.78413	0.81513	0.69202	0.70084	0.68984	0.70462	0.72464	0.74323	0.74689	0.7535	0.76142	0.75911	0.75592	0.74659	0.71085	0.68088	0.64811	0.60364	0.56449	0.53212	0.5101	0.4908	0.47318	0.4578
	32.0728	0.74483	0.73031	0.74212	0.75885	0.78081	0.75342	0.78637	0.81618	0.69159	0.70433	0.69285	0.70496	0.72329	0.74297	0.74751	0.75437	0.76241	0.75976	0.75691	0.74576	0.71268	0.68217	0.6501	0.60648	0.5665	0.53323	0.50986	0.49003	0.47241	0.45702
	32.1049	0.74562	0.73088	0.74152	0.75592	0.77912	0.75467	0.78948	0.81791	0.6893	0.70442	0.69643	0.70432	0.72063	0.74189	0.74975	0.75633	0.76228	0.75969	0.75621	0.7444	0.71403	0.68282	0.65208	0.61066	0.56998	0.53502	0.50936	0.48949	0.47143	0.45519
	32.1369	0.74719	0.73217	0.74276	0.75576	0.77993	0.75735	0.79153	0.81933	0.68716	0.7019	0.69931	0.70548	0.71853	0.74059	0.75123	0.75754	0.76183	0.76019	0.75513	0.74485	0.71523	0.68365	0.65334	0.61509	0.57416	0.53777	0.50989	0.48932	0.47025	0.45304
	32.169	0.74934	0.73502	0.74619	0.75947	0.78394	0.76009	0.79106	0.81917	0.68506	0.6988	0.70097	0.70979	0.71714	0.73873	0.75118	0.75778	0.76186	0.76108	0.75537	0.74669	0.71627	0.68427	0.65347	0.61823	0.57849	0.54172	0.51276	0.49064	0.46996	0.45224
	32.2011	0.75356	0.7405	0.752	0.76648	0.79042	0.76283	0.79102	0.8188	0.68269	0.69595	0.70094	0.71348	0.71633	0.73603	0.75135	0.75877	0.76259	0.76106	0.75594	0.74739	0.71635	0.6848	0.65379	0.62065	0.58257	0.54614	0.51723	0.49379	0.47162	0.45313
	32.2332	0.7614	0.74881	0.75965	0.7753	0.79827	0.76703	0.79513	0.82029	0.68132	0.6937	0.69991	0.71496	0.71746	0.73509	0.75258	0.76133	0.76489	0.76064	0.75652	0.74729	0.71525	0.68651	0.65497	0.624	0.58647	0.55039	0.5214	0.49779	0.4745	0.45503
	32.2653	0.77196	0.75902	0.76802	0.78416	0.80733	0.77356	0.80241	0.82403	0.68199	0.69325	0.69976	0.71628	0.72137	0.73641	0.75432	0.76502	0.76798	0.76173	0.75821	0.74807	0.71385	0.68931	0.65761	0.62788	0.5909	0.55476	0.52489	0.50149	0.47784	0.45747
	32.2974	0.78299	0.76945	0.7761	0.79241	0.81594	0.78135	0.80936	0.82937	0.68432	0.69514	0.701	0.71831	0.72633	0.73874	0.75678	0.76915	0.7708	0.76482	0.76169	0.74996	0.71436	0.69263	0.66193	0.63117	0.59585	0.55956	0.52855	0.50415	0.48117	0.46026
	32.3296	0.79316	0.77913	0.78438	0.80091	0.82331	0.78824	0.81473	0.83491	0.68774	0.69873	0.70253	0.71994	0.73136	0.74344	0.75953	0.77282	0.77423	0.77003	0.76604	0.75248	0.71762	0.69633	0.66668	0.63462	0.60017	0.56368	0.53246	0.50595	0.48382	0.46297
	32.3618	0.80267	0.78745	0.79273	0.8093	0.82966	0.79391	0.8189	0.83951	0.69227	0.70322	0.70343	0.72139	0.73744	0.75129	0.76233	0.77564	0.77944	0.77799	0.77116	0.75514	0.72254	0.70003	0.67065	0.63803	0.60321	0.56584	0.53582	0.50787	0.48571	0.46578
	32.3939	0.81133	0.79478	0.80058	0.81644	0.83463	0.79869	0.82241	0.84467	0.69788	0.70839	0.70418	0.72425	0.74423	0.76034	0.76644	0.77826	0.78628	0.78755	0.77809	0.75791	0.72797	0.70412	0.67441	0.64066	0.60536	0.56661	0.5377	0.51063	0.48791	0.46913
	32.4261	0.82039	0.80236	0.8085	0.82197	0.83779	0.80186	0.82545	0.85132	0.70489	0.71369	0.70627	0.72891	0.75108	0.76893	0.77163	0.78048	0.79248	0.797	0.78596	0.7617	0.73276	0.70884	0.67849	0.64244	0.60687	0.56752	0.5381	0.5136	0.4907	0.47302
	32.4583	0.83159	0.81034	0.81631	0.82687	0.84054	0.80395	0.82809	0.85751	0.71227	0.7187	0.71113	0.73444	0.7576	0.77652	0.77704	0.78294	0.79725	0.80522	0.79313	0.76799	0.73672	0.71333	0.68207	0.64397	0.60814	0.56972	0.53858	0.51574	0.49329	0.47705
	32.4905	0.84293	0.81713	0.82269	0.83215	0.8447	0.80666	0.83083	0.86208	0.71788	0.72345	0.71811	0.7403	0.76321	0.78312	0.78332	0.78791	0.80257	0.81187	0.80014	0.7762	0.74026	0.71712	0.68514	0.64627	0.60984	0.57361	0.54077	0.51743	0.49574	0.48077
	32.5227	0.85156	0.8223	0.82723	0.83672	0.84921	0.81017	0.83394	0.86594	0.72196	0.7288	0.72618	0.74642	0.76807	0.78853	0.7904	0.79491	0.80893	0.81777	0.80749	0.78455	0.74467	0.72108	0.68858	0.64977	0.61207	0.5783	0.54492	0.51945	0.49846	0.48413
	32.555	0.85746	0.82639	0.83015	0.83941	0.85191	0.81304	0.83786	0.86947	0.72634	0.73531	0.73521	0.75233	0.77295	0.79326	0.79724	0.80321	0.81574	0.8235	0.81401	0.79235	0.75094	0.72636	0.69271	0.65384	0.61478	0.58253	0.54995	0.52197	0.50129	0.48743
	32.5872	0.86284	0.83013	0.83152	0.84082	0.85322	0.81514	0.84138	0.87185	0.73079	0.74265	0.74468	0.75898	0.77817	0.79785	0.8047	0.81328	0.82251	0.82882	0.81986	0.79981	0.75868	0.73206	0.69678	0.65792	0.619	0.58695	0.55515	0.52519	0.50407	0.49088
	32.6195	0.86955	0.83413	0.83231	0.84169	0.85481	0.81724	0.84262	0.87222	0.73419	0.75038	0.75411	0.7681	0.78385	0.80327	0.8137	0.82382	0.82982	0.83321	0.82577	0.80743	0.76752	0.73711	0.69979	0.66188	0.62524	0.59253	0.56029	0.52938	0.50672	0.49426
	32.6517	0.87547	0.83766	0.83331	0.84134	0.85529	0.81904	0.84204	0.87149	0.73713	0.75788	0.76297	0.77853	0.78989	0.80978	0.82264	0.83247	0.8373	0.83668	0.83125	0.81509	0.77643	0.74151	0.70165	0.66598	0.63196	0.59752	0.56484	0.53367	0.50921	0.49645
	32.684	0.87869	0.83976	0.8339	0.84038	0.85408	0.81993	0.84174	0.87088	0.74046	0.76489	0.77202	0.7878	0.79656	0.81668	0.83095	0.84	0.84355	0.84019	0.83579	0.82255	0.78377	0.74552	0.70346	0.67015	0.63682	0.60059	0.56867	0.53714	0.51155	0.49748
	32.7163	0.88003	0.84119	0.83445	0.83939	0.85248	0.81891	0.84255	0.87064	0.74398	0.77231	0.78135	0.79584	0.80466	0.82454	0.84044	0.84917	0.84899	0.84496	0.83984	0.82864	0.78973	0.74988	0.70573	0.67457	0.63969	0.6033	0.57171	0.54038	0.51412	0.4988
	32.7487	0.88042	0.84278	0.83593	0.83794	0.8511	0.81656	0.84325	0.87088	0.74773	0.77937	0.79069	0.80494	0.81508	0.83472	0.85106	0.85929	0.85586	0.85272	0.84467	0.83365	0.79483	0.755	0.70852	0.67888	0.64312	0.60663	0.57392	0.54377	0.51677	0.50032
	32.781	0.88032	0.84385	0.83763	0.8373	0.84969	0.81487	0.84209	0.87177	0.7518	0.78475	0.79988	0.81578	0.8274	0.84789	0.86124	0.86847	0.86563	0.86226	0.85082	0.8384	0.79859	0.76031	0.71254	0.68197	0.64837	0.6106	0.57643	0.54681	0.51902	0.50131
	32.8133	0.87863	0.84428	0.83892	0.83923	0.84824	0.81298	0.83867	0.87221	0.75539	0.78974	0.80855	0.82667	0.84038	0.86267	0.87171	0.8771	0.87651	0.871	0.8572	0.84265	0.80198	0.76523	0.71783	0.68447	0.65331	0.61512	0.57998	0.54867	0.5207	0.50204
	32.8457	0.87359	0.84413	0.84029	0.84217	0.84656	0.80892	0.83329	0.87087	0.75805	0.7948	0.81557	0.83607	0.85185	0.87594	0.88339	0.8866	0.88593	0.87878	0.8634	0.84618	0.80629	0.76993	0.72335	0.6869	0.65594	0.61936	0.5838	0.5495	0.52128	0.50198
	32.8781	0.86574	0.84237	0.84168	0.84356	0.8445	0.8036	0.82739	0.86895	0.76042	0.79909	0.82071	0.84301	0.86101	0.88664	0.8956	0.89706	0.89386	0.88602	0.86898	0.84996	0.81162	0.77471	0.72823	0.68926	0.65686	0.62253	0.58643	0.54989	0.52049	0.49987
	32.9104	0.85556	0.83832	0.84208	0.84236	0.84241	0.79866	0.82327	0.8678	0.76358	0.80289	0.82407	0.84741	0.86778	0.89436	0.90685	0.90718	0.90028	0.89178	0.87321	0.85496	0.8173	0.77974	0.73226	0.69198	0.65722	0.62381	0.58697	0.55017	0.51892	0.49627
	32.9428	0.84418	0.83379	0.83929	0.83836	0.83939	0.79498	0.82283	0.86815	0.7675	0.80584	0.8251	0.84997	0.87155	0.89913	0.91493	0.91536	0.90491	0.89523	0.87686	0.85981	0.82123	0.7835	0.73516	0.69481	0.65739	0.62332	0.58587	0.55021	0.51807	0.49323
	32.9753	0.83416	0.82901	0.83218	0.83249	0.83504	0.79291	0.8258	0.87028	0.77177	0.80754	0.82425	0.85212	0.87403	0.90286	0.9189	0.92081	0.90926	0.89802	0.88133	0.86341	0.82256	0.7854	0.73667	0.69705	0.65733	0.62191	0.58457	0.54954	0.51764	0.49203
	33.0077	0.82634	0.82221	0.82258	0.82446	0.82894	0.79124	0.82913	0.87371	0.77639	0.80923	0.82392	0.85407	0.87737	0.90596	0.92071	0.92505	0.9147	0.9022	0.88608	0.86697	0.82335	0.78653	0.73713	0.69753	0.65716	0.62013	0.58436	0.54884	0.51666	0.4915
	33.0401	0.81937	0.81235	0.81164	0.81381	0.82083	0.78844	0.8304	0.87738	0.782	0.81209	0.82593	0.85613	0.88114	0.90909	0.92387	0.93026	0.92078	0.90648	0.89009	0.87062	0.82422	0.7879	0.73701	0.6967	0.65684	0.61829	0.58473	0.54891	0.51577	0.49053
	33.0726	0.8112	0.80095	0.80032	0.80204	0.81209	0.78478	0.83031	0.88062	0.78762	0.81485	0.82926	0.85866	0.88471	0.91341	0.92893	0.93589	0.92568	0.9098	0.89313	0.87298	0.82339	0.78857	0.73732	0.69622	0.65632	0.61703	0.58491	0.54959	0.51577	0.48967
	33.105	0.80127	0.78909	0.78852	0.78991	0.80378	0.78114	0.83032	0.88412	0.79114	0.81636	0.83126	0.86069	0.88785	0.91843	0.93445	0.94068	0.92904	0.91262	0.89537	0.87238	0.82066	0.78647	0.73864	0.69669	0.65653	0.61714	0.58479	0.55046	0.51626	0.48877
	33.1375	0.79058	0.77654	0.77547	0.7781	0.79593	0.77748	0.82917	0.88612	0.79209	0.81691	0.83181	0.86216	0.88981	0.92312	0.93897	0.94365	0.93196	0.91513	0.89638	0.86932	0.81652	0.7817	0.73929	0.6977	0.65724	0.61823	0.58417	0.55048	0.51653	0.48777
	33.17	0.78019	0.763	0.76186	0.76774	0.7881	0.77248	0.82491	0.88427	0.79131	0.81659	0.83226	0.86294	0.8909	0.92566	0.93963	0.94257	0.93321	0.91781	0.89578	0.86571	0.81093	0.7763	0.73785	0.69797	0.65689	0.6183	0.58331	0.54966	0.5164	0.48745
[truncated: 1,252 more rows]

## Sheet: Fig. 3b
Fig .3a
[truncated: 2,556 more rows]

## Sheet: Fig. 3c
Fig. 3c
[truncated: 6,486 more rows]

## Sheet: Fig. 3d
Fig. 3d
[truncated: 6,486 more rows]

[truncated: 9 more sheets: Fig. 3e, Fig. 3f, Fig. 4a, Fig. 4c, Supplementary Fig. 5a, Supplementary Fig. 5b, Supplementary Fig. 5c, Supplementary Fig. 5d, Supplementary Fig. 5e]
